# Supplementary material for: A new species of Inosperma, and first record of I. afromelliolens (Inocybaceae, Fungi) from West Africa
Source: PLoS One. 2023 Oct 18;18(10):e0290894. doi: 10.1371/journal.pone.0290894 (PMC10584187; doi:10.1371/journal.pone.0290894)
Supplement: S1 Text — (TXT) [file pone.0290894.s001.txt]

>Mallocybe_africana_Togo
CGT-AACAAGGTTTCCGTAGGTGAACC-TGCGGAAGGATCATTAA-----TGA--AT--ATAAAC----TTGGTGAACTG-------ATGCTGG---C-TCTGA-----AA-------TCTTGGA-GCAAGTGCACGTT-TAT-CA-T--TT-TTTA---ATTT-TCC---C------TC-TGTGCA-T-T-T-TA---T-GTAGGCTT--AGG-ACTCAGAAA------------TGATTCTTTGC-----------------------------------AT-TT-GGG--AC-TGCTGTGTTTTTGA------------CTTTTCATT-AATCAGCTTTC-CCTTTTC--TT-TTCCA--AGTCTATGTTT------TTCACA-TA---CACCC--------ATT-T--GTTT-AGAATG-TTGTATAACAT--------------------------AAGA--AATACAAT-ACAACTTTCAGCAACGGATCTCTTGGCTCTCGCATCGATGAAGAACGCAGCGAAATGCGATAAGTAATGTGAATTGCAGAATTCAGTGAATCATCGAATCTTTGAACGCATCTTGCACTCCTTGG-TATTCTGAGGAGTATGCCTGTTTGAGTATCA--TT--A--AAC---TA-TCAA-C-TG-TGCCAACTTT-------TATATTGGATCACAGA-TTGGACAAT-GGG-AGGTAT---------TATATTTGCAGG-CT---------------------------------------TTACAAAGT-CAGCTCTCCTGAAATGCATTAGC-----AGTT-----------CCTGTATT--------GG--TT--------C---T-----TG--------GGTGTG-TGAT--AAT----AT-TTC-T------------------------------------------------CTGCGAGTGAAGCGGGAAGAGCTCAAATTTGAAAT-CTGACAGTTA---TCTTT-T---GCTGTCCGAGTTGTAATCTGGAGAAGTGT-TACCCGTGCTGGA--CCATGTACAAGTCTCCTGGAATGGAGCATCGTAGAGGGTGAGAATCCTGTCTTTGACA-T-GG-AC---TGCCAGTGCT-TTTGT-GGTGC-ACTCTCAAAGAGTCGAGTTGTTTGGGAATGCAGCTCAAAATTGGTGGCAAATGCCATCTAAAGCTAAATATTGGCGAGAGACCGATAGCGAACAAGTACCGTGAGGGAAAGATGAAAAGAACTTTGCAAAGAGAGTTAAACAGTACGAGAAATTGCTGAAAGGGAAACGCTTGAAGTCAGTCGCATT-GG-TTGGAAATCAGCC--TT-GCTTTTGCTTGATGTACTTTCC-------ATC----TAATGGGTCAGCATCAATTTTGATTGCTGGATAAAGG-CT-TGGGGAATGTGGCATC-----TCTCGATGTGTTATAG-CCCTTTG-TTGTATACCGCACCTGGGATTGAGG-AACTCAACAC----GCC--------GC------AA-GAC---CT-GG-----TC-TTA----TG-AC-CATG-T------------TCATGCTTAGGAT-GCTGGCA-TAATGGCTTCAATTGACCCGTCTTGAAACACGGACCAAGGAGTCTAACATGCATGCGACTGTTTGGGTG--G--AAAACCCATGCGCGTAATGAAAGTG-A---AAGGTGAGATCCCTGTCG-----------T-GGGGAGCATTGACACCCAGACCAGACCTT-TTGTGACGGATCTGT-GGTAGAGCATGCATGTTGGCACCCGAAAGATGGTGAACTATGCCTGAATAGGGTGAAGCCAGAGGAAACTCTGGCGGAGGCTCGTAGCGATTCTGACGTGCAAATCGATCGTC------------------GAAA---T-----------------------------------------------------------------------------------------------------------------------------------------------------------------------------------------------------------------------------------------------------------------------------------------------------------------------------------------------------------------------------------------------------------------------------------------------------------------------------------------------------------------ATTTCTGTCGGGTCATTCTCCGGGCCTGTTATCGAGTTCTTAGAGGAATGGGGTTTAGAATCGTTGGAGGAGAATGCGCATTCGTCAACTACTTTCACCAAAGTGTTTGTTAATGGTGTGTGGATTGGTGTACATCGCGATGCCGCCAATCTCGTTAAGACGTTGAAGAGATTAAGAAGGAGAGACGATATCAGTACCGAAGTTTCCGTTGTGAGGGATATTAGAGAGAGGGAAATGAGGGTGTATACGGATGCGGGAAGGGTCTGCAGGCCGCTGTTCATTGTGGAGGATCAACAACTTGTCCTGCAAAAGAAGCATATCAAATGGCTTAACAATGGCGTTGATGATGACGGGAACGAATTTAAGTGGGAGCAAATGGTCAAAGGTGGTATTATCGAGTTGCTAGATGCTGAGGAGGAAGAGACAGTTATGATCTCTATGACTCCTGAAGATTTAGAGAATTCGCGACTTCAGCAGAGAGGTATTGATCCTCATGCAAATGATGGTGAATTTGATCCCGCAGCTCGTCTCAAGGCTGGAACACATGCACATACTTGGACACATTGCGAGATTCATCCCAGTATGATTCTTGGTATTTGTGCCAGTATCATTCCTTTCCCCGACCACAATCAGGTACATC-ATTG-CAC---CC-AAATTTTTTTGT---ATATTGCTAATC-TGA---TTACAGTCCCCTCGGAATACGTACCAATCTGC---------------------------------------------------------------------------------------------------------------------------------------------------------------------------------------------------------------------------------------------------------------------------------------------------------------------------------------------------------------------------------------------------------------------------------------------------------------------------------------------------------------------------------------------------------------------------------------------------------------------------------------------------------------------------------------------------------------------------------------------------------------------------------------------------------------------------------------------------------------------------------------------------------------------------------------------------------------------------------------------------------------------------------------------------------------------------------------------------------------------------------------------------------
>Mallocybe_isabellina_Australia
CGT-AACAAGGTTTCCGTAGGTGAACC-TGCGGAAGGATCATTAT-----TGA--ATT-ATAAAC----TTGGTAGACTG-------TTGCTGG---CATC-TATTT------------------TGCATGTGCACGTT-TAT-CA-T--C--TTTA---CTTT-TCC--AC-------C-TGTGCA-C-C-T-TT---T-GTAGACTTG-ATTT--T-------------------------------------------------------------------TG-GGG--AC-TGCTGTGTTTAAAC-----------ATGCAATGTTTA-TCGGCTTTC-CCTTTTA--TT-TTACA--AGTCTATAATT----TTTTTTTATTATTACACTCCAAAAT--AAA-A--CAATGAGAA---A-G-ATTTGTTAGG---TCATT--TTGC-ACCTAT--AACA--AAATCAGT-ACAACTTTCAGCAACGGATCTCTTGGCTCTCGCATCGATGAAGAACGCAGCGAAATGCGATAAGTAATGTGAATTGCAGAATTCAGTGAATCATCGAATCTTTGAACGCACCTTGCGCTCCTTAG-TATTCTGAGGAGCATGCCTGTTTGAGTATCA--TT--A--AAT---TA-TCAA-C-TA-CGTCAGCTTTTTTG------GGTTGGCTGTAGA-TTGGATTAT-GGG-AGTT---------------TTTGCAGG-CT-TTCAG------------------------------------AAAAGT-CGGCTCTCCTGAAATGCATTAGCC----AGTG----------CCTTTTGTG--------GG--TT----------------CCT--T-----AGG--TGGTGAT--AGC----TT-ATC-TCATATCAATAAGCGGAGGAAAAGAAACTAACAAGGATTCCCCTAGTAACTGCGAGTGAAGCGGGAAAAGCTCAAATTTAAAAT-CTGATGGTCT----TTTT-G---GCTGTCCGAGTTGTAATCTAGAGAAGTGC-TACCCGCGCTGGA--CCATGTACAAGTCTCCTGGAATGGAGCATCATAGAGGGTGAGAATCCCGTCTTTGACA-T-GG-AC---TACCAGGGC--TTTGT-GGTGT-GCTTTCAAAGAGTCGAGTTGTTTGGGAATGCAGCTCAAAATGGGTGGTAAATGCCATCTAAAGCTAAATATTGGCGAGAGACCGATAGCGAACAAGTACCGTGAGGGAAAGATGAAAAGAACTTTGGAAAGAGAGTTAAACAGTACGTGAAATTGCTGAAAGGGAAACGCTTGAAGTCAGTCGCATT-GG-CTGGAAATCAACCA-CT-GCTTTTGCTTGGTGTACTTTCT-------GGC----TGATGGGTCAGCATCAATTTTGATCGTTGGATAAA-GGCT-TGGGGAATGTGGCATC-----TTAGGATGTGTTATAG-CTCTTGG-TCGCATACAGCGGTTGGGATTGAGG-AACTCAGCAC----GCC--------GC-------AAGGC----CGGG-----TT-TT------G-AC-CACG------------TTACGTGCTTAGGAT-GCTGGCA-TAATGGCTTTAATCGACCCGTCTTGAAACACGGACCAAGGAGTCTAACATGCCTGCGAGTGTTTGGGTG--G--AAAACCCATGCGCGCAATGAAAGTGAA---AGGTTGAGATCCCTGTCG-----------T-GGGGAGCATCGACGCCCGGACCAGACCTT-TTGTGACGGATCCGC-GGTAGAGCATGTATGTTGGGACCCGAAAGATGGTGAACTATGCCTGAATAGGGTGAAGCCAGAGGAAACTCTGGTGGAGGCTCGTAGCGATTCTGACGTGCAAATCGATCGTCAAATTTGGGTATAGGGGCGAAAGACTAATCGAACCATCTAGTAGCTGGTTCCTGCCGAAGTTTCCCTCAGGATAGCAGAAACTCA----TATCAGATTTATGTGGTAAAGCGAATGATTAGAGGCCTTGGGGTTGAAACAACCTTAACCTATTCTCAAACTTTAAATATGTAAGAACAAGCCGTCTCTTGA---CTGGACCGCTTG-GTGATTGAGAGTTTCTAGTGGGCCATTTTTGGTAAGCAGAACTGGCGATGCGGGATGAACCGAACGCGAGGTTAAGGTGCCGGAATTCACGCTCATCAGACACCACAAAAGGTGTTAGTTCATCTAGACAGCAGGACGGTGGCCATGGAAGTCGGAATCCGCTAAGGAGTGTGTAACAACTCACCTGCCGAATGAACTAGCCCTGAAAATGGATGG-CGCTTAAGCG-TGATACCCATACCTCGCCGTCAGCGTTGAAGGAAACTCCAGAAGGTCAAGCCTGTGGTCTCGTTAAGAATTTGGCTTTGATGGCCTGTATATCTGTTGGATCATTCTCTGGACCTGTTATCGAGTTCTTGGAAGAGTGGGGTTTAGAATCGTTGGAAGAGAATGCACATTCGTCGACAACTTTCACCAAGGTGTTCGTTAATGGTGTTTGGATTGGTGTGCATCGTGATGCTGCCAATCTTGTCAAGACATTGAAGAGATTAAGACGGAGGGATGATATCAGCACTGAGGTTTCGGTTGTGAGGGATATCCGAGAAAGGGAAATGAGGGTTTATACGGATGCGGGCAGGGTTTGTAGACCATTGTTCATTGTGGAAGACCAGCAACTGGTCTTGCAAAAGAAGCATATTAAATGGCTCAACAATGGYGTCGATGATGAAGGGAGCGAGTTTAAGTGGGAGCAATTGGTTAAAGGTGGYATTATCGAGTTGCTAGATGCAGAGGAGGAAGAGACTGTGATGATCTCCATGACACCCGAAGATTTGGAGAATTCGCGACTTCAACAGAGAGGTATTGATCCTCATACCAATGATGGTGAATTCGATCCGGCAGCTCGTCTCAAGGCTGGAACCCATGCACATACTTGGACACATTGTGAGATTCATCCCAGTATGATTCTTGGCATTTGTGCCAGCATCATTCCTTTCCCTGATCATAATCAGGTGAGTC-AATA-TCA---TC-T--TTTTTGTAC-----ATTGCTAATT-CAA---ATCCAGTCTCCTCGTAACACCTACCAATCTGC---------------------------------------------------------------------------------------------------------------------------------------------------------------------------------------------------------------------------------------------------------------------------------------------------------------------------------------------------------------------------------------------------------------------------------------------------------------------------------------------------------------------------------------------------------------------------------------------------------------------------------------------------------------------------------------------------------------------------------------------------------------------------------------------------------------------------------------------------------------------------------------------------------------------------------------------------------------------------------------------------------------------------------------------------------------------------------------------------------------------------------------------------------
>Mallocybe_subflavospora_Australia
CGT-AACAAGGTTTCCGTAGGTGAACC-TGCGGAAGGATCATTAT-----TGA--ACT-ATAAAC----TTGGTAGACTG-------TTGCTGG---CA-TTTATTT------------------TGCATGTGCACGTT-TAT-CA-T--CT-TTTA---TTTT-TCC--AC-------C-TGTGCA-C-C-T-TT---T-GTAGACTTG-ATT-A-T----------------------------------------------------------------------GGG--AC-TGCCTTGGCAA--------------------TGTTTA-TTGGCTTTT-CCTTTTA--TT-TTATG--AGTCTATGTTT----TTATTTNA-------ACACTCA-AT--AAA-A--CAATGGGA-T--A-G-ATT----------TTGTT--GGCT-A--TAACAAAAA-AAAGT--GTAACAACTTTCAGCAACGGATCTCTTGGCTCTCGCATCGATGAAGAACGCAGCGAAATGCGATAAGTAATGTGAATTGCAGAATTCAGTGAATCATCGAATCTTTGAACGCATCTTGCGCTCCTTAG-TATTCTGAGGAGCATGCCTGTTTGAGTATCA--TT--A--AAT---TA-TCAA-C-TG-CACCAGCTTTTTGG------AGTTGGCTGTAGA-TTGGATTAT-GGG-AGTT--------------TT-TGCAGG-CT-TTYAG-------------------------------------AAAGT-CAGCTCTCCTGAAATGCATTAGCC----AGTG----------CCTTTTGTT--------GG--TT----------------CCT--T-----AGG--TGGTGAT--AGC----TT-ATC-T-------------------AAAGAAACTAACAAGGATTCCCTTAGTAACTGCGAGTGAAATGGGAAAAGCTCAAATTTAAAAT-CTGATGGTCT----TTAT-G---GCTGTCCGAGTTGTAATCTAGAGAAGTGC-TACCTGCGCTGGA--CCATGTACAAGTCTCCTGGAATGGAGCATCATAGAGGGTGAGAATCCCGTCTTTGACA-T-GG-AC--TTACCAGGGC--TTTGT-GGTGT-GCTCTCAAAGAGTCGAGTTGTTTGGGAATGCAGCTCAAAATGGGTGGTAAATGCCATCTAAAGCTAAATATTGGCGAGAGACCGATAGTGAACAAGTACCGTGAGGGAAAGATGAAAAGAACTTTGGAAAGAGAGTTAAACAGTACGTGAAATTGCTGAAAGGGAAACGCTTGAAGTCAGTCGCATT-GG-CTGGAAATCAACCA-CT-GCTTTTGCTTGGTGTACTTTCT-------GGC----TGATGGGTCAGCATCAATTTTGATCGTTGGATAAA-GGCT-TTGGGAATGTGGCATC-----TTAGGATGTGTTATAG-CCCTTGG-TCACATACAGCGGTTGGGATTGAGG-AACTCAGCAC----GCC--------GC-------AAGGC---TCGGG------T-TT------T-AC-CACG------------TTATGTGCTTAGGAT-GCTGGCA-TAATGGCTTTAATCGACCCGTCTTGAAACACGGACCAAGGAGTCTAACATGCATGCGAGTGTTTGGGTG--G--AAAACCCATGCGCGCAATGAAAGTGAA---AAGTTAAGATCCCTGTCA-----------T-GGGGAGCATTGACGCTCGGACCAGACCTT-TTGTGACGGATCCGC-GGTAGAGCATGTATGTTGGGACCCGAAAGATGGTGAACTATGCCTGAATAGGGTGAAGCCAGAGGAAACTCTGGTGGAGGCTCGTAGCGATTCTGACGTGCAAATCGATCGTCAAATTTGGGTATAGGGGCGAAAGACTAATCGAACCATCTAGTAGCTGGTTCCTGCCGAAGTTTCCCTCAGGATAGCAGAAACTCA----TATCAGATTTATGTGGTAAAGCGAATGATTAGAGGCCTTGGGGTTGAAACAACCTTAACCTATTCTCAAACTTTAAATATGTAAGAACAAGCCGTCTCTTGA---CTGGACCGCTTG-GCGATTGAGAGTTTCTAGTGGGCCATTTTTGGTAAGCAGAACTGGCGATGCGGGATGAACCGAACGTGAGGTTAAGGTGCCGGAATTCACGCTCATCAGACACCACAAAAGGTGTTAGTTCATCTAGACAGCAGGACGGTGGCCATGGAAGTCGGAATCCGCTAAGGAGTGTGTAACAACTCACCTGCCGAATGAACTAGCCCTGAAAATGGATGG-CGCTTAAGCG-TGATACCCATACCTCACCGTCAGTGTTGAAGGAAACTCCAGAAGGTCAAGCTTGTGGTCTCGTTAAGAACTTGGCTTTGATGGCCTGTATATCCGTTGGATCATTCTCTGGACCTGTTATCGAGTTCTTGGAAGAGTGGGGTCTAGAATCRTTGGAGGAGAATGCGCATTCGTCGACGACTTTCACTAAGGTGTTCGTTAATGGTGTTTGGATTGGTGTGCATCGTGATGCAGCCAATCTTGTCAAGACATTAAAGAGATTGAGACGGAGGGATGATATCAGTACCGAAGTTTCGGTTGTGAGGGACATTCGAGAAAGGGAGATGAGGGTYTATACAGATGCGGGTAGGGTCTGTAGACCGTTGTTCATTGTGGAGGACCAGCAACTGGTCTTGCAAAAGAAGCACATTAAGTGGCTCAACAATGGTGTTGATGATGAGGGGAGCGAATTCAAGTGGGAGCAATTGGTTAAAGGTGGCATTATCGAGTTGCTAGATGCCGAGGAGGAGGAGACTGTGATGATCTCCATGACACCCGAAGATTTGGAGAATTCGCGACTTCAGCAGAGGGGTATCGATCCTCATGCAAATGACGGAGAATTCGATCCAGCAGCTCGTCTCAAGGCTGGCACCCATGCACATACTTGGACACATTGTGAGATTCATCCCAGTATGATTCTTGGCATTTGTGCCAGCATCATTCCTTTCCCTGATCATAATCAAGTGAGTC-AGTA-TCT---TC-TGATATCTGTAC-----ATTGCTAATT-CAA---ATCCAGTCTCCTCGTAATACCTACCAA--------------------------------------------------------------------------------------------------------------------------------------------------------------------------------------------------------------------------------------------------------------------------------------------------------------------------------------------------------------------------------------------------------------------------------------------------------------------------------------------------------------------------------------------------------------------------------------------------------------------------------------------------------------------------------------------------------------------------------------------------------------------------------------------------------------------------------------------------------------------------------------------------------------------------------------------------------------------------------------------------------------------------------------------------------------------------------------------------------------------------------------------------------------
>Mallocybe_subtilior_Australia
CGT-AACAAGGTTTCCGTAGGTGAACC-TGCGGAAGGATCATTAT-----TGA--ACT-ATAAAC----ATGGTAGACTG-------TTGCTGG---CA-TATTTTT------------------TGCATGTGCACGTT-TAT-CA-T--CT-TTTA---TCTT-TCC--AC-------C-TGTGCA-C-C-T-TA---T-GTAGACTTG-ATTTA------------------------------------------------------------------------GGG--AC-TGCCTTGGCAATGT-----------------TCTTGC-TTGGCTTTT-CCTTTTG--TT-TCATG--AGTCTATGTTT----TTATTTTA-------ACACTCA-ATAAAA--A--CAATGGAA-T--AT--ATTT---------TTGTT--GGCT-A--TAACAAAGA-AAAGT--GTAACAACTTTCAGCAACGGATCTCTTGGCTCTCGCATCGATGAAGAACGCAGCGAAATGCGATAAGTAATGTGAATTGCAGAATTCAGTGAATCATCGAATCTTTGAACGCATCTTGCGCTCCYTAG-TATTCTGAGGAGCATGCCTGTTTGAGTATCA--TT--A--AAT---TA-TCAA-C-TG-CATCAGCTTTTTTG------AGTTGGCTGCAGA-TTGGATTAT-GGG-AGTT--------------TC-TGCAGG-CT-TCTGA-------------------------------------AAAG-CCAGCTCTCCTGAAATGCATTAGCC----AGTG----------CCTTTTGTT--------GG--TT----------------CCT--T-----AGG--TGGTGAT--AGC----TT-ATC-TCATATCAATAAGCGGAGGAAAAGAAACTAACAAGGATTCCCTTAGTAACTGCGAGTGAAATGGGAAAAGCTCAAATTTAAAAT-CTGATGGTCT----TTTT-G---GCTGTCCGAGTTGTAATCTAGAGAAGTGC-TACCTGCGCTGGA--CCATGTACAAGTCTCCTGGAATGGAGCATCATAGAGGGTGAGAATCCCGTCTTTGACA-T-GG-AC--TTACCAGGGC--TTTGT-GGTGT-GCTCTCAAAGAGTCGAGTTGTTTGGGAATGCAGCTCAAAATGGGTGGTAAATGCCATCTAAAGCTAAATATTGGCGAGAGACCGATAGCGAACAAGTACCGTGAGGGAAAGATGAAAAGAACTTTGGAAAGAGAGTTAAACAGTACGTGAAATTGCTGAAAGGGAAACGCTTGAAGTCAGTCGCATT-GG-CTGGAAATCAACCA-CT-GCTTTTGCTTGGTGTACTTTCT-------GGC----TGATGGGTCAGCATCAATTTTGATCGTTGGATAAA-GGCT-TTGGGAATGTGGCATC-----TTAGGATGTGTTATAG-CCCTTGG-TCACATACAGCGGTTGGGATTGAGG-AACTCAGCAC----GCC--------GC-------AAGGC---TCGGG-----TT-TT------T-AC-CACG------------TTATGTGCTTAGGAT-GCTGGCA-TAATGGCTTTAATCGACCCGTCTTGAAACACGGACCAAGGAGTCTAACATGCATGCGAGTGTTTGGGTG--G--AAAACCCATGCGCGCAATGAAAGTGAA---AAGTTAAGATCCCTGTCA-----------T-GGGGAGCATTGACGCTCGGACCAGACCTT-TTGTGACGGATCCGC-AGTAGAGCATGTATGTTGGGACCCGAAAGATGGTGAACTATGCCTGAATAGGGTGAAGCCAGAGGAAACTCTGGTGGAGGCTCGTAGCGATTCTGACGTGCAAATCGATCGTCAAATTTGGGTATAGGGGCGAAAGACTAATCGAACCATCTAGTAGCTGGTTCCTGCCGAAGTTTCCCTCAGGATAGCAGAAACTCA----TATCAGATTTATGTGGTAAAGCGAATGATTAGAGGCCTTGGGGTTGAAACAACCTTAACCTATTCTCAAACTTTAAATATGTAAGAACAAGCCGTCTCTTGA---CTGGACCGCTTG-GCGATTGAGAGTTTCTAGTGGGCCATTTTTGGTAAGCAGAACTGGCGATGCGGGATGAACCGAACGTGAGGTTAAGGTGCCGGAATTCACGCTCATCAGACACCACAAAAGGTGTTAGTTCATCTAGACAGCAGGACGGTGGCCATGGAAGTCGGAATCCGCTAAGGAGTGTGTAACAACTCACCTGCCGAATGAACTAGCCCTGAAAATGGATGG-CGCTTAAGCG-TGATACCCATACCTCACCGTCAGTGTTGAAG-------------------------------------------------------------------------------------------------------------------------------------------------------------------------------------------------------------------------------------------------------------------------------------------------------------------------------------------------------------------------------------------------------------------------------------------------------------------------------------------------------------------------------------------------------------------------------------------------------------------------------------------------------------------------------------------------------------------------------------------------------------------------------------------------------------------------------------------------------------------------------------------------------------------------------------------------------------------------------------------------------------------------------------------------------------------------------------------------------------------------------------------------------------------------------------------------------------------------------------------------------------------------------------------------------------------------------------------------------------------------------------------------------------------------------------------------------------------------------------------------------------------------------------------------------------------------------------------------------------------------------------------------------------------------------------------------------------------------------------------------------------------------------------------------------------------------------------------------------------------------------------------------------------------------------------------------------------------
>Mallocybe_tomentosula_USA
CGT-AACAAGGTTTCCGTAGGTGAACC-TGCGGAAGGATCATTAT-----TGA--AT--ATAAACT---TGGGTAGACTG-------ATGCTGG---TT-CCTCTT---------------GG-A-GCATGTGCACGTT-TGT-CC-T--T--TTTA---TTTT-TCC--AC-------C-TGTGCA-C-C-T-TT---T-GTAGGCTTGG-TTTA-TA-ACACTGTTCTGACT--TGTCCCTTTTTCTTCCTTTTGGATGGTGGGGG-ACATAAGAAACA-TT-TT-GGG--AC-TGCTGTGTTTAAAC-----------ACA---TGTTTA-TCAGCTTTT-CCTTTTATTTT-TTCCA--AGTCTATGTTT------TTTATA--C--ACACATCAG-A--GAT-T---TAATAGGA-TG-CTGTACTTTT-AGG---TCATT---CAT-ACCTAT--AAT---AAATCAGT-ACAACTTTCAGCAACGGATCTCTTGGCTCTCGCATCGATGAAGAACGCAGCGAAATGCGATAAGTAATGTGAATTGCAGAATTCAGTGAATCATCGAATCTTTGAACGCATCTTGCGCTCCTTGG-TATTCCGAGGAGCATGCCTGTTTGAGTATCA--TTT-A--AAT---TA-TCAA-C-TG-TGTGCC-------------ATTCTGGTCACAGA-TTGGAT-GTGGGGGAT----------------TC-TGCAGG-CT-TTTTTCTGCTATCTCTTCTCTGAGATGGGAAAAACAGAAAGAAAAGGCCAGCTCCTCTGAAATGAATTAGC-----AGTG-----------CCTTTGTT--------GG--TG----------------CCT--T------GG-GTGGTGAT--AAA----TT-ATC-T-----------------------------------ATTCCCCTAGTAACTGCGAGTGAAGCGGGAAAAGCTCAAATTTAAAAT-CTGACAGTTG----TTTT-G---GCTGTCCGAGTTGTAATCTAGAGAAGTGTCTACCCGCGCTGGA--CCGTGTACAAGTCTCCTGGAATGGAGCATCATAGAGGGTGAGAATCCCGTCTTTGACA-T-GG-AC--TTACCAGGGC--TTTGT-GGTGC-ACTCTCAAAGAGTCGAGTTGTTTGGGAATGCAGCTCAAAATGGGTGGTAAATGCCATCTAAAGCTAAATATTGGCGAGAGACCGATAGCGAACAAGTACCGTGAGGGAAAGATGAAAAGAACTTTGGAAAGAGAGTTAAACAGTACGTGAAATTGCTGAAAGGGAAACGCTTGAAGTCAGTCACATC-GA-CTGGAAATCAACC--TT-GCTTTTGCATGGTGTATTTTCT-------GGC----TGATGGGTCAGCATCAATTTTGATTGCTGGATAAA-AGCT-TGGGGAATGTGGCATC-----TTTGGATGTGTTATAG-CCCTTGG-CTGCATACAGCAGTTGGGATTGAGG-AACTCAGCAT----GCC--------GC-------AAGGC----CGGGTC-T-TT-TT------G-AC-CACG-T----------ACATGTGCTTAGGAT-GCTGGCA-TAATGGCTTTAATCGACCCGTCTTGAAACACGGACCAAGGAGTCTAACATGCATGCGAGTGTTTGGGTG--G--AAAACCCATGCGCGCAATGAAAGTG-A---AAGTTGAGATCCCTGTCG-----------T-GGGGAGCATCGACGCCCAGACCAGACCTT-TTGTGACGGATCTGC-GGTAGAGCATGTATGTTGGGACCCGAAAGATGGTGAACTATGCCTGAATAGGGTGAAGCCAGAGGAAACTCTGGTGGAGGCTCGTAGCGATTCTGACGTGCAAATCGATCGTCAAATTTGGGTATAGGGGCGAAAGACTAATCGAACCATCTAGTAGCTGGTTCCTGCCGAAGTTTCCCTC--------------------------------------------------------------------------------------------------------------------------------------------------------------------------------------------------------------------------------------------------------------------------------------------------------------------------------------------------------------------------------------------------------------GAAACTCCTGAAGGTCAAGCTTGTGGCCTCGTTAAGAATTTGGCTTTGATGGCTTGTATTTCTGTTGGGTCATTCTCCGGACCTGTTATCGAGTTCTTGGAAGARTGGGGTTTAGAATCGTTGGAGGAAAATGCACATTCGTCAACGACTTTCACCAAGGTGTTTGTTAATGGTGTTTGGATTGGTGTGCATCGCGATGCTGCCAACCTCGTCAAGACGTTGAAGAGATTGAGACGGAGGGATGATATCAGTACCGARGTTTCAGTTGTGAGGGATATTCGAGAAAGGGAAATGAGGGTGTACACGGATGCAGGYAGGGTCTGCAGACCGTTGTTTATTGTGGAGGACCAGCAACTGGTCTTGCAAAAAAAGCATATCAAGTGGCTTAACAATGGTGTTGACGATGAAAGGAACGAGTTCAAGTGGGAGCAAATGGTCAAAGGTGGCATCATTGAGTTACTTGATGCTGAGGAAGAAGAGACTGTAATGATATCTATGACACCCGAAGATTTGGAGAATTCGAGACTTCAGCAGAGGGGTATCGATCCTCATGCGAACGACGGTGAATTCGATCCGGCCGCTCGTCTCAAGGCTGGAACYCATGCACATACTTGGACACATTGTGAGATTCATCCCAGTATGATTCTTGGCATCTGTGCCAGTATTATTCCCTTCCCTGATCACAATCAGGTAAGCC-GATC-CCT---TC-TGAATTTCGTAC---A--TTGCTAATT-CAA---AGCCAGTCTCCTCGTAATACCTACCAGTCTGC---------ATCCTTATCATCGCTGGTGGTACTGGTGAATTTGAAGCTGGTATCTCTAAGGATGGTCAGACTCGCGAGCACGCTCTCCTTGCCTTCACCCTCGGTGTTCGTCAACTTATTGTTGCTGTCAATAAGATGGACACGACCAAGGTAATAGATATGC----TCCTGTCTTTG-TTA--TCCATTGCGCTCATTCAA-----CTTTCCAACAGTGGAGCGAGGATCGTTTCAATGAAATTGTGAAGGAAACGTCAACTTTTATCAAGAAGGTCGGTTACAACCCTAAGGTCGTTGCTTTCGTACCCATCTCCGGCTGGCATGGTGACAACATGTTGGAGGAATCCAGCAAGTAAGAAT----CAAGCGCATATATTCCGTATCGTCTAGAT-TAATCAC--ATTT-GGCAGCATGCCGTGGTATAAGGGTTGGACCAAGGAAAGCAAGAGTGGTGTTGTCAAAGGCAAGACCCTCCTCGATGCCATTGATGCCATAGAGCCCCCTGTCCGGCCCTCCGATAAGCCTCTCCGTCTTCCTCTCCAGGACGTCTACAAGATTGGTGGTATTGG-TACAGTGCCCGTTGGTCGTGTTGAGACTGGTATCATCAAGGCTGGAATGGTTGTCACCTTCGCTCCTTCAAACGTCACCACTGAAGTCAAGTCGGTCGAAATGCATCACGAGCAGCTCGAGCAGGGTAACCCCGGTGACAATGTTGGTTTCAACGTCAAGAACGTTTCTGTCAAGGATATTCGTCGTGGAAACGTTGCTTCGGACTCTAAAAACGACCCCGCCAAGGAAGCTGCCTCCTTCAATGCTCAAGTCATCGTCCTCAACCACCCTGGCCAAATTGGTGCGGGCTACGCACCCGTTCTTGATTGTCACACTGCCCACATTGCTTGCAAGTTTGCCGAACTCATTGAAAAGATTGATCGCCGGACAGGTAAATCGATCGAAGCCAGCCCCAAGTTCGTGAAGTCAGGTGATGCTGCCATCGTCAAACTCATTCCTTCCAAGCCAATGGTAC-GTACCTTTAGATATTCAAAACATGCTGA-AGATCCGAAG----TTATGTCCTTAGTGTGTCGAATCTTACAACGAATATCC
>Mallocybe_terrigena_Sweden
CGT-CACCAGGTTTCCGTAGGTGAACC-TGCGGAATGATCATTAT-----CGA--AT--ATAAAC----TGGGTAGACTG-------TTGCTGG---CT-TCTCTTC-----------GA-GG-A-GCATGTGCACGTT-TAT-CC-T--C--TTTA---TTTT-TCC--AC-------C-TGTGCA-C-C-T-TT---T-GTAGGCTTGGAAT---TA-TTTTAATAGTG-----TCTTTT--------CC-----------CAAAG-GCATAAGAATTT-TT-TT-GGG--AC-TGCTGTGTTTAAAC-----------GCA---TGTTTA-TCGGCTTTC-CCTTTTA-TTT-TTCCA--AGTCTATGTTT------TTCATA----TACACTCCAG---AAAT-T---TGATAGAA-TG-CTGTACTTGT-AGG----------TCAT-ACCTAT--AATA--AAATCAGT-ACAACTTTCAGCAACGGATCTCTTGGCTCTCGCATCGATGAAGAACGCAGCGAAATGCGATAAGTAATGTGAATTGCAGAATTCAGTGAATCATCGAATCTTTGAACGCATCTTGCGCTCCTTGG-TATTCCGAGGAGCATGCCTGTTTGAGTATCA--TT--A--AAT---TA-TCAA-C-TG-TGCCAATTATT----------TTGGTTTACAGA-TTGGAT-GTGGGGGGT---------------ATTTTGCAGG-CT-TTTTA------------------------------------TTGAGT-CTGCTCTCCTGAAATGTATTAGC-----AGTG-----------CCTTTGTT--------GG--TTT---------------CCT--T------GG-GTG-TGAT--AAT----TT-ATC-TCATATCAATAAGCGGAGGAAAAGAAACTAACAAGGATTCCCCTAGTAACTGCGAGTGAAGCGGGAAAAGCTCAAATTTAAAAT-CTGACGGTCGT---TTTC-G---GCTGTCCGAGTTGTAATCTAGAGAAGTGTCTACCCGCGCTGGA--CCGTGTACAAGTCTCCTGGAATGGAGCATCATAGAGGGTGAGAATCCCGTCTTTGACA-T-GG-AC---TACCAGGGC--TTTGT-GGTGC-GCTCTCGAAGAGTCGAGTTGTTTGGGAATGCAGCTCAAAATGGGTGGTAAATGCCATCTAAAGCTAAATATTGGCGAGAGACCGATAGCGAACAAGTACCGTGAGGGAAAGATGAAAAGAACTTTGGAAAGAGAGTTAAACAGTACGTGAAATTGCTGAAAGGGAAACGCTTGAAGTCAGTCGCATC-GA-CTGGWAATCAACC--TT-GCTTTTGCTTGGTGTATTTTCT-------GGC----TGATGGGTCAGCATCAATTTTGATCGCTGGATAAA-GGCT-CGGGGAATGTGGCATC-----TTAGGATGTGTTATAG-CCCTTGG-TTGCATACAGCGGTTGGGATTGAGG-AACTCAGCAC----GCCC-------GC------AAGGGC----CGGG-----TT-TTT----GG-AC-CACG-T----------TTACGTGCTTAGGAT-GCTGGCA-TAATGGCTTTAATCGACCCGTCTTGAAACACGGACCAAGGAGTCTAACATGCCTGCGAGTGTTTGGGTG--G--AAAACCCATGCGCGCAATGAAAGTGAA---AGGTTGAGATCCCTGTCG-----------T-GGGGAGCATCGACGCCCAGACCAGACCTT-TTGCGACGGATCTGC-GGTAGAGCATGTATGTTGGGACCCGAAAGATGGTGAACTATGCCTGAATAGGGTGAAGCCAGAGGAAACTCTGGTGGAGGCTCGTAGCGATTCTGACGTGCAAATCGATCGTCAAATTTGGGTATAGGGGCGAAAGACTAATCGAACCATCTAGTAGCTGGTTCCTGCCGAAGTTTCCCTCAGGATAGCAGNAACTCA----TATCAGATTTATGTGGTAA----------------------------------------------------------------------------------------------------------------------------------------------------------------------------------------------------------------------------------------------------------------------------------------------------------------------------------------------------------------------GAAACTCCTGAAGGTCAAGCCTGTGGTCTCGTTAAGAATTTGGCTTTAATGGCTTGTATTTCTGTTGGATCATTCTCCGGACCTGTTATCGAGTTCTTGGAAGAGTGGGGTCTAGAATCGTTGGAGGAGAATGCACATTCGTCGACGACTTTCACCAAGGTGTTCGTTAATGGTGTTTGGATTGGTGTGCATCGTGATGCCGCCAACCTCGTCAAGACATTGAAGAGATTAAGACGGAGGGATGATATCAGTACCGAGGTTTCAGTTGTGAGGGATATTCGAGAAAGGGAAATGAGGGTGTATACAGATGCAGGCAGGGTCTGCAGACCGTTGTTTATTGTGGAGGACCAGCAACTGGTCTTGCAAAAGAAGCATGTCAAGTGGCTTAACAATGGTGTTGACGATGAAGGGAACGAGTTCAAGTGGGAGCAAATGGTTAAAGGTGGCATTATCGAGTTACTAGATGCTGAGGAGGAGGAAACTGTAATGATCTCTATGACACCCGAAGATTTGGAGAATTCGCGACTTCAGCAGAGAGGTATCGATCGTCAKGCAAACGACAGTGACTTCGATCCGGCCGCTCGTCTYAAGGCTGGAACCCATGCACATACTTGGACACACTGTGAGATTCATCCCAGTATGATWCTTGGCATTTGTGCCAGTATTATTCCTTTCCCYGATCACAATCAGGTAAATCCGATATCTT---CC-TGAATTTC-------------------------------------------------------------------------------------------------------------------------------------------------------------------------------------------------------------------------------------------------------------------------------------------------------------------------------------------------------------------------------------------------------------------------------------------------------------------------------------------------------------------------------------------------------------------------------------------------------------------------------------------------------------------------------------------------------------------------------------------------------------------------------------------------------------------------------------------------------------------------------------------------------------------------------------------------------------------------------------------------------------------------------------------------------------------------------------------------------------------------------------------------------------------------------------------------------------------
>Mallocybe_fulvoumbonata_USA
--------------------GTGAACC-TGCGGAAGGATCATTAT-----CGAATAT--ATAAACC---TGGGTAGACTG-------TTGCTGG---CT-TCTCTTT-----------SAGGGG-GGCATGTGCACGTT-TAT-CC-T--C--TTTA---TTTT-TCC--AC-------C-TGTGCA-C-C-T-TT---T-GTAGGCTTGGATT---TATCAGTGGTTCTAACA--TGTTTTTC-------------------AAAGGCATATAAGAATTG-TT-TT-GGG--AC-TGCTGTGTTTAAAC-----------ATA---TGTTTA-TCAGCTTTC-CCTTTTA--TT-TTCCA--AGTCTATGTTT-----G-TTATA--C--ACACTCCA-----AAT--G--TAATAGAA-TG-CTGTACTTT--AGGT---CATT---TGT-ACCTAT-AAATA--AAATCAGT-ACAACTTTCAGCAACGGATCTCTTGGCTCTCGCATCGATGAAGAACGCAGCGAAATGCGATAAGTAATGTGAATTGCAGAATTCAGTGAATCATCGAATCTTTGAACGCACCTTGCGCTCCTTGG-TATTCCAAGGAGCATGCCTGTTTGAGTATCA--TT--A--AAT---TA-TCAA-C-TG-TGCCAA---------------TTTGGTTACAGA-TTGGAT-GTGGGAGATT-------------CTTTTTGCAGG-C-CTTTGACTTCTCTTT--------------GAGAAAAAAAATAAAAGGT-CGGCTCTCCTGAAATGTATTAGC-----AGTG-----------CCTTTGTT--------GG--TT----------------CAT--T-----AGG--TG-TGAT--AAA----TT-GTC-T---ATCAATAAGCGGAGGAAAAGAAACTAACAAGGATTCCCCTAGTAACTGCGAGTGAAGCGGGAAAAGCTCAAATTTAAAAT-CTGACAGTTG----TTAT-G---GCTGTCCGAGTTGTAATCTAGAGAAGTGT-TACCCGCGCTGGA--CCGTGTACAAGTCTCCTGGAATGGAGCATCATAGAGGGTGAGAATCCCGTCTTTGACA-T-GG-AC---TACCAGGGC--TTTGT-GGTGC-GCTCTCAAAGAGTCGAGTTGTTTGGGAATGCAGCTCAAAATGGGTGGTAAATGCCATCTAAAGCTAAATATTGGCGAGAGACCGATAGCGAACAAGTACCGTGAGGGAAAGATGAAAAGAACTTTGGAAAGAGAGTTAAACAGTACGTGAAATTGCTGAAAGGGAAACGCTTGAAGTCAGTCGCATC-GA-CTGGAAATCAACC--TT-GCTTTTGCTTGGTGTATTTTCT-------GGC---TTGATGGGTCAGCATCAATTTTGATCGCTGGATAAA-GGCT-TGGGGAATGTGGCATC-----TTAGGATGTGTTATAG-CCCTTGG-TTGCATACAGCGGTTGGGATTGAGG-AACTCAGCAC----GCC--------GC-------AAGGC----CGGG-----TT-TT-----AG-AC-CACG-T----------TTACGTGCTTAGGAT-GCTGGCA-TAATGGCTTTAATCGACCCGTCTTGAAACACGGACCAAGGAGTCTAACATGCCTGCGAGTGTTTGGGTG--G--AAAACCCATGCGCGCAATGAAAGTGAA---AAGTTGAGATCCCTGTCG-----------T-GGGGAGCATCGACGCCCAGACCAGACCTT-TTGTGACGGCTCTGC-GGTAGAGCATGTATGTTGGGACCCGAAAGATGGTGAACTATGCCTGAATAGGGTGAAGCCAGAGGAAACTCTGGTGGAGGCTCGTAGCGATTCTGACGTGCAAATCGATCGTCAAATTTGGGTATAGGGGCGAAAGACTAATCGAACCATCTAGTAGCTGGTTCCTGCCGAAGTTTCCCTCAGGATAGCAGAAACTCA----TATCAGATTTATGTGGTAAAGCGAATGATTAGAGGCCTTGGGGTTGAAACAACCTTAACCTATTCTCAAACTTTAAATATGTAAGAACAAGCCGTCTCTTGA---CTGGACCGCTTG-GCGATTGAGAGTTTCTAGTGGGCCATTTTTGGTAAGCAGAACTGGCGATGCGGGATGAACCGAACGCGAGGTTAAGGTGCCGGAATTCACGCTCATCAGACACCACAAAAGGTGTTAGTTCATCTAGACAGCAGGACGGTGGCCATGGAAGTCGGAATCCGCTAAGGAGTGTGTAACAACTCACCTGCCGAATGAACTAGCCCTGAAAATGGATGG-CGCTTAAGCG-TGATACCCATACCTCGCCGTCAGCGTTGAAGGAAACTCCTGAAGGTCAAGCCTGTGGCCTCGTTAAGAATTTGGCTTTAATGGCTTGTATTTCTGTTGGATCATTCTCTGGACCTGTTATCGAGTTCTTGGAAGAGTGGGGTCTAGAATCATTGGAGGAGAATGCGCACTCGTCGACGACTTTTACCAAGGTGTTCGTCAATGGCGTTTGGATTGGTGTGCATCGTGATGCCGCCAACCTCGTCAAGACATTGAAGAGATTAAGACGGAGGGATGATATCAGTACTGAGGTTTCAGTTGTGAGGGATATTCGAGAAAGGGAAATGAGGGTGTATACGGATGCAGGCAGGGTCTGCAGGCCGTTGTTTATTGTGGAGGACCAGCAACTGGTCTTGCAAAAGAAGCATATCAAGTGGCTTAACAATGGTGTCGACGATGAAGGGAACGAGTTCAAGTGGGAGCAAATGGTTAAAGGTGGCATTATCGAGTTACTAGATGCTGAGGAGGAGGAAACTGTGATGATCTCTATGACACCCGATGATTTGGAGAATTCGCGACTTCAGCAGAAAGGTATCGATCCTCGTGCAAACGACGGTGAATTCGATCCGGCCGCTCGTCTCAAGGCTGGAACCCATGCACATACTTGGACGCATTGTGAGATTCATCCCAGTATGATTCTTGGCATTTGTGCCAGTATTATTCCTTTCCCTGATCACAACCAGGTAAGTC-GATATC-----TC-TGAATTTCCTAC---A--TTGCTAATT-CAA---AGTCAGTCTCCTCGTAATACTTACCAATCTGC---------------------------------------------------------------------------------------------------------------------------------------------------------------------------------------------------------------------------------------------------------------------------------------------------------------------------------------------------------------------------------------------------------------------------------------------------------------------------------------------------------------------------------------------------------------------------------------------------------------------------------------------------------------------------------------------------------------------------------------------------------------------------------------------------------------------------------------------------------------------------------------------------------------------------------------------------------------------------------------------------------------------------------------------------------------------------------------------------------------------------------------------------------
>Mallocybe_myriadophylla_Finland
--------------------------------------------T-----CGA--AT--ATAAAC---TTGGATGGACTG-------TTGCTGG---CT-TTTCTTT-----------GA--G-AGGCATGTGCACGTT-TAT-CC-T--C--TTTA---TTTT-TCC--AC-------C-TGTGCA-C-C-T-TT---T-GTAGGCTTGGATT----ATCAGTGGTTCTAACA--TGTCTTTC-------------------AAA-G-GCATAAGAATTG-TT-TT-GGG--GC-TGCTGTGTTTAAAC-----------ACA---TGTTTA-TCGGCTTTC-CCTTTTA--TT-TTCCA--AGTCTATGTTT-----G-CTTTA----TACACTCCAG---AAAT--G--TAATAGAA-TG-CTGTACTTT--AGGT---CATT---TGT-ACCTAT--AATA--AAATCAGT-ACAACTTTCAGCAACGGATCTCTTGGCTCTCGCATCGATGAAGAACGCAGCGAAATGCGATAAGTAATGTGAATTGCAGAATTCAGTGAATCATCGAATCTTTGAACGCACCTTGCGCTCCCTGG-TATTCCAAGGAGCATGCCTGTTTGAGTATCA--TT--A--AAT---TA-TCAA-C-TG-TGCCAC---------------TTTGGTTACAGA-TTGGAT-GTGGGAGAT---------------TTCTTGCAGG-CT-TTTGACTTCTCTTT--------------GAGAGAAAAAACATAA-GT-CGGCTCTCCTGAAATGTATTAGC-----AGTG-----------CCTTTGTT--------GG--TT----------------CAT--T-----AGG--TG-TGAT--AAT----CT-ATC-T-------------------------ACTAACAAGGATTCCCCTAGTAACTGCGAGTGAAGCGGGAAAAGCTCAAATTTAAAAT-CTGACAGTTG----TTCT-G---GCTGTCCGAGTTGTAATCTAGAGAAGTGT-TACCCGCGCTGGA--CCGTGTACAAGTCTCCTGGAATGGAGCATCATAGAGGGTGAGAATCCCGTCTTTGACA-T-GG-AC---TACCAGGGC--TTTGT-GGTGC-GCTCTCAAAGAGTCGAGTTGTTTGGGAATGCAGCTCAAAATGGGTGGTAAATGCCATCTAAAGCTAAATATTGGCGAGAGACCGATAGCGAACAAGTACCGTGAGGGAAAGATGAAAAGAACTTTGGAAAGAGAGTTAAACAGTACGTGAAATTGCTGAAAGGGAAACGCTTGAAGTCAGTCGCATT-GA-CTGGAAATCAACC--TT-GCTTTTGCTTGGTGTATTTTCT-------GGC---TTGATGGGTCAGCATCAATTTTGGTCGCTGGATAAA-GGCT-TGGGGAATGTGGCATC-----TTAGGATGTGTTATAG-CCCTTGG-TTGCATACAGCGGTTGGGATTGAGG-AACTCAGCAC----GCC--------GC-------AAGGC----CGGGTCAA-TT-TT------G-AC-CACG-T----------TTACGTGCTTAGGAT-GCTGGCA-TAATGGCTTTAATCGACCCGTCTTGAAACACGGACCAAGGAGTCTAACATGCCTGCGAGTGTTTGGGTG--G--AAAACCCATGCGCGCAATGAAAGTGAA---AAGTTGAGATCCCTGTCG-----------T-GGGGAGCATCGACGCCCAGACCAGACCTT-TTGTGACGGATCTGC-GGTAGAGCATGTATGTTGGGACCCGAAAGATGGTGAACTATGCCTGAATAGGGTGAAGCCAGAGGAAACTCTGGTGGAGGCTCGTAGCGATTCTGACGTGCAAATCGATCGTCAAATTTGGGTATAGGGGCGAAAGACTAATCGAACCATCTAGTAGCTGGTTCCTGCCGAAGTTTCCCTCAGGATAGCAGAAACTCA----TATCAGATTTATGTGGTAAAGCGAATGATTAGAGGCCTTGGGGTTGAAACAACCTTAACCTATTCTCAAACTTTAAATATGTAAGAACAAGCCGTCTCTTGA---CTGGACCGCTTG-GCGATTGAGAGTTTCTAGTGGGCCATTTTTGGTAAGCAGAACTGGCGATGCGGGATGAACCGAACGCGAGGTTAAGGTGCCGGAATTCACGCTCATCAGACACCACAAAAGGTGTTAGTTCATCTAGACAGCAGGACGGTGGCCATGGAAGTCGGAATCCGCTAAGGAGTGTGTAACAACTCACCTGCCGAATGAACTAGCCCTGAAAATGGATGG-CGCTT-------------------------------------GAAACTCCTGAAGGTCAAGCYTGTGGCCTCGTTAAGAATTTGGCTYTAATGGCTTGTATCTCTGTTGGATCATTCTCTGGACCTGTTATCGAGTTCTTGGAAGAGTGGGGTCTAGARTCRTTGGAGGAGAATGCACATTCGTCGACGACTTTCACCAAGGTGTTCGTTAATGGTGTTTGGATTGGTGTGCATCGTGATGCCGCCAACCTCGTCAAGACATTAAAGAGATTAAGGCGGAGGGATGATATCAGTACYGAGGTTTCAGTTGTGAGGGATATTCGAGAAAGGGAAATGAGGGTGTATACGGATGCAGGYAGGGTTTGCAGGCCGTTGTTTATTGTGGAGGACCAGCAACTGGTCTTGCAAAAAAAGCACATCAARTGGCTCAACAAYGGTGTCGACGATGAAGGGAACGARTTCAAGTGGGAGCAAATGGTTAAAGGTGGCATTATYGAGTTACTAGATGCTGAGGAGGAGGAAACTGTAATGATATCTATGACACCCGAAGATCTGGATAATTCCCGACTTCAGCAGAGAGGTATTGATCCTCATGCAAACGACGGTGAATTCGAYCCGGCYGCTCGTCTCAAGGCTGGAACCCATGCACATACTTGGACGCATTGTGAGATTCATCCCAGTATGATTCTTGGCATTTGTGCAAGTATTATTCCTTTCCCCGATCACAATCAGGTAAGTC-GATA--TT---TC-GGTATTTCGTAC---AT-TTGCTAATT-CAA---AGTCAGTCTCCTCGTAATACCTATCAATCTGC---------------------------------------------------------------------------------------------------------------------------------------------------------------------------------------------------------------------------------------------------------AGGAAACCTCGACTTTCATCAGAAAGGTCGGGTACAACCCTAAGGTCGTGGCTTTTGTACCCATCTCCGGCTGGCATGGTGACAACATGTTGGAGGAGTCCGCCAAGTAAGAGT----CATGCGCATATAT---GTAAGGTTTAGACNTAAGTACC-TTGT-TGCAGCATGCCATGGTATAAGGGTTGGACCAAGGAAAACAAAAGTGGTGTTGTCAAAGGCAAGACCCTTCTTGATGCCATCGACGCCATTGAGCCCCCTGTCCGGCCCTCCGACAAGCCTCTCCGTCTTCCTCTTCAGGATGTCTACAAGATTGGTGGTATTGG-TACAGTGCCCGTTGGTCGTGTTGAGACTGGTATTATCAAGGCTGGAATGGTTGTTACCTTCGCTCCTTCAAACGTCACGACTGAAGTCAAGTCGGTCGAAATGCATCACGAACAACTCGAGCAGGGTAACCCCGGTGACAACGTCGGTTTCAACGTCAAGAACGTTTCTGTCAAGGATATCCGTCGTGGAAATGTTGCCTCTGACTCCAAAAACGACCCCGCTAAGGAAGCTGCCTCCTTCAATGCCCAGGTCATCGTCCTCAATCACCCTGGCCAAATTGGTGCAGGCTACGCACCCGTCCTTGATTGCCACACTGCCCACATTGCCTGCAAGTTTGCTGAGCTCATTGAGAAGATTGATCGCCGGACAGGTAAATCGATTGAAGCCAGCCCCAAGTTCGTCAAGTCAGGCGATGCCGCCATCGTTAAACTCATTCCTTCTAAGCCCATGGTAC-GCGAGTTTAGACGTTTAAATCATGTTTA-AGACTTAAAT----TTATGTCCTCAGTGCGTCGAATCTTACAATGAATATCC
>Mallocybe_leucoblema_USA
--------------------------------------------T-----CGA--AT--ATAAAC---TTGGGTAGACTG-------TTGCTGG---CT-TCTCTTC-----------GA-GG-A-GCATGTGCACGTT-TAT-CC-T--C--TTTA---TTTT-TCC--AC-------C-TGTGCA-C-C-T-TT---T-GTAGGCTTGGATT----ATTAGTGGTTCTAACG--TGTCTTTC-------------------AAAGGCGCATAAGAATTG-TT-TT-GGG--AC-TGCTGTGTTTAAAC-----------GCGCATTGTTTA-TCAGCTTTC-CCTTTTA--TT-TTCCA--AGTCTATGTTT-----G-TTATA----TACACTCCAG---AAAT--G--TAATAGAA-TG-CTGTACTTTT-AGGT---CATT---CGT-ACCTAT--AAT---AAATCAGT-ACAACTTTCAGCAACGGATCTCTTGGCTCTCGCATCGATGAAGAACGCAGCGAAATGCGATAAGTAATGTGAATTGCAGAATTCAGTGAATCATCGAATCTTTGAACGCACCTTGCGCTCCTTGG-TATTCCAAGGAGCATGCCTGTTTGAGTATCA--TT--A--AAT---TA-TCAA-C-TG-TGCCAA---------------TTTGGTTACAGA-TTGGAT-GTGGGAGA----------------TTTTTGCAGG-CT-TTTGATTTCTCTTT--------------GAGAAAA-----ACAAGGT-CTGCTCTCCTGAAATGTATTAGC-----AGTG-----------CCTTTGTT--------GG--TT----------------CAT--T-----AGG--TG-TGAT--AAT----TT-ATC-TCATATCAATAAGCGGAGGAAAAGAAACTAACAAGGATTCCCCTAGTAACTGCGAGTGAAGCGGGAAAAGCTCAAATTTAAAAT-CTGACAGTTG----TTCT-G---GCTGTCCGAGTTGTAATCTAGAGAAGTGT-TACCCGYGCTGGA--CCGTGTACAAGTCTCCTGGAATGGAGCATCATAGAGGGTGAGAATCCCGTCTTTGACA-T-GG-AC---TACCAGGGC--TTTGT-GGTGC-GCTCTCAAAGAGTCGAGTTGTTTGGGAATGCAGCTCAAAATGGGTGGTAAATGCCATCTAAAGCTAAATATTGGCGAGAGACCGATAGCGAACAAGTACCGTGAGGGAAAGATGAAAAGAACTTTGGAAAGAGAGTTAAACAGTACGTGAAATTGCTGAAAGGGAAACGCTTGAAGTCAGTCGCATC-GA-CTGGAAATCAACC--TT-GCTTTTGCTTGGTGTATTTTCT-------GGC---TTGATGGGTCAGCATCAATTTTGATCGCTGGATAAA-GGCT-TGGGGAATGTGGCATC-----TTAGGATGTGTTATAG-CCCTTGG-TTGCATACAGCGGTTGGGATTGAGG-AACTCAGCAC----GCC--------GC-------RAGGG----CGGG-----TT-TC------G-AC-CACG-T----------TTACGTGCTTAGGAT-GCTGGCA-TAATGGCTTTAATCGACCCGTCTTGAAACACGGACCAAGGAGTCTAACATGCCTGCGAGTGTTTGGGTG--G--AAAACCCATGCGCGCAATGAAAGTGAA---AAGTTGAGATCCCTGTCG-----------T-GGGGAGCATCGACGCCCAGACCAGACCTT-TTGCGACGGATCTGC-GGTAGAGCATGTATGTTGGGACCCGAAAGATGGTGAACTATGCCTGAATAGGGTGAAGCCAGAGGAAACTCTGGTGGAGGCTCGTAGCGATTCTGACGTGCAAATCGATCGTCAAATTTGGGTATAGGGGCGAAAGACTAATCGAACCATCTAGTAGCTGGTTCCTGCCGAAGTTTCCCTCAGGATAGCAGAAACTCA----TATCAGATTTATGTGGTAAAGCGAATGATTAGAGGCCTTGGGGTTGAAACAACCTTAACCTATTCTCAAACTTTAAATATGTAAGAACAAGCCGTCTCTTGA---CTGGACCGCTTG-GCGATTGAGAGTTTCTAGTGGGCCATTTTTGGTAAGCAGAACTGGCGATGCGGGATGAACCGAACGCGAGGTTAAGGTGCCGGAATTCACGCTCATCAGACACCACAAAAGGTGTTAGTTCATCTAGACAGCAGGACGGTGGCCATGGAAGTCGGAATCCGCTAAGGAGTGTGTAACAACTCACCTGCCGAATGAACTAGCCCTGAAAATGGATGG-CGCTTAAGCG-TGATACCCATACCTCGCCGTCAGCGTTGAAG-------------------------------------------------------------------------------------------------------------------------------------------------------------------------------------------------------------------------------------------------------------------------------------------------------------------------------------------------------------------------------------------------------------------------------------------------------------------------------------------------------------------------------------------------------------------------------------------------------------------------------------------------------------------------------------------------------------------------------------------------------------------------------------------------------------------------------------------------------------------------------------------------------------------------------------------------------------------------------------------------------------------------------------------------------------------------------------------------------------------------------------------------------------------------------------------------------------------------------------------------------------------------------------------------------------------------------------------------------------------------------------------------------------------------------------------------------------------------------------------------------------------------------------------------------------------------------------------------------------------------------------------------------------------------------------------------------------------------------------------------------------------------------------------------------------------------------------------------------------------------------------------------------------------------------------------------------------------
>Mallocybe_latispora_Finland
--------------------------------GAAGGATCATTAT-----CGA--AT--ATAAAC---TTGGGTAGATTG-------TTGCTGG---CT-TGTCTTT-----------GA--G-AGGCATGTGCACGTT-TAT-CC-T--T--TTTA---TTTT-TCC--AC-------C-TGTGCA-C-C-T-TT---T-GTAGGCTTGGATT-ATCATCAGTGGTTCTAATG--TGTCTTTC------------------AAAA-G-GCATAAGAATTG-TT-TT-GGG--AC-TGCTGTGTTTAAAC-----------GCA---TGTTTA-TCAGCTTTC-CCTTTTA--TT-TTCCA--AGTCTATGTTT-----G-CTATA----TACACTCCAG---AAAT--G--TAATAGAA-TG-CTGTACTTT--AGGT--CCATT---TGT-ACCTAT--AATA--AAATCAGT-ACAACTTTCAGCAACGGATCTCTTGGCTCTCGCATCGATGAAGAACGCAGCGAAATGCGATAAGTAATGTGAATTGCAGAATTCAGTGAATCATCGAATCTTTGAACGCACCTTGCGCTCCTTGG-TATTCCAAAGAGCATGCCTGTTTGAGTATCA--TT--A--AAT---TA-TCAA-C-TG-TACCAA---------------TTTGGTTGCAGA-TTGGAT-GTGGGAGA----------------TTTTTGCAGG-CT-TTTGATTTCTCTTT--------------GAGA--------AAACGGT-CAGCTCTCCTGAAATATATTAGC-----AGTG-----------CCTTTGTT--------GG--TT----------------CAT--T-----AGG--TG-TGAT--AAT----TT-ATC-TCATATCAATAAGCGGAGGAAAAGAAACTAACAAGGATTCCCCTAGTAACTGCGAGTGAAGCGGGAAAAGCTCAAATTTAAAAT-CTGACAGTTG----TTCT-G---GCTGTCCGAGTTGTAATCTAGAGAAGTGT-TGCCCGCGCTGGA--CCGTGTACAAGTCTCCTGGAATGGAGCATCATAGAGGGTGAGAATCCCGTCTTTGACA-T-GG-AC---TACCAGGGCT-TTTGT-GGTGC-GCTCTCGAAGAGTCGAGTTGTTTGGGAATGCAGCTCAAAATGGGTGGTAAATGCCATCTAAAGCTAAATATTGGCGAGAGACCGATAGCGAACAAGTACCGTGAGGGAAAGATGAAAAGAACTTTGGAAAGAGAGTTAAACAGTACGTGAAATTGCTGAAAGGGAAACGCTTGAAGTCAGTCGCATC-GA-CTGGAAATCAACC--TT-GCTTTTGCTTGGTGTATTTTCT-------GGC---TTGATGGGTCAGCATCAATTTTGATTGCTGGATAAA-GGCT-TGGGGAATGTGGCATC-----TTAGGATGTGTTATAG-CCCTTGG-TTGCATACAGCGGTTGGGATTGAGG-AACTCAGCAC----GCC--------GC-------AAGGC----CGGG-----TT-TC------G-AC-CACG-T----------TTACGTGCTTAGGAT-GCTGGCA-TAATGGCTTTAATCGACCCGTCTTGAAACACGGACCAAGGAGTCTAACATGCCTGCGAGTGTTTGGGTG--G--AAAACCCATGCGCGCAATGAAAGTGAA---AAGTTGAGATCCCTGTCG-----------T-GGGGAGCATCGACGCCCAGACCAGACCTT-TTGCGACGGATCTGC-GGTAGAGCATGTATGTTGGGACCCGAAAGATGGTGAACTATGCCTGAATAGGGTGAAGCCAGAGGAAACTCTGGTGGAGGCTCGTAGCGATTCTGACGTGCAAATCGATCGTCAAATTTGGGTATAGGGGCGAAAGACTAATCGAACCATCTAGTAGCTGGTTCCTGCCGAAGTTTCCCTCAGGATAGCAGAAACTCA----TATCAGATTTATGTGGTAAAGCGAATGATTAGAGGCCTTGGGGTTGAAACAACCTTAACCTATTCTCAAACTTTAAATATGTAAGAACAAGCYGTCTCTTGA---CTGGACCGCTTG-GCGATTGAGAGTTTCTAGTGGGCCATTTTTGGTAAGCAGAACTGGCGATGCGGGATGAACCGAACGCGAGGTTAAGGTGCCGGAATTCACGCTCATCAGACACCACAAAAGGTGTTAGTTCATCTAGACAGCAGGACGGTGGCCATGGAAGTCGGAATCCGCTAAGGAGTGTGTAACAACTCACCTGCCGAATGAACTAGCCCTGAAAATGGATGG-CGCTTAAGCG-TGATACCCATACCTCGCCGTCAGCGTTGAAGGAAACTCCTGAAGGTCAAGCYTGYGGYCTCGTTAAGAATTTGGCTTTAATGGCTTGTATTTCTGTTGGATCATTCTCTGGACCTGTTATCGAGTTCTTGGAAGAGTGGGGTCTAGAATCGYTRGAGGAGAATGCACATTCGTCGACGACTTTCACCAAGGTGTTCGTTAAYGGTGTTTGGATTGGTGTGCATCGYGATGCCGCCAACCTCGTCAAGACATTGAARAGATTAAGACGGAGGGATGAYATCAGTACCGAGGTTTCAGTYGTGAGGGATATTCGAGAAAGGGAAATGAGGGTGTATACGGATGCAGGCAGGGTCTGCAGGCCGTTRTTTATTGTGGAGGACCAGCAAYTGGTCTTGCAAAAGAAGCATATCAAGTGGCTTAACAATGGTGTCGACGATGARGGGAACGAGTTCAAGTGGGAGCAAATGGTTAAAGGTGGCATTATCGAGTTACTAGATGCTGAGGAGGAGGAAACTGTAATGATCTCTATGACACCYGAAGATYTGGAGAATTCGCGACTTCAGCAGAGAGGTATCGATCCTCATGCAAACGACGGTGAATTCGATCCGGCCGCTCGTCTCAAGGCTGGAACTCATGCACATACTTGGACGCATTGTGAGATTCATCCCAGTATGATTCTTGGCATTTGTGCCAGTATTATTCCTTTCCCTGATCACAATCAGGTAAGTC-GATA--TG---TC-TGAATTTCGTAC---A--TASCTAATT-CAA---AGYCAGTCTCCTCGTAATACCTATCAATCTGC---------------------------------------------------------------------------------------------------------------------------------------------------------------------------------------------------------------------------------------------------------------------------------------------------------------------------------------------------------------------------------------------------------------------------------------------------------------------------------------------------------------------------------------------------------------------------------------------------------------------------------------------------------------------------------------------------------------------------------------------------------------------------------------------------------------------------------------------------------------------------------------------------------------------------------------------------------------------------------------------------------------------------------------------------------------------------------------------------------------------------------------------------------
>Mallocybe_fibrillosa_USA
---------------------------------------------------GA--AT--ATAAAC---TTGGGTAGATTG-------TTGCTGG---CT-TTTCTTC-----------GA-GG-A-GCATGTGCACGTT-TAT-CC-T--C--TTTA---TTTT-TCC--AC-------C-TGTGCA-C-C-T-TT---T-GTAGGCTTGGATT-A----TAGTGGTTCTAACAT-TGTCTTTC-------------------AAA-G-GCATAAGAATT--TT-TT-GGG--AC-TGCTGTGTTTAAAC-----------GCA---TGTTTA-TCGGCTTTC-CCTTTTA--TT-TTCCA--AGTCTATGTTT------TTCATA----TACACTCGAG---AAAT--A--TAATAGAA-TG-CTGTACTTTT-AGGT---CATT---CGT-ACCTAT--AATA--AAATCAGT-ACAACTTTCAGCAACGGATCTCTTGGCTCTCGCATCGATGAAGAACGCAGCGAAATGCGATAAGTAATGTGAATTGCAGAATTCAGTGAATCATCGAATCTTTGAACGCATCTTGCGCTCCTTGG-TATTCCAAGGAGCATGCCTGTTTGAGTATCA--TT--R--AAT---TA-TCAA-C-TG-TACCAA---------------ATTGGTTACAGA-TTGGAT-GTGGGGGA----------------ATTTTGCAGG-CT-TTTTTGATTTCTCT--------------------------TGAAAGT-CTGCTCCCYTGAAATGTATTAGC-----AGTG-----------CCTTTGTT--------GG--TT----------------CCT--T-----AGG--TG-TGAT--AAT----TT-ATC-TCATATCAATAAGCGGAGGAAAAGAAACTAACAAGGATTCCCCTAGTAACTGCGAGTGAAGCGGGAAAAGCTCAAATTTAAAAT-CTGACGGTTG----TATT-G---GCTGTCCGAGTTGTAATCTAGAGAAGTGT-TACCCGCGCTGGA--CCGTGTACAAGTCTCCTGGAATGGAGCATCATAGAGGGTGAGAATCCCGTCTTTGACA-T-GG-AC---TACCAGGGC--TTTGT-GGTGC-GCTCTCAAAGAGTCGAGTTGTTTGGGAATGCAGCTCAAAATGGGTGGTAAATGCCATCTAAAGCTAAATATTGGCGAGAGACCGATAGCGAACAAGTACCGTGAGGGAAAGATGAAAAGAACTTTGGAAAGAGAGTTAAACAGTACGTGAAATTGCTGAAAGGGAAACGCTTGAAGTCAGTCGCATC-GA-CTGGAAATCAACCT-TT-GCTTTTGCTTGGTGTATTTTCT-------GGC---TTGATGGGTCAGCATCAATTTTGATCGCTGGATAAA-GGCT-TGGGGAATGTGGCATC-----TTAGGATGTGTTATAG-CCCTGGG-TTGCATACAGCGGTTGGGATTGAGG-AACTCAGCAC----GCC--------GC-------AAGGA----CGGG-----TT-TC------G-AC-CACG-T----------TTACGTGCTTAGGAT-GCTGGCA-TAATGGCTTTAATCGACCCGTCTTGAAACACGGACCAAGGAGTCTAACATGCCTGCGAGTGTTTGGGTG--G--AAAACCCATGCGCGMAATGAAAGTGAA---AAGTTGAGATCCCTGTCG-----------T-GGGGAGCATCGACGCCCAGACCAGACCTT-TTGTGACGGATCTGC-GGTAGAGCATGTATGTTGGGACCCGAAAGATGGTGAACTATGCCTGAATAGGGTGAAGCCAGAGGAAACTCTGGTGGAGGCTCGTAGCGATTCTGACGTGCAAATCGATCGTCAAATTTGGGTATAGGGGCGAAAGACTAATCGAACCATCTAGTAGCTGGTTCCTGCCGAAGTTTCCCTCAGGATAGCAGAAACTCA----TATCAGATTTATGTGGTAAAGCGAATGATTAGAGGCCTTGGGGTTGAAACAACCTTAACCTATTCTCAAACTTTAAATATGTAAGAACAAGCCGTCTCTTGA---CTGGACCGCTTG-GCGATTGAGAGTTTCTAGTGGGCCATTTTTGGTAAGCAGAACTGGCGATGCGGGATGAACCGAACGCGAGGTTAAGGTGCCGGAATTCACGCTCATCAGACACCACAAAAGGTGTTAGTTCATCTAGACAGCAGGACGGTGGCCATGGAAGTCGGAATCCGCTAAGGAGTGTGTAACAACTCACCTGCCGAATGAACTAGCCCTGAAAATGGATGG-CGCTTAAGCG-TGATACCCATACCTCGCCGTCAGCGTTGAAG-------------------------------------------------------------------------------------------------------------------------------------------------------------------------------------------------------------------------------------------------------------------------------------------------------------------------------------------------------------------------------------------------------------------------------------------------------------------------------------------------------------------------------------------------------------------------------------------------------------------------------------------------------------------------------------------------------------------------------------------------------------------------------------------------------------------------------------------------------------------------------------------------------------------------------------------------------------------------------------------------------------------------------------------------------------------------------------------------------------------------------------------------------------------------------------------------------------------------------------------------------------------------------------------------------------------------------------------------------------------------------------------------------------------------------------------------------------------------------------------------------------------------------------------------------------------------------------------------------------------------------------------------------------------------------------------------------------------------------------------------------------------------------------------------------------------------------------------------------------------------------------------------------------------------------------------------------------------
>Mallocybe_subdecurrens_USA
CGT-AACAAGGTTTCCGTAGGTGAACC-TGCGGAAGGATCATTAT-----CGA--AT--ATAAAC---TTGGGTAGATTG-------TTGCTGG---CT-TTTCTTY-----------GA-GG-A-GCATGTGCACGTT-TAT-CC-T--C--TTTA---TTTT-TCC--AC-------C-TGTGCA-C-C-T-TT---T-GTAGGCTTGGATT-A----TAGTGGTTCTAACGT-TGTCTTTC-------------------AAA-G-GCATAAGAATT--TT-TT-GGG--AC-TGCTGTGTTTAAAC-----------GCA---TGTTTA-TYGGCTTTY-CCTTTTA--TT-TTCCA--AGTCTATGTTT------TTCATA----TACACTCGAR---AAAT--A--TAATAGAA-TG-CTGTACTTTT-AGGT---CATT---CGT-ACCTAT--AATA--AAATCAGT-ACAACTTTCAGCAACGGATCTCTTGGCTCTCGCATCGATGAAGAACGCAGCGAAATGCGATAAGTAATGTGAATTGCAGAATTCAGTGAATCATCGAATCTTTGAACGCATCTTGCGCTCCTTGG-TATTCCAAGGAGCATGCCTGTTTGAGTATCA--TT--A--AAT---TA-TCAA-C-TG-TACCAA---------------ATTGGTTACAGA-TTGGAT-GTGGGGGA----------------ATTTTGCAGG-CT-TTTTTGATTTCTCT--------------------------TGAAAGT-CTGCTCCCCTGAAATGTATTAGC-----AGTG-----------CCTTTGTT--------GG--TT----------------CCT--T-----AGG--TG-TGAT--AAT----TT-ATC-TCATATCAATAAGCGGAGGAAAAGAAACTAACAAGGATTCCCCTAGTAACTGCGAGTGAAGCGGGAAAAGCTCAAATTTAAAAT-CTGACGGTTG----TATT-G---GCTGTCCGAGTTGTAATCTAGAGAAGTGT-TACCCGCGCTGGA--CCGTGTACAAGTCTCCTGGAATGGAGCATCATAGAGGGTGAGAATCCCGTCTTTGACA-T-GG-AC---TACCAGGGC--TTTGT-GGTGC-GCTCTCAAAGAGTCGAGTTGTTTGGGAATGCAGCTCAAAATGGGTGGTAAATGCCATCTAAAGCTAAATATTGGCGAGAGACCGATAGCGAACAAGTACCGTGAGGGAAAGATGAAAAGAACTTTGGAAAGAGAGTTAAACAGTACGTGAAATTGCTGAAAGGGAAACGCTTGAAGTCAGTCGCATC-GA-CTGGAAATCAACCT-TT-GCTTTTGCTTGGTGTATTTTCT-------GGC---TTGATGGGTCAGCATCAATTTTGATCGCTGGATAAA-GGCT-TGGGGAATGTGGCATC-----TTAGGATGTGTTATAG-CCCTGGG-TTGCATACAGCGGTTGGGATTGAGG-AACTCAGCAC----GCC--------GC-------AAGGA----CGGG-----TT-TC------G-AC-CACG-T----------TTACGTGCTTAGGAT-GCTGGCA-TAATGGCTTTAATCGACCCGTCTTGAAACACGGACCAAGGAGTCTAACATGCCTGCGAGTGTTTGGGTG--G--AAAACCCATGCGCGCAATGAAAGTGAA---AAGTTGAGATCCCTGTCG-----------T-GGGGAGCATCGACGCCCAGACCAGACCTT-TTGTGACGGATCTGC-GGTAGAGCATGTATGTTGGGACCCGAAAGATGGTGAACTATGCCTGAATAGGGTGAAGCCAGAGGAAACTCTGGTGGAGGCTCGTAGCGATTCTGACGTGCAAATCGATCGTCAAATTTGGGTATAGGGGCGAAAGACTAATCGAACCATCTAGTAGCTGGTTCCTGCCGAA-----------------------------------------------------------------------------------------------------------------------------------------------------------------------------------------------------------------------------------------------------------------------------------------------------------------------------------------------------------------------------------------------------------------------GAAACTCCTGAAGGTCAAGCTTGTGGTCTCGTTAAGAATCTGGCTTTAATGGCTTGTATTTCTGTTGGATCATTCTCYGGACCTGTTATCGAGTTCTTGGAAGAGTGGGGTCTAGAATCGTTGGAGGAGAATGCACATTCSTCGACGACTTTCACCAAGGTGTTCGTTAATGGTGTTTGGATYGGTGTGCATCGTGATGCCGCCAACCTCGTCAAGACATTGAAGAGATTAAGACGGAGGGATGATATCAGTACCGAGGTTTCAGTTGTGAGGGATATTCGAGAAAGGGAGATGAGGGTGTATACRGATGCAGGCAGGGTCTGCAGACCGTTGTTTATTGTGGAGGACCAGCAACTGGTCTTGCAAAAGAAGCATATCAAGTGGCTTAACAATGGTGTTGACGATGAAGGGAACGAGTTCAAGTGGGAGCAAATGGTTAAAGGTGGCATTATCGAGTTACTAGATGCTGAGGAGGAGGAAACTGTAATGATCTCTATGACACCCGAAGATTTGGAGATTTCGCGACTTCAGCACAGAGGTATCGATCCTCATGCAAACGACGTTGAATTCGATCCGGCCGCTCGTCTCAAGGCTGGAACCCATGCACATACTTGGACACATTGTGAGATTCATCCCAGTATGATTCTTGGCATTTGTGCCAGTATTATTCCTTTCCCCGATCACAATCAGGTAAATC-GATATC-T---TC-TGAATTTCGGAT---A--TTGCTAATT-CAA---AGCCAGTCTCCTCGTAATACCTACCAATCTGCGATTGTGCCATCCTCATTATCGCYGGTGGTACTGGTGAATTCGAAGCTGGTATCTCTAAGGATGGTCAAACTCGCGAGCACGCTCTCCTTGCCTTCACCCTTGGTGTTCGTCAACTTATTGTTGCTGTCAATAAGATGGACACGACCAAGGTAATATTTAC------TCCTATTTTTT-TTA--TTCTCTGCGTTAATTCGA-----CTTTCCAACAGTGGAGCGAGGATCGCTTCAACGAAATTGTGAAGGAAACCTCAACTTTCATCAAGAAGGTTGGTTACAACCCTAAGGTCGTTGCTTTCGTACCCATCTCCGGCTGGCATGGTGACAACATGTTGGAGGAGTCCATCAAGTAAGAAT----CAYGCGCATATATTCCGCARGGTCTAGAC-TAATTACT-TTTT-TGCAGCATGCCATGGTATAAGGGTTGGACCAAGGAAAACAAGAGTGGTGTTGTCAAAGGCAGGACCCTCCTTGATGCCATTGACGCCATTGATCCTCCTGTCCGGCCCTCCGACAAGCCTCTCCGTCTTCCTCTTCAAGATGTCTACAAGATTGGTGGTATCGG-TACAGTGCCCGTTGGTCGTGTTGAGACTGGTATCATCAAGGCTGGAATGGTTGTCAACTTCGCTCCTTCAAACGTCACGACTGAAGTCAAGTCGGTCGAAATGCATCACGAACAGCTCGAGCAGGGTAACCCCGGTGACAACGTCGGTTTCAACGTCAAGAACGTTTCTGTCAAGGATATCCGTCGTGGAAACGTTGCCTCTGACTCCAAAAACGACCCCGCCAAGGAAGCTGCCTCATTCAATGCTCAGGTCATCGTCCTCAACCACCCTGGTCAAATCGGTGCAGGCTACGCACCCGTCCTTGATTGCCACACTGCCCATATTGCTTGCAAGTTTGCTGAGCTCATTGAGAAGATTGATCGCCGGACAGGTAAATCGATCGAAGCCAGCCCCAAGTTCGTCAAGTCGGGTGATGCTGCCATCGTTAAACTCGTTCCTTCCAAGCCCATGGTAC-GCAAGTTTAGACATCTAAAGCATGTTTG-AGATCTAAAT----TTATGCCCTTAGTGCGTCGAATCTTACAATGAAT----
>Tubariomyces_inexpectatus_Spain
--------------------------------------------------CGA--A--------------------------------------------------------------------------------------------------------------------------------------------------------------------------------------------------------------------------------G-----G-GGG--AT-TGCTTTGTATTCA------------------TGT--ACTTAGCTTCC---CTATAT---CTTC-A--GGTTTACTATT-----G-CCTTA----TACACTCCTG-TCA-ATATGTTTA-T-GAAG-G-TTCTAGCTT--AGGT---CATT---TGT-ACCTA-----T----AATATAT-ACAACTTTCAGCAACGGATCTCTTGGCTCTCGCATCGATGAAGAACGCAGCGAAATGCGATAAGTAATGTGAATTGCAGAATTCAGTGAATCATCGAATCTTTGAACGCATCTGGCGCTTCTTGG-TACTCCGAGAAGCATGCCTGTTTGAGTGTCA--TA--A--AAC---TCTTCAA-C-TA-TATATA---------------TATGTGTATAGC-TTGGA-AGTGAGGGAAT--------------G-CTGAC-GGT-T-GGTAAATA-------------------------------TCAAACCT-CAGCTCCCTTGAAATTCATTAGC-----AGTG-----------CCTTGGTT---------G-A---------CC---TGT-C-TA-T-----TGG--TGTTGAT--AAA----TA-TTC-T------------------AAAAGAAACTAACAAGGATTCCCTTAGTAACTGCGAGTGAAGTGGGAAGAGCTCAAATTTGAAAT-CTGGCGGTC------TTT-G---GCTGTCCGAGTTGTAAACTAGAGAAGTGT-TACCCGTGCTGGA--CCATGTAAAAGTCTTCTGGAATGGAGCATCATAGAGGGTGAGAATCCCGTCTTTGACA-T-GG-AC----ACCAGTGC--TTTGT-GGTAC-ACTCTCGAAGAGTCGAGTTGTTTGGGAATGCAGCTCCAAATGGGTGGTAAATGCCATCTAAAGCTAAATATTGGCGAGAGACCGATAGCGAACAAGTACCGTGAGGGAAAGATGAAAAGAACTTTGGAAAGAGAGTTAAACAGTACGTGAAATTGCTGAAAGGGAAACGCTTGAAGTCAGACACATT-GG-CTAGAAATCAACCT-TT-GCTATTGCTGGGTGTATTTTCT-------GGT----TGATGGGCCAGCATCAATTTTGATCATTGGATAAA-GTCC-TAGGGAATGTGGCATC-----TTCGGATGTGTTATAG-CCTTGGG-TCGCATACAGTGATTAGGATTGAGG-AACTCAGCAC----GCC--------GC-------AAGGC----CGGG-----TT-TC------G-AC-CACG-T----------T--CGTGCTTAGGAT-GCTGGCA-TAATGGCTTTAATCGACCCGTCTTGAAACACGGACCAAGGAGTCTAACATGCCTGCGAGTGTTTGGGTG--G--AAAACCCATGCGCGTAATGAAAGTG-A---AGGTTGAGATCCCTGTCG-----------C-GGGGAGCATCGACGCCCGGACCAGAGCTT-TTGTGACGGATCTGC-GGTAGAGCATGTATGTTGGGACCCGAAAGATGGTGAACTATGCCTGAATAGGGTGAAGCCAGAGGAAACTCTGGTGGAGGCTCGTAGCGATTCTGACGTGCAAATCGATCGTCAAATTTGGGTATAGGGGCGAAAGACTAATCGAACCATCTAGTAGCTGGTTCCTGCCGAAGTTTCCCTCAGGATAGCAGAAACTCA----TATCAGATTTATGTGGTAAAGCGAATGATTAGAGGCCTTGGGGTTGAAACAACCTTAACCTATTCTCAAACTTTAAATATGTAAGAACAAGCCGTCTCTTGA---GTGGACCGCTTG-GCGATTGAGAGTTTCTAGTGGGCCATTTTTGGTAAGCAGAACTGGCGATGCGGGATGAACCGAACGCGAGGTTAAGGTGCCAGAATTCACGCTCATCAGACACCACAAAAGGTGTTAGTTCATCTAGACAGCAGGACGGTGGCCATGGAAGTCGGAATCCGCTAAGGAGTGTGTAACAACTCACCTGCCGAATGAACTAGCCCTGAAAATGGATGG-CGCTTAAGCG-TGATACCCATACCTCGCCGTCAGCGTTGAAGGAAACGCCCGAAGGTCAAGCCTGTGGCCTCGTGAAGAATTTGGCGCTGATGGCCTGTATCTCCGTTGGTTCTTTCTCTGGACCTGTTATTGAATTCTTGGAAGAGTGGGGTCTGGAATCGTTAGAGGAGAACGCGCATTCGTCAACGAGTTTCACGAAGGTATTCGTTAACGGCGTTTGGATCGGCGTGCATCGTGACGCGGCCAATCTCGTGAAAACGCTGAAAAGGTTGAGGAGAAGAGATGATATCAGTACAGAGGTCTCGGTTGTGAGGGATATTCGGGAGAGGGAGATGAGAGTGTATACCGATGCGGGCCGAGTTTGCAGGCCATTGTTCATTGTGGAAGATCAGCAGCTGGTTCTACAGAAAAAGAACATTAGGTGGTTGAACAGCGGAGTGGACGATGAAGGGCATGAATTCAAGTGGGAACAGCTGGTCAAGGGTGGTATTATCGAGTTGCTCGATTCGGAAGAGGAAGAGACGGTGATGATCTCGATGACGCCTGAAGATTTGGAGAATTCGCGTCTTCAACACAGGGGTATTGACCCACATGCTAACGACGGGGAATTTGATCCAGCTGCTCGTCTCAAGGCCGGAACTCATACACATACTTGGACGCATTGCGAAATTCATCCTAGTATGATTCTTGGCATTTGCGCCAGTATCATTCCCTTCCCTGATCACAACCA--------------------------------------------------------------------------------------------------------------------------------------------------------------------------------------------------------------------------------------------------------------------------------------------------------------------------------------------------------------------------------------------------------------------------------------------------------------------------------------------------------------------------------------------------------------------------------------------------------------------------------------------------------------------------------------------------------------------------------------------------------------------------------------------------------------------------------------------------------------------------------------------------------------------------------------------------------------------------------------------------------------------------------------------------------------------------------------------------------------------------------------------------------------------------------------------------------------------------------------------------
>Tubariomyces_hygrophoroides_France
--------------------------------------------------CGA-----------------------------------------------------------------G----------------------------------------------------------------------------------------------------------------------------------------------------------------------TG-GGG--AT-TGCTTTT------------------------------CTTAGCTTTC-C-CTAAA--TCCTTC-A--GGTTTACTGTT-----GTCTTTA----TACACGCCT-AT-------GTTTA-T-GAAG-G-TTCTAGCTT--AGGT---GATT---TGT-ACCTAT---------AATATAT-ACAACTTTCAGCAACGGATCTCTTGGCTCTCGCATCGATGAAGAACGCAGCGAAATGCGATAAGTAATGTGAATTGCAGAATTCAGTGAATCATCGAATCTTTGAACGCATCTGGCGCTTCTTGG-TACTCCGAGAAGCATGCCTGTTTGAGTGTCA--TA--A--AAA---TCTTCAA-C-TA-TACATCTATCTTTTTAAAGTGTATGTGTATAGC-TTGGA-AGTGAGGGAAT--------------G-CTGACA-G-CT-GGTGAATA------------------------------CCGGAAGCT-CAGCTCCCTTGAAATTCATTAGC-----AGTG-----------CCTTTGTT---------G-A---------CC---TGT-C-TA-T-----TGG--TGTTGAT--AAG----TT-TTC-T-----------------------------------------TTAGTAACTGCGAGTGAAGTGGGAAAAGCTCAAATTTGAAAT-CTGGCAGTC------TAT-G---GCTGTCCGAGTTGTAAACTAGAGAAGTGT-TACCCGTGCTGGA--CCATGTAAAAGTCTTCTGGAATGAAGCATCATAGAGGGTGAGAATCCCGTCTTTGACA-T-GG-AC----ACCAGTGCT-TTTGT-GGTAC-ATTCTCGAAGAGTCGAGTTGTTTGGGAATGCAGCTCCAAATGGGTGGTAAATGCCATCTAAAGCTAAATATTGGCGAGAGACCGATAGCGAACAAGTACCGTGAGGGAAAGATGAAAAGAACTTTGGAAAGAGAGTTAAACAGTACGTGAAATTGCTGAAAGGGAAACGCTTGAAGTCAGACACATT-GA-CTGGAAATCAACCT-TT-GCTATTGCTGGGTGTATTTTCT-------GGT----TGATGGGCCAGCATCAATTTTGATCATTGGATAAA-GTCC-TAGGGAATGTGGCATC-----TTCGGATGTGTTATAG-CCTTGGG-TCGCATACAGTGATTGGGATTGAGG-AACTCAGCAC----GCC--------GC-------AAGGC----CGGG-----TT-TC------G-AC-CACG-T----------T--CGTGCTTAGGAT-GCTGGCA-TAATGGCTTTAATCGACCCGTCTTGAAACACGGACCAAGGAGTCTAACATGCCTGCGAGTGTTTGGGTG--G--AAAACCCATGCGCGTAATGAAAGTA-A---AAGTTGAGATCCCTGTCG-----------T-GGGGAGCATCGACGCCCGGACCAGACCTT-TTGTGACGGATCTGC-GGTAGAGCATGTATGTTGGGACCCGAAAGATGGTGAACTATGCCTGAATAGGGTGAAGCCAGAGGAAACTCTGGTGGAGGCTCGTAGCGATTCTGACGTGCAAATCGATCGTCAAATTTGGGTATAGGGGCGAAAGACTAATCGAACCATCTAGTAGCTGGTTCCTGCCGAAGTTTCCCTCAGGATAGCAGAAACTCA----TATCAGATTTATGTGGTAAAGCGAATGATTAGAGGCCTTGGGGTTGAAACAACCTTAACCTATTCTCAAACTTTAAATATGTAAGAACAAGCCGTCTCTTGA---GTGGACCGCTTG-GCGATTGAGAGTTTCTAGTGGGCCATTTTTGGTAAGCAGAACTGGCGATGCGGGATGAACCGAACGCGAGGTTAAGGTGCCAGAATTCACGCTCATCAGACACCACAAAAGGTGTTAGTTCATCTAGACAGCAGGACGGTGGCCATGGAAGTCGGAATCCGCTAAGGAGTGTGTAACAACTCACCTGCCGAATGAACTAGCCCTGAAAATGGATGG-CGCTTAAGCG-TGATACCCATACCTCGCCGTCAGCGTTGAAGGAAACGCCTGAAGGTCAAGCCTGTGGCCTCGTGAAGAATTTGGCGCTGATGGCCTGTATCTCCGTTGGTTCTTTCTCTGGACCTGTTATTGAATTCTTGGAAGAGTGGGGTCTGGAATCATTAGAAGAGAACGCGCATTCGTCAACGAGTTTCACGAAGGTATTCGTTAACGGTGTTTGGATCGGCGTGCATCGTGACGCGGCCAATCTCGTGAAAACGCTGAAAAGGTTGAGGAGAAGAGATGATATCAGTACAGAGGTCTCGGTTGTGAGGGATATTCGGGAGAGGGAGATGAGAGTGTATACCGACGCGGGCCGGGTTTGCAGACCATTGTTCATTGTGGAAGATCAGCAGCTGGTTCTACAGAAAAAGCACATTAGGTGGTTGAACAACGGATTGGATGATGAAGGGCATGAATTCAAGTGGGAACAGATGGTCAAGGGTGGTATTATCGAGTTGCTCGATTCGGAAGAGGAAGAGACGGTGATGATCTCGATGACGCCTGAAGATTTGGAGAATTCGCGTCTTCAACAAAGGGGTATTGACCCACATGCTAACGACGGGGAATTCGATCCAGCTGCTCGTCTTAAAGCTGGAACTCATACACATACTTGGACGCATTGCGAAATTCATCCTAGTATGATTCTTGGCATTTGCGCCAGTATCATTCCCTTCCCCGACCACAA-----------------------------------------------------------------------------------------------------------------------------------------------------------------------------------------------------------------------------------------------------------------------------------------------------------------------------------------------------------------------------------------------------------------------------------------------------------------------------------------------------------------------------------------------------------------------------------------------------------------------------------------------------------------------------------------------------------------------------------------------------------------------------------------------------------------------------------------------------------------------------------------------------------------------------------------------------------------------------------------------------------------------------------------------------------------------------------------------------------------------------------------------------------------------------------------------------------------------------------------------------
>Tubariomyces_similis_Spain
--------------------------------------------------CGA--A-------------------------------------------------------------------------------------------------------------------------------------------------------------------------------------------------------------------------------------TG-GGG--AT-TGCTTT------------------------------TCTAAGCTTTT-C-CTATAT---CTTC-A--GGTTTACTTTT-----GTC-TTA----TACACTCCTG-TC------GTTTA-T-GAAG-G-TTCTAGCTT--AGGT---CATT---TGT-ACCTAT---AT---AAATATAT-ACAACTTTCAGCAACGGATCTCTTGGCTCTCGCATCGATGAAGAACGCAGCGAAATGCGATAAGTAATGTGAATTGCAGAATTCAGTGAATCATCGAATCTTTGAACGCATCTGGCGCTTCTTGG-TACTCCGAGAAGCATGCCTGTTTGAGTGTCA--TA--A--AAA---TCTTCAA-C-TA-TACATATATC-TTTTAAAGTGTATGCATATAGC-TTGGA-AATGAGGGAAT--------------G-CTGACA-G-CT-GGTAATTA-------------------------------CAGAAGAT-CAGCTCCCTTGAAATTCATTAGC-----AGTG-----------CCTTTGTT---------G-A---------CC---TGT-C-TA-T-----TGG--TGTTGAT--AAG----TA-TTC-T------------------------------------------------------GTGAAGTGGGAAGAGCTCAAATTTGAAAT-CTGGCAGCC------TTT-G---GTTGTCCGAGTTGTAAACTAGAGAAGTGT-TACCCGTGCTGGA--CTATGTAAAAGTCTTCTGGAATGAAGCATCATAGAGGGTGAGAATCCCGTCTTTGACA-T-GG-AC----TTCAGTGCT-TTTGT-GGTAC-ACTCTCGAAGAGTCGAGTTGTTTGGGAATGCAGCTCCAAATGGGTGGTAAATGCCATCTAAAGCTAAATATTGGCGAGAGACCGATAGCGAACAAGTACCGTGAGGGAAAGATGAAAAGAACTTTGGAAAGAGAGTTAAACAGTACGTGAAATTGCTGAAAGGGAAACGCTTGAAGTCAGACACATT-GG-CTGGAAATCAACCT-TT-GCTATTGCTGGGTGTATTTTCT-------GGT----TGATGGGCCAGCATCAATTTTGATCATTGGATAAA-GTCC-TATGGAATGTGGCATC-----TTCGGATGTGTTATAG-CCTTGGG-TCGCATACAGTGATTGGGATTGAGG-AACTCAGCAC----GCC--------GC-------AAGGC----CGGG-----TT-TC------G-AC-CACG-T----------T--CGTGCTTAGGAT-GCTGGCA-TAATGGCTTTAATCGACCCGTCTTGAAACACGGACCAAGGAGTCTAACATGCCTGCGAGTGTTTGGGTG--G--AAAACCCATGCGCGTAATGAAAGTG-A---AAGTTGAGATCCCTGTCG-----------T-GGGGAGCATCGACGCCCGGACCAGACCTT-TTGTGACGGATCTGC-GGTAGAGCATGTATGTTGGGACCCGAAAGATGGTGAACTATGCCTGAATAGGGTGAAGCCAGAGGAAACTCTGGTGGAGGCTCGTAGCGATTCTGACGTGCAAATCGATCGTCAAATTTGGGTATAGGGGCGAAAGACTAATCGAACCATCTAGTAGCTGGTTCCTGCCGAAGTTTCCCTCAGGATAGCAGAAACTCA----TATCAGATTTATGTGGTAAAGCGAATGATTAGAGGCCTTGGGGTTGAAACAACCTTAACCTATTCTCAAACTTTAAATATGTAAGAACAAGCCGTCTCTTGA---GTGGACCGCTTG-GCGATTGAGAGTTTCTAGTGGGCCATTTTTGGTAAGCAGAACTGGCGATGCGGGATGAACCGAACGCGAGGTTAAGGTGCCAGAATTCACGCTCATCAGACACCACAAAAGGTGTTAGTTCATCTAGACAGCAGGACGGTGGCCATGGAAGTCGGAATCCGCTAAGGAGTGTGTAACAACTCACCTGCCGAATGAACTAGCCCTGAAAATGGATGG-CGCTTAAGCG-TGATACCCATACCTCGCCGTCAGCGTTGAAGGAAACGCCAGAAGGTCAAGCCTGTGGCCTCGTGAAGAATTTGGCACTGATGGCCTGTATCTCCGTTGGTTCTTTCTCTGGACCTGTTATTGAATTCTTGGAAGAGTGGGGTCTGGAATCGTTAGAGGAGAACGCGCATTCGTCAACGAGTTTCACGAAGGTATTTGTTAACGGTGTTTGGATCGGCGTGCATCGTGACGCGGCCAATCTCGTGAAAACGCTGAAAAGGTTGCGGAGAAGAGATGATATCAGTACAGAGGTCTCGGTTGTGAGGGATATTCGGGAAAGGGAGATGAGAGTGTATACCGACGCGGGCCGAGTTTGCAGACCATTGTTTATTGTGGAAGATCAGCAGCTGGTTCTACAGAAAAAGCACATTAGGTGGTTGAACAACGGAGTGGATGATGAAGGGCATGAATTCAAGTGGGAACAGTTGGTCAAGGGTGGTATTATAGAGTTGCTCGATTCCGAGGAGGAAGAGACGGTGATGATCTCGATGACGCCTGAAGATTTGGAGAATTCGCGTCTTCAACAAAGGGGTATTGACCCACATGCTAACGATGGGGAGTTTGATCCAGCTGCTCGTCTCAAGGCTGGAACTCATACACATACTTGGACGCATTGCGAAATTCATCCTAGTATGATTCTTGGCATTTGCGCCAGTATCATTCCCTTCCCCGACC---------------------------------------------------------------------------------------------------------------------------------------------------------------------------------------------------------------------------------------------------------------------------------------------------------------------------------------------------------------------------------------------------------------------------------------------------------------------------------------------------------------------------------------------------------------------------------------------------------------------------------------------------------------------------------------------------------------------------------------------------------------------------------------------------------------------------------------------------------------------------------------------------------------------------------------------------------------------------------------------------------------------------------------------------------------------------------------------------------------------------------------------------------------------------------------------------------------------------------------------------------
>Inocybe_beninensis_Benin
-----------------------------GCGGAAGGATCATTAT-----TGA--AT----AAAC---TTGAACAGGCTG-------TTGCTGG---CCTCT--T---GAA------AAA-GG-AGGCATGTGCACGCT-TGT-CA-T--C--TTTA---TTTT-TCC--TC-------C-TGTGCA-C-A-T-TC---T-GTAGA-CCTAGTT-G-TTTT-GTT--------G--A-TTT----------------------------------ATTCAGAAT-AA-AGG--AT-TGCTGTGCTTTCTC-----------AAATGGAAGAAA-CCAGCTTT-GCCTTGTA--TT-TTCTG--GGTCTATGTTT---A-TTTTTCA----TA-ATCTCTTAG----------TATCAGAA-TG-TTGGGATAAT-TGG--GTC-TT---TGT-ACCCAT--AATA---AAGTTAATACAACTTTCAGCAACGGATCTCTTGGCTCTCGCATCGATGAAGAACGCAGCGAAATGCGATAAGTAATGTGAATTGCAGAATTCAGTGAATCATCGAATCTTTGAACGCATCTTGCACTCCTTGG-TATTCCAAGGAGTATGCCTGTTTGAGTGTCA--TT--A--AAT---TC-TCAA-C-TA-CATTGATTTC----------TCTTTGATGTGG-TTTGGATA-TGGGGGAACA-----------TTG-TTTGCAGG-C-CTCTTCA---------------------------------ATGAAG-T-CTGCTCCCCTTAAATGTATTAGT-----GGTT-----------ACTTTGCA---------G-AGA--------C---TA--C-TA-A-----AGG--TG-TGAT--AA-----TT-GTC-T---------------------------TAACAAGGATTCCCTTAGTAACTGCGAGTGAAGTGGGAAAAGCTCAAATTTGAAAT-CTGGCAGTT------TTT-G---ACTGTCCGAATTGTAAACTAGAGAAGTGT-TACCTGTACTGGA--CCATGTACAAGTCTCCTGGAATGGAGCATCATAGAGGGTGAGAATCCCGTCTTTGACA-T-GG-AC---TACCTGTGC--ATTAT-GGTGC-GCTCTCAAAGAGTCGAGTTGTTTGGGAATGCAGCTCAAAATGGGTGGTAAATGCCATCTAAAGCTAAATATTGGCGAGAGACCGATAGTGAACAAGTACCGTGAGGGAAAGATGAAAAGAACTTTGGAAAGAGAGTTAAACAGTACGTGAAATTGCTGAAAGGGAAATGCTTGAAGTCAGTCACATT-GG-CTAGAAATCAGCC--TT-GCTTTTGCTTGGTGTATTTTCT-------GGT----TGATGGGTCAGCATCAATTTTGATCATTGGATAAA-GTCT-TTGGGAATGTAGCATC-----TTTGGATGTGTTATAG-CCCATTG-TCGCATACAGTGGTTGGGATTGAGG-AACACAGCAC----GCC--------GC-------AAGGC----CGGG-----TT-TC------G-AC-CACG-T----------T--CGTGCTTAGGAT-GCTGGCA-TAATGGCTTTAATCGACCCGTCTTGAAACACGGACCAAGGAGTCTAACATGCCTGCGAGTGTTTGGGTG--G--AAAACCCATGCGCGTAATGAAAGTG-A---AAGTTGAGATCCCTGTAA-----------A-GGGGAG--------------------------------------------------------------------------------------------------------------------------------------------------------------------------------------------------------------------------------------------------------------------------------------------------------------------------------------------------------------------------------------------------------------------------------------------------------------------------------------------------------------------------------------------------------------------------------------------------------------------------------------------------------------------------------------------------------------------------------------------------------------------------------------------------------------------------------------------------------------------------------------------------------------------------------------------------------------------------------------------------------------------------------------------------------------------------------------------------------------------------------------------------------------------------------------------------------------------------------------------------------------------------------------------------------------------------------------------------------------------------------------------------------------------------------------------------------------------------------------------------------------------------------------------------------------------------------------------------------------------------------------------------------------------------------------------------------------------------------------------------------------------------------------------------------------------------------------------------------------------------------------------------------------------------------------------------------------------------------------------------------------------------------------------------------------------------------------------------------------------------------------------------------------------------------------------------------------------------------------------------------------------------------------------------------------------------------------------------------------------------------------------------------------------------------------------------------------------------------------------------------------------------------------------------------------------------------------------------------------
>Inocybe_magnifolia_Guyana
CGT-AACAAGGTTTCCGTAGGTGAACC-TGCGGAAGGATCATTAT-----TGA--AT----AAAC---TTGAATGGGCTG-------TTGCTGG---GC-CTC---------------AA-GG--GGCATGTGCACGCT-CAT-CA-T--C--TTTA---TTTC-TCC--AA-------C-TGTGCA-C-A-T-AT---T-GTAGT-CCTGGAT-G-TTTTTGA------------TTGTT--C-----------G-------------------------A-T-TG-AGA--AT-TGCTGTATTTTCAA---------------------AG-TCGGCTTTT-CCTTGTA--TT-TTCCA--GGCCTATGTTT-----GTTATCA--C--A-ATCTTT--GA--ATGT---AATTGGGAG-G-TTTTACTA-TAAA------------------------GTTAGTAAA--T-ACACAACTTTCAGCAACGGATCTCTTGGCTCTCGCATCGATGAAGAACGCAGCAAAATGCGATAAGTAATGTGAATTGCAGAATTCAGTGAATCATCGAATCTTTGAACGCATCTTGTGCTCCTTGG-TAATCTGAGGAGCATGCCTGTTTGAGTGTCA--TT--A--AGC---TC-TCAATC--A-CA-CTAAT-CTT-----------TTGGTGTGGCTTTGGATAGT--GGGGAA------------TT-TTGTGCAGG-CT----------------------------------------TTGA-GGT-CTGCTTCCCTGAAATGCATTAGT-----GGTG-----------TCTGAGCA---------G-AGA--------C---TA--C-TA-T-----AGG--TG-TGAT--AAA----TT-ATC-T-----------------------------------------------------------------------------------------------------------------------------------------------------------------------------TGGAGCATCATAGAGGGTGAGAATCCCGTCTTTGACA-T-GG-AC---TTCCTGTAC--ATGAT-GGTGT-GCTCTCAAAGAGTCGAGTTGTTTGGGAATGCAGCTCAAAATGGGTGGTAAATGCCATCTAAAGCTAAATACTGGCGAGAGACCGATAGCGAACAAGTACCGTGAGGGAAAGATGAAAAGAACTTTGGAAAGAGAGTTAAACAGTACGTGAAATTGCTGAAAGGGAAACGCTTGAAGTCAGTCGCGTT-AG-CCAGAGATCAGCC--TT-GCTCTTGCTTGGTGTATTATCT-------GGT----TGATGGGTCAGCATCAATTTTGACCATTGGATAAA-GTCT-TTGGGAATGTGGCATC----TTTTGGATGTGTTATAG-CCCATTG-TTGCATACAGTGGTTGGGATTGAGG-AACTCAGCAC----GCT--------GC------AAAGG-----CCGGGT---TT-TT------G-AC-CACG-T----------T--CGTGCTTAGGAT-GCTGGCA-TAATGGCTTTAATCGACCCGTCTTGAAACACGGACCAAGGAGTCTAACATGCCTGCAAGTGTTTAGGTG--G--CAAACCTATGCGCGTAATGAAAGTG-A---AAGTTGAGATCCCTGTAA-----------G-GGGGAGCATTGATGCCTGGACCAGACCTT-TTGTGATGGATCCAC-GGTAGAGCATGTATGTTGGGACCCGAAAGATGGTGAACTATGCCTGAATAGGGTGAAGCCAGAGGAAACTCTGGTGGAGGCTCGTAGCGATTCTGACGTGCAAATCGATCGTCAAATTTGGGTATAGGGGCGAAAGACTAATCGAACCATCTAGTAGCTGGTTCCTGCCGAATTTTCCCTCAGGAA---------------------------------------------------------------------------------------------------------------------------------------------------------------------------------------------------------------------------------------------------------------------------------------------------------------------------------------------------------------------------------------------------------GAGACCCCTGAGGGTCAAGCTTGCGGACTAGTCAAGAATTTGGCGTTAATGGCTTGCATCTCGGTCGGATCTTTTTCTGGCCCGGTAATTGAGTTCTTAGAAGAGTGGGGGCTGGAATCTCTGGAAGAGAATGCCCACTCGTCGACGACATTTACAAAGGTGTTCGTAAATGGTGTATGGATTGGCGTGCACCGTGACGCCGCCAACCTTGTAAAAACCTTGAAGAGGCTGAGGCGGAGAGACGATATCAGTACTGAAGTCTCTGTGGTTAGGGATATTCGAGAAAGAGAGATGAGGGTGTATACGGATGCGGGTCGAGTTTGCAGACCGCTGTTCATCGTGGAGGACCAAGAACTCGTTTTGCAAAAGAAGCACATCAGATGGCTCAACAATGGTGTTGATGACGAAGGGAATGAATTTAAGTGGGAACAGATGGTCAAGGGTGGCATTATTGAGTTACTTGATGCAGAGGAGGAAGAGACGGTGATGATCTCGATGACACCTGAAGACCTGGAGAATTCGCGGCTGCAACAAAGAGGTTTTGATCCTCATGCTAATGATGGAGATTTTGATCCAGCCGCTCGCCTGAAAGCTGGAACCCATGCGCATACTTGGACACACTGCGAGATTCACCCCAGTATGATCCTTGGTATTTGTGCCAGCATAATTCC-----------------------------------------------------------------------------------------------------------------------------ATTGCTGGTGGTACTGGTGAATTCGAACCTGGTATCTCAAAGGATGGCCAGACTAGAGAGCACGCTCTCCTTGCCTTCACCCTCGGTGTCCGTCAACTTATCGTCGCCGTCAACAAGATGGACACGACCAAGGTACAGCCTTCAN----CTGTGGTC---------TTACTTTCGCTAATCAAA---CATCTCGAAATAGTGGAGCGAGGACCGATTCAACGAAATTGTCAAGGAAACTTCTGCCTTCATCAAGAAGGTCGGTTACAACCCCAAGGCTGTTGCCTTTGTGCCCATCTCGGGCTGGCACGGTGACAACATGTTGGAGGAATCGACCAAGTAAGCTGGAA-GAAGCGCATACACTCTTTTGA-TGGACAC-TCATTTAC-TCTT-CACAGCATGCCATGGTACAAGGGCTGGACTAAAGAGACCAAGGGTGGTGTTGTCAAGGGCAAGACGCTTCTCGACGCCATTGATGCCATTGAACCCCCCGTCCGGCCATCTGATAAGCCCCTCCGTCTCCCTCTTCAGGACGTCTACAAGATCGGTGGTATCGG-C--------------------------------------------------------------------------------------------------------------------------------------------------------------------------------------------------------------------------------------------------------------------------------------------------------------------------------------------------------------------------------------------------------------------------------------------------------------------------------------------------------------------------------------------------------
>Inocybe_pluvialis_Australia
-------------------------CC-TGCGGAAGGATCATTAT-----TGA--AT----AAAC---TTGAACAGGCTG-------TTGCTGG---CT-CTC-T---G------------TG-AGCATTGTGCACGCT-TGG-CA-T--C--TTTA---TTTC-TCC--AA-------T-TGTGCA-C-A---CT---T-GTAGA-CCTGGAA-G-CTTTTTC------------ATTA---C----------------------------ATTATGTAGA-T-TG-AGG--AC-TGCTGTGCTTTTGA------------------TCAAGCT-GGCTTTTTCC-TTGA--AT-TTCCA--GGCCTATGTTT-------TTTTA--C--A-ATCTCT--AA--ACCT---GTCTAGAA-TG-TTGAATTGG--GT-----CATT---AGT-ACCTAT--AAAGTTAAA--T-ATACAACTTTCAGCAACGGATCTCTTGGCTCTCGCATCGATGAAGAACGCAGCGAAATGCGATAAGTAATGTGAATTGCAGAATTCAGTGAATCATCGAATCTTTGAACGCATCTTGCGCTCCTTAG-TATTCTGAGGAGCATGCCTGTTTGAGTGTCA--TT--A--AAT---TC-TCAATC--A-TATCAGTTTC---------ATTATTGATGTGGC-TTGGAT-TGTGGGGG--------------TTG-TTTGCAGG-CT-TTTAGAAA-----------------------------TTTA-AAGGT-CTGCTCCCCTTAAACATATTAGT-----AGTG-----------TCTGAGCA---------G-AAA--------C---TA--C-TA-C-----AGG--TG-TGAT--AA-----TT-ATC-TCATATCAATAAGCGGAGGAAAAGAAACTAACAAGGATTCCCCTAGTAACTGCGAGTGAAGCGGGAAAAGCTCAAATTTAGAAT-CTGGCGGTC------CTT-G---ACTGTCCGAGTTGTAATCTAGAGAAGTGT-TACCTGTGCTGGA--CCATGTAAAAGTCTCCTGGAATGGAGCATCATAGAGGGTGAGAATCCCGTCTTTGACA-T-GG-AC---TACCTGTAC--ATTAT-GGTGT-GCTCTCGAAGAGTCGAGTTGTTTGGGAATGCAGCTCAAAATGGGTGGTAAATGCCATCTAAAGCTAAATATTGGCGAGAGACCGATAGCGAACAAGTACCGTGAGGGAAAGATGAAAAGAACTTTGGAAAGAGAGTTAAACAGTACGTGAAATTGCTGAAAGGGAAACGCTTGAAGTCAGTCACATT-GG-CTGGAAATCAACC--TA-GCTTTTGCTTGGTGTACTTTCT-------GGT----TGATGGGTCAGCATCAATTTTGACCATTGGATAAA-GTCT-CTGGGAATGTGGCATC-----TTTGGATGTGTTATAG-CCCTAAG-TCGCATACAGTGGTTGGGATTGAGG-AACTCAGCAT----GCC--------GC-------AAGGC----CGGG-----TT-TT------ATAC-CACG-T----------T--CGTGCTTAGGAT-GCTGGCA-TAATGGCTTTAATCGACCCGTCTTGAAACACGGACCAAGGAGTCTAACATGCCTGCGAGTGTTTGGGTG--G--AAAACTCATACGCGTAATGAAAGTG-A---AAGTTGAGATCCCT-CT--------------AGGGAGCATTGACGCCYGGACCAGACCTT-CTGTGACGGATCCGC-GGTAGAGCATGTATGTTGGGACCCGAAAGATGGTGAACTATGCCTGAATAGGGTGAAGCCAGAGGAAACTCTGGTGGAGGCTCGTAGCGATTCTGACGTGCAAATCGATCGTCAAATTTGGGTATAGGGGCGAAAGACTAATCGAACCATCTAGTAGCTGGTTCCTGCCGAAGTTTCCCTCAGGATAGCAGAAACTCG----TATCAGATTTATGTGGTAAAGCGAATGATTAGAGGCCTTGGGGTTGAAACAACCTTAACCTATTCTCAAACTTTAAATATGTAAGACCGAGCYGTCTCTTGA---CTGGACCGCTCG-ATGATTGAGAGTTTCTAGTGGGCCATTTTTGGTAAGCAGAACTGGCGATGCGGGATGAACCGAACGCGAGGTTAAGGTGCCGGAATTCACGCTCATCAGACACCACAAAAGGTGTTAGTTCATCTAGACAGCAGGACGGTGGCCATGGAAGTCGGAATCCGCTAAGGAGTGTGTAACAACTCACCTGCCGAATGAACTAGCCCTGAAAATGGATGG-CGCTTAAGCG-TGATACCCATACCTCGCCGTCAGTGTTGAAGGAGACCCCTGAGGGTCAAGCTTGCGGTTTGGTCAAGAATTTGGCATTGATGGCATGCATCTCGGTTGGATCGTTTTCCGGCCCAGTAATTGAATTTTTAGAGGAGTGGGGACTAGAATCCCTGGAGGAGAATGCTCACTCGTCGACGACGTTTACAAAGGTGTTCGTCAATGGTGTATGGATTGGTGTACACCGTGATGCTGCTAATCTTGTAAAGACGTTGAAGAGATTGAGGAGGAGAGACGACATCAGTACTGAAGTCTCTGTGGTAAGGGATATCCGAGAAAGAGAGATGAGGGTGTATACAGATGCGGGTAGAGTATGCCGACCGTTGTTCATCGTGGARGACCAACAGCTCGTTTTGCAAAAGAAGCACATCCGGTGGCTCAACAATGGTGTCGATGACGAAGGAAACGAATTTAAGTGGGAGCAAATGGTCAAGGGTGGTATTATCGAGTTGCTTGACGCAGAGGAGGAAGAGACGGTGATGATCTCGATGACACCTGAAGACTTAGAAAATTCGCGACTCCAACAAAGAGGTTTTGATCCACATTCCAATGATGGAGAGTTCGATCCAGCGGCTCGCCTGAAGGCTGGAACTCACGCTCACACTTGGACCCACTGCGAAATTCATCCTAGTATGATTCTTGGCATTTGTGCTAGTATAATTCCATTTCCCGATCACAACCAAGTAAGCG-GTTA-TTTTACAT-TCACTCCTGTCC----ACATGTTGAYT-CCC---TTGTAGTCACCACGAAACACATATCAATCCGC---------------------------------GGTGAATTCGAAGCTGGTATCTCCAAGGATGGCCAGACYAGAGAGCACGCTCTCCTTGCCTTCACCCTKGGTGTCCGTCAACTTATCGTCGCCGTCAACAAAATGGACACMACCAAGGTACTTCTTTCMT----CGWCCATCTTT------CGCGTTCTGCTTATGAA-----TCCTGGAAACAGTGGAGCGAGGACAGATTCAACGAAATCATCAAGGAAACCTCAGCCTTCATCAAAAAGGTCGGATACAACCCCAAGGCTGTTGCATTTGTGCCCATCTCAGGCTGGCACGGTGACAACATGTTGGAGGAATCTCCCAAGTAAGCATAAA-GA-----ATGGGATCATTTAA-TAGAGAT-TCATTGG---TTT-TACAGCATGCCATGGTACAAAGGCTGGACCAAGGAGACCAAGGGTGGTGTCGTCAAGGGCAAGACCCTCCTCGACGCGATTGATGCCATTGAACCCCCCGTCCGTCCCTCTGACAAGCCCCTCCGTCTCCCCCTTCAGGACGTCTACAAAATCGGTGGTATTGG-TACAGTGCCAGTCGGTCGAGTCGAAACCGGTATTATCAAGGCTGGAATGGTTGTCACCTTTGCTCCCTCAAACGTTACCACTGAAGTCAAGTCCGTCGAAATGCATCACGAACAACTCGAGCAAGGGAACCCCGGTGACAATGTTGGCTTTAACGTCAAGAACGTTTCAGTCAAAGATATCCGTCGTGGAAATGTGGCCTCCGATTCCAAGAACGACCCCGCCAAAGAGGCGGCTTCTTTCAATGCCCAAGTCATTGTCCTCAATCACCCTGGTCAAATTGGTGCTGGTTATGCACCTGTCCTTGATTGCCATACCGCCCACATTGCTTGCAAGTTTGCTGAACTCATCGAAAAAATCGATCGTCGAACGGGTAAATCGATCGAAGCCACCCCCAARTTCGTCAAGTCTGGCGATGCTGCCATTGTCAAACTCGTTCCTTCCAAGCCTATGGTAACGTTTACATTA---TACGACTTACTCTCG-ATATTTAATG----CATTTTTTTCAGTGTGTKGAATCCTACAACGAATACCC
>Inocybe_rufobadia_Australia
------------------------ACC-TGCGGAAGGATCATTAT-----TGA--AT----AAAC---TTGAACAGGCTG-------TTGCTGA---CT-CAA---------------C-AAG-A-GTATGTGCACGTC-TGT-CA-T--C--TTTA---TCTC-TCC---A-------C-TGTGCA-C-A-T-AT---T-GTAGATCCTAGA--G-TTTCTTG------------ATTGT-------------------------------CCAAATC-GATA-GA-GGG--AC-TGCTGTGCTTTTTC-----------TTCGGGAAAGAG-TCAGCTTTC-CCTTGTA--TT---CCTAGGGTCTATGTTT-----ATTTTAA--C--A-ACCCCTG-AA--ATGT---GTTTAGAA-TG-TTGAATAAA--GT----------------------------TATAA--T-ATACAACTTTCAGCAACGGATCTCTTGGCTCTCGCATCGATGAAGAACGCAGCGAAATGCGATAAGTAATGTGAATTGCAGAATTCAGTGAATCATCGAATCTTTGAACGCACCTTGCGCTCCTTGG-TATTCCGAGGAGCATGCCTGTTTGAGTGTCA--TT--A--AAT---TC-TCAA-CC-A-CG-CTCGGTTTCA-----CAACCATGCTGTGGC-TTGGAT-ATTGGGGGTCTT-----------TGTTTTGCAGG-CT-TTT--GAAGA----------------------------TAAGA--GT-CAGCTCCCCTAAAACGCATTAGT-----AGTA-----------TCTGAGCA---------G-AGA--------C---TA--CC-A-T------GG-GTG-TGAT--AAA----AT-ATC-T----------------------------------GATTCCCCTAGTAACTGCGAGTGAAGCGGGAAAAGCTCAAATTTGAAAT-CTGGCAGTT------CTT-G---ACTGTCCGAGTTGTAATCTAGAGAAGTGT-TACCTGTGCTGGA--CCGTGTACAAGTCTTCTGGAATGGAGCATCATAGAGGGTGAGAATCCCGTCTTTGACA-T-GG-AC---TACCTGTAC--ATTAT-GGTGT-GCTCTCAAAGAGTCGAGTTGTTTGGGAATGCAGCTCAAAATGGGTGGTAAATGCCATCTAAAGCTAAATATTGGCGAGAGACCGATAGCGAACAAGTACCGTGAGGGAAAGATGAAAAGAACTTTGGAAAGAGAGTTAAACAGTACGTGAAATTGCTGAAAGGGAAACGCTTGAAGTCAGTCGCGTT-GG-CTAGAAATCAGCC--TT-GCTTTTGCTTGGTGTATTTTCT-------GGT---CTGACGGGTCAGCATCAATTTTGACCACTGGACAAA-GTCT-CTGGGAATGTGGCATC-----TTTGGATGTGTTATAG-CCCAGGG-TCGCATACGGTGGTTGGGATTGAGG-AACTCAGCAC----GCC--------GC-------AAGGC----CGGG-----TT-TC------G-AC-CACGAA----------T--CGTGCTTAGGAT-GCTGGCA-TAATGGCTTTAATCGACCCGTCTTGAAACACGGACCAAGGAGTCTAACATGCCTGCGAGTGTTTGGGTG--G--AAAACTCATGCGCGCAATGAAAGTG-A---AAGTTGAGATCCCTGAAA-------------GGGGAGCATTGACGCCCGGACCAGATCTT-CTGTGACGGATCCGC-GGTAGAGCATGTATGTTGGGACCCGAAAGATGGTGAACTATGCCTGAATAGGGTGAAGCCAGAGGAAACTCTGGTGGAGGCTCGTAGCGATTCTGACGTGCAAATCGATCGTCAAATTTGGGTATAGGGGCGAAAGACTAATCGAACCATCTAGTAGCTGGTTCCTGCCGAAGTTTCCCTCAGGATAGCAGAAACTCA----TATCAGATTTATGTGGTAAAGCGAATGATTAGAGGCCTTGGGGTTGAAACAACCTTAACCTATTCTCAAACTTTAAATATGTAAGAACGAGCCGTCTCTTGA---CTGGACCGCTCG-ACGATTGAGAGTTTCTAGTGGGCCATTTTTGGTAAGCAGAACTGGCGATGCGGGATGAACCGAACGCGAGGTTAAGGTGCCGGAATTCACGCTCATCAGACACCACAAAAGGTGTTAGTTCATCTAGACAGCAGGACGGTGGCCATGGAAGTCGGAATCCGCTAAGGAGTGTGTAACAACTCACCTGCCGAATGAACTAGCCCTGAAAATGGATGG-CGCTTAAGCG-TGATACCCATACCTCGCCGTCAGTGTTGAAGGAGACACCTGAAGGTCAAGCTTGTGGTCTGGTCAAGAATTTAGCGTTAATGGCCTGTATATCSGTTGGCTCGTTCTCTGGCCCTGTGATTGAGTTCTTAGAAGAGTGGGGACTGGAATCCCTGGAGGAGAATGCTCACTCGTCGACGACGTTTACAAAGGTGTTCGTAAACGGTGTATGGATTGGTGTACACCGTGACGCTGCTAATCTTGTGAAGACGTTRAAGAGGTTGCGGAGGAGAGATGACATCAGTACTGAAGTCTCTGTGGTGAGGGATATCAGAGAAAGGGAGATGAGGGTGTATACGGATGCAGGTCGAGTTTGCAGACCGTTGTTCATTGTGGAGGACCAACAGCTCGTTTTGCAAAAGAAGCACATTCGATGGCTCAACAATGGTACTGACGACGAAGGGAACGAATTTAAGTGGGAGCAGATGGTTAAGGGTGGAATTATCGAGTTGCTTGACGCAGAGGAAGAAGAGACGGTGATGATCTCGATGACACCCGAAGACTTGGAGAATTCCCGACTGCAACAAAGAGGTTTCGATCCACATGCCAATGATGGAGAATTTGATCCAGCGGCTCGCCTGAAGGCTGGAACGCATGCACACACTTGGACCCACTGCGAGATACACCCTAGTATGATTCTTGGCATTTGTGCTAGTATCATTCCCTTTCCCGACCACAACCAGGTAAATT-RTCT-CCA---TT-CAGCTCTTGTCG---ATTATGTTGATC-CAT---TTATAGTCTCCGCGAAACACATATCAATCTGC---------ATCCTCATCATTGCTGGTGGTATTGGTGAATTCGAGGCCGGTATCTCCAAAGATGGCCAGACCAGAGAGCACGCTCTACTTGCCTTCACCCTTGGTGTCCGTCAACTGATCGTCGCCGTCAACAAAATGGACACGACCAAGGTAATTTTTCCGT----CTATAGTCTTC-ATT--CATCTTTTTCTAATGAA-----TTTTTGAAATAGTGGAGCGAGGACAGATTCAATGAAATTCAAAAGGAAACCGCCGCTTTCATCAAGAAGGTCGGATACAACCCGAAGGCTGTTGCCTTTGTACCCATCTCAGGCTGGCACGGTGACAACATGTTGGAGGAATCCCCCAAGTAAGCTGAAA-GAAGCGCATACACGCATTCGA-TAGAAAT-TCACCT---CTTT-TACAGCATGCCATGGTACAAGGGTTGGACTAAAGAGACTAAGGCTGGCGTGGTCAAGGGCAAAACCCTCCTTGACGCTATTGATGCTATTGAACCGCCCGCCCGTCCCTCTGACAAGCCCCTCCGTCTTCCCCTTCAGGATGTCTACAAAATTGGTGGTATCGG-TACAGTGCCCGTCGGTCGTGTTGAAACTGGTATCATCAAGGCTGGAATGATTGTCACCTTCGCTCCCTCAAACGTGACAACTGAAGTCAGGTCCGTCGAAATGCACCACGAACAACTTGAGCAAGGCCTGCCTGGTGACAACGTCGGTTTCAACGTCAAGAATGTTTCGGTCAAGGATATTCGTCGTGGTAACGTCGCTTCCGACTCCAAGAACGACCCCGCCAAGGAGGCTGCATCCTTCAACGCTCAAGTCATTGTCCTCAACCACCCTGGTCAGATCGGTGCTGGCTACGCACCCGTCCTCGATTGCCATACCGCCCACATTGCTTGCAAGTTCGCTGAACTCATCGAAAAGATTGATCGCCGAACAGGTAAATCTATTGAAACCAGCCCCAAGTTTGTCAAGTCTGGTGATGCTGCCATCGTCAAACTCATTCCTTCCAAGGCCATGGTAA-GTC-CTATCA---TTATGAAGTTACTTG-GTGATCAATG----TATCTTTCTCAGTGTGTCGAATCCTATAATGAAT----
>Inocybe_serrata_Australia
---------------------------------------------------------------------------------------------------------------------------------------------------------------------------------------------------------------------------------------------------------------------------------------------------------------------------------------------------------------------------------------------------------------------------------------------------------------------------------TTAAA--T-ATACAACTTTCAGCAACGGATCTCTTGGCTCTCGCATCGATGAAGAACGCAGCGAAATGCGATAAGTAATGTGAATTGCAGAATTCAGTGAATCATCGAATCTTTGAACGCATCTTGCGCTCCTTGG-TATTCCGAGGAGCATGCCTGTTTGAGTGTCA--TT--A--AGT---TC-TCAA-CC-A-CA-CTGATTTT---------GTATCAATGTGGC-TTGGAT-ATGGGGGTTGT------------AATTTTGCAGG-CT-TTA--GAA-----------------------------AAT-GAA-GT-CAGCTCCCCTGAAATGTATTAGT-----AGTA-----------TCTGGGTG---------G-TGA--------C---TA--C-TA-C-----AGG--TG-TGAT--AA-----TT-ATC-TCATATCAATAAGCGGAGGAAAAGAAACTAACAAGGATTCCCCTAGTAACTGCGAGTGAAGCGGGAAAAGCTCAAATTTGAAAT-CTGGCAGTT------CTT-G---ACTGTCCGAGTTGTAATCTAGAGAAGTGT-TACCTGTGCTGGA--CCGTGTACAAGTCTCCTGGAATGGAGCATCATAGAGGGTGAGAATCCCGTCTTTGACA-T-GG-AC---TCCCAGTGC--GTTAT-GGTGT-GCTCTCGAAGAGTCGAGTTGTTTGGGAATGCAGCTCAAAATGGGTGGTAAATGCCATCTAAAGCTAAATATTGGCGAGAGACCGATAGCGAACAAGTACCGTGAGGGAAAGATGAAAAGTACTTTGGAAAGAGAGTTAAACAGTACGTGAAATTGCTGAAAGGGAAACGCTTGAAGTCAGTCGCGTT-GG-CTTGAAATCAGCC--TT-GCTCTTGCATGGTGTACTTTCT-------GGT----TGACGGGTCAGCATCAATTTTGACCACTGGATAAA-GTCT-ATGGGAATGTGGCATC-----TTTGGATGTGTTATAG-CCCAGAG-TCGCATACAGTGGTTGGGATTGAGG-AACTCAGCAC----GCC--------GC-------AAGGC----CAGG-----TT-TC------G-AC-CATG-T----------T--CGTGCTTAGGAT-GCTGGCA-TAATGGCTTTAATCGACCCGTCTTGAAACACGGACCAAGGAGTCTAACATGCCTGCGAGTGTTTGGGTG--G--AAAACCCATGCGCGCAATGAAAGTG-A---AAGTTGAGATCCCTTC---------------AGGGAGCATTGACGCCCAGACCAGACCTT-TTGTGACGGATCTGC-GGTAGAGCATGTATGTTGGGACCCGAAAGATGGTGAACTATGCCTGAATAGGGTGAAGCCAGAGGAAACTCTGGTGGAGGCTCGTAGCGATTCTGACGTGCAAATCGATCGTCAAATTTGGGTATAGGGGCGAAAGACTAATCGAACCATCTAGTAGCTGGTTCCTGCCGAAGTTTCCCTCAGGATAGCAGAAACTCG----TATCAGATTTATGTGGTAAAGCGAATGATTAGAGGCCTTGGGGTTGAAACAACCTTAACCTATTCTCAAACTTTAAATATGTAAGACCGAGCCGTCTCTTGA---CTGGACCGCTCG-ATGATTGAGAGTTTCTAGTGGGCCATTTTTGGTAAGCAGAACTGGCGATGCGGGATGAACCGAACGCGAGGTTAAGGTGCCGGAATTCACGCTCATCAGACACCACAAAAGGTGTTAGTTCATCTAGACAGCAGGACGGTGGCCATGGAAGTCGGAATCCGCTAAGGAGTGTGTAACAACTCACCTGCCGAATGAACTAGCCCTGAAAATGGATGG-CGCTTAAGCG-TGATACCCATACCTCGCCGTCAGTGTTGAAG---------------------------------------------------------------------------TCCGGCCCRGTAATCGAGTTCTTAGAAGAGTGGGGATTGGAATCCCTGGAGGAGAATGCTCATTCGTCGACGACGTTTACGAAAGTGTTCGTAAACGGTGTATGGATTGGTGTGCACCGTGACGCAGCTAATCTTGTGAAGACTTTGAAGAGGTTGAGGAGGAGAGACGATATCAGTACTGAAGTCTCTGTGGTAAGGGATATCCGAGAAAGGGAGATGAGGGTGTATACGGATGCGGGTCGAGTATGCAGACCGTTGTTCATCGTAGAGGATCAACAGCTTGTTTTGCAAAAGAAGCACATCCGGTGGCTCAACAATGGTGTTGATGGAGAAGGGAACGAGTTTAAATGGGAGCAAATGGTCAAGGGTGGTATTATCGAGTTGCTTGACGCAGAGGAGGAGGAGACGGTAATGATCTCGATGACACCTGAAGACTTGGAGAATTCGCGACTGCAACAAAGAGGTTTTGACCCGCATGCCAATGATGGAGAGTTTGATCCAGCTGCTCGTCTGAAGGCCGGAACTCATGCACACACGTGGACCCACTGCGAGATTCATCCTAGTATGATTCTAGGCATTTGTGCTAGTATAATTCCCTTTCCCGACCACAACCAGGTAGGTA-AGC-----TTTTT-TCACTCTTGCCC--AAAAATGTTGATT-CCC---TTGTAGTCC-----------------------GATTGTGCCATCCTCATTATTGCTGGTGGTACTGGTGAATTCGAAGCTGGCATCTCCAAGGATGGCCAAACCAGAGAGCACGCTCTCCTTGCCTTCACTCTTGGTGTCCGTCAACTTATTGTCTCCGTCAACAAAATGGACACGACCAAGGTATGTCAATCGT----TCTTGATCTTT-GTT--TCGAGTTCTTTAATGAAA---CCTCTCAAAATAGTGGAGCGAGGAYAGATTCAACGAAATTGTCAAGGAAACCTCTGCCTTCATTAAGAAGGTCGGATACAACCCCAAAGCTGTTGCCTTTGTGCCCATCTCAGGTTGGCACGGAGACAACATGTTGGAGGAATCTCCTAAGTAAGYTTAA--GAAGCGCATACATTCATTTGA-TAGAGAC-TCATTTCG--TTT-CAAAGTATGCCATGGTACAAGGGCTGGACCAAAGAGACGAAGGCCGGTGTCGTCAAGGGCAAAACCCTCCTCGACGCCATTGATGCCATTGAACCGCCCGTCCGTCCGTCCGACAAGCCCCTCCGTCTCCCCCTTCAGGATGTCTACAAGATCGGTGGTATCGG----------------------------------------------------------------------------------------------------------------------------------------------------------------------------------------------------------------------------------------------------------------------------------------------------------------------------------------------------------------------------------------------------------------------------------------------------------------------------------------------------------------------------------------------------------
>Inocybe_roseifolia_USA
CGT-AACAAGGTTTCCGTAGGTGAACC-TGCGGAAGGATCATCAT-----TGA--AT----AAAC---TTGAACAGGCTG-------TTGCTGG---CT-CCC-T-------------CGTGGG-GGTATGTGCACGCT-TGT-CA-T--CT-TTTA---TTTC-TCC--AC-------T-TGTGCA-C-A-T-AT---T-GTAGGCCTTGGAA---TTAAATC------------TGA-T--C----------------------------ATTGTTC-G-AG-TT-AGG--AC-TGCTGTGCTTTCTT-------------AAACAGGAAG-TCAGCTTT-GCCTTGCAT----TTCTA--GGCCTATGTCA------TTTTCA--C--A-ATCTCT--GA--ATGT---GTTTAGAA-TG-TTGAAGTACAAGGGTTCTTTTT---TGT-ACCCTT-AAAT-TT-AT-ATAAAACAACTTTCAGCAACGGATCTCTTGGCTCTCGCATCGATGAAGAACGCAGCGAAATGCGATAAGTAATGTGAATTGCAGAATTCAGTGAATCATCGAATCTTTGAACGCATCTTGCGCTCCTTGG-TATTCCGAGGAGCATGCCTGTTTGAGTGTCA--TT--A--AGT---TC-TCAA-CC-A-CATCAATTTC-----------TTTTGGTGTGGC-TTGGAT-GTGGGGGGTTT------------TATTTTGCAGG-CT--------------------------------------TTATTAA-GT-CTGCTCCCCTGAAATGTATTAGT-----GGTA-----------TCTGAGCA---------G-AAAAA-----GCT--TA--C-TA-C-----AGG--TGTTGAT--AA-----CT-GTC-T----TCAATAAGCGGAGGAAAAGAAACTAACAAGGATTCCCCTAGTAACTGCGAGTGAAGCGGGAAAAGCTCAAATTTGAAAT-CTGGCAGTT------CTT-G---ACTGTCCGAGTTGTAATCTAGAGAAGTGT-TACCTGTGCTGGA--CCGTGTACAAGTCTCCTGGAATGGAGCATCATAGAGGGTGAGAATCCCGTCTTTGACA-C-GG-AC---TACCTGTAC--ATTAT-GGTGC-GCTCTCAAAGAGTCGAGTTGTTTGGGAATGCAGCTCAAAATGGGTGGTAAATGCCATCTAAAGCTAAATATTGGCGAGAGACCGATAGCGAACAAGTACCGTGAGGGAAAGATGAAAAGAACTTTGGAAAGAGAGTTAAACAGTACGTGAAATTGCTGAAAGGGAAACGCTTGAAGTCAGTCGCGTT-GG-CTAGAAATCAACC--TT-GCTTTTGCTTGGTGTACTTTCT-------GGT---TTGACGGGTCAGCATCAATTTTGACCATTGGATAAA-GTCT-TTGGGAATGTGGCATC-----TTAGGATGTGTTATAG-CCCATTG-TTGCATACAGTGGTTGGGATTGAGG-AACTCAGCAC----GCC--------GC-------AAGGC----CGGG-----TT-TC------G-AC-CACG-T----------T--CGTGCTTAGGAT-GCTGGCA-TAATGGCTTTAATCGACCCGTCTTGAAACACGGACCAAGGAGTCTAACATGCCTGCGAGTATTTGGGTG--G--AAAACCCATGTGCGCAATGAAAGTG-A---AAGTTGAGATCCCTTCCC-------------AGGGAGCATTGACGCCCGGACCAGAGCTT-TTGTGACGGATCCGC-GGTAGAGCATGTATGTTGGGACCCGAAAGATGGTGAACTATGCCTGAATAGGGTGAAGCCAGAGGAAACTCTGGTGGAGGCTCGTAGCGATTCTGACGTGCAAATCGATCGTCAAATTTGGGTATAGGGGCGAAAGACTAATCGAACCATCTAGTAGCTGGTTCCTGCCGAAGTTTCCCTCAGGATAGCAGAAACTCAT---TATCAGATTTATGTGGTAAAGCGAATGATTAGAGGCCTTGGGGTTGAAACAACCTTAACCTATTCTCAAACTTTAAATATGTAAGAACGAGCCGTCTCTTGA---CTGGACCGCTCG-ACGATTGAGAGTTTCTAGTGGGCCATTTTTGGTAAGCAGAACTGGCGATGCGGGATGAACCGAACGCGAGGTTAAGGTGCCGGAATTCACGCTCATCAGACACCACAAAAGGTGTTAGTTCATCTAGACAGCAGGACGGTGGCCATGGAAGTCGGAATCCGCTAAGGAGTGTGTAACAACTCACCTGCCGAATGAACTAGCCCTGAAAATGGATGG-CGCTTAAGCG-TGATACCCATACCTCGCCGTCAGTGTTGAAGGAGACTCCTGAGGGTCAAGCCTGCGGTCTAGTCAAGAATTTAGCATTAATGGCKTGTATCTCGGTCGGATCGTTCTCCGGTCCAGTAATCGAGTTCTTAGAAGAGTGGGGACTGGAATCCCTGGAGGAGAATGCTCACTCGTCGACGACTTTTACCAAGGTGTTCGTGAATGGTGTATGGATTGGTGTGCACCGTGATGCCGCTAATCTTGTAAAAACGTTGAAGGGACTGAGGAGGAAAGATGAGATCAGTACTGAAGTTTCTGTGGTTAGGGATATCCGAGAAAGAGAGATGAGGGTGTATACGGATGCAGGCCGAGTATGCAGACCGTTGTTTATTGTGGATGACCAACAACTCGTTTTGGAAAAGAAGCATATCCGCTGGCTCAACAATGGTGTTGATGAAGAAGGGAATGAATTTAAGTGGGAGCAGATGGTCAAAGGTGGCATTATTGAGTTGCTTGACGCAGAGGAGGAAGAGACGGTCATGATCTCGATGACACCTGAAGATTTGGAAAATTCGCGACTGCAACAAAAGGGTTTTGATCCGCATGCGAATGATGGAGAGTTCGATCCAGCAGCTCGCCTGAAGGCTGGAACTCATGCGCATACTTGGACACACTGCGAGATTCACCCTAGTATGATTCTTGGCATTTGTGCCAGTATAATTCCTTTCCCCGACCATAACCAGGTAGGTT-ATCC-CA----TT-CATTTCTTGTCC---AAAATGTTGATT-TCC---CTTCAGTCTCCACGAAACACCTATCAATCCGCGACTGTGCCATTCTCATCATTGCTGGCGGTACTGGTGAATTCGAAGCTGGTATCTCAAAGGACGGCCAGACCAGAGAGCACGCTCTCCTTGCCTTCACCCTTGGTGTCCGTCAACTTATCGTCGCCGTCAACAAGATGGACACGACCAAGGTAAATCCCCATT----ACCCTTTCC--------TCCCCTTTTCTAACCAAAG--CGTTTCAAAATAGTGGAGCGAGGACCGATTCAACGAAATTGTCAAGGAAACATCTGCCTTCATCAAGAAGGTCGGATACAACCCCAAGTCTGTTGCCTTTGTGCCCATCTCAGGCTGGCATGGTGACAACATGTTGGAGGAATCTAGCAAGTAAGCATCAA-CAAGCGCATACGCCCATTCGA-TGGAGAC-TCATTACT--TCA-TACAGTATGACATGGTACAAGGGCTGGACCAAAGAGACCAAGGCTGGTGTCGTCAAAGGAAAGACCCTCCTCGACGCCATTGACGCCATTGAACCACCCGTCCGCCCCTCCGACAAGCCCCTCCGTCTCCCTCTTCAGGATGTCTACAAAATCGGTGGTATTGG-TACAGTGCCCGTTGGTCGTGTCGAGACTGGTATTATCAAGGCTGGAATGGTCGTCACCTTCGCACCCTCAAACGTCACCACTGAAGTCAAGTCTGTCGAAATGCACCACGAACAACTCGAGCAAGGCAACCCTGGTGACAACGTTGGATTCAACGTCAAGAACGTCTCGGTTAAAGATATCCGTCGTGGAAATGTTGCCTCCGACTCTAAGAACGACCCCGCCAAGGAGGCTGCTTCCTTCAATGCTCAAGTCATTGTCCTCAACCACCCAGGTCAAATTGGTGCCGGTTACGCACCCGTACTCGATTGCCATACAGCTCACATTGCTTGCAAGTTCGCTGAACTCATCGAAAAAATCGATCGCCGAACAGGTAAATCGATTGAAGCCAGCCCCAAGTTCGTCAAGTCTGGCGATGCCGCCATTGTTAAACTCATTCCTTCCAAGCCTATGGTAA-GTATCTGTCG---TTGTAAAGTTACTCG-GCGATCAACA----TA-TCCCGTTAGTGTGTCGAATCCTACAATGAATACCC
>Inocybe_persicinipes_USA
CGT-AACAAGGTTTCCGTAGGTGAACC-TGCGGAAGGATCATTAT-----TGA--AT---AAAAC---TTGAACAGGCTG-------TTGCTGG---CT-CTC-T---GAG------AGGA-GG-GCATTGTGCACGCT-TGT-CA-T--T--TTTA---TCTC-TCC--AA-------C-TGTGCA-C-A-CAAC---T-GTAGATCCTGGA--G-TTTAT-C-T----------TCTTT----------------------------GAATCAGTTCAG-AT-TG-AGG--AC-TGCTGTGCA-------------------AAAATCAAG-CCAGCTTTT-CCT------TT-TTCCA--GGTCTATGTTA---TTTTATTCA--C--A-------------ACCT---GTTCAGAA-TG-TAAAAAAGAAATG-TT----------------------ATAT--ATGATAATACAACTTTCAGCAACGGATCTCTTGGCTCTCGCATCGATGAAGAACGCAGCGAAATGCGATAAGTAATGTGAATTGCAGAATTCAGTGAATCATCGAATCTTTGAACGCATCTTGCGCTCCTTGG-TATTCCGAGGAGCATGCCTGTTTGAGTGTCA--TT--A--AGT---TCCTCAACCC-A-CATCTGTT-CTCT------AACAGAGTGCTGGC-TTGGAT-ATGGGGG----------------TTTTTTGCAGG-CT-TCA--GAG-------------------------------ATGAA-GC-CTGCTCTCCTTAAATTTATGAGT-----AGTA-----------TCTGAGCA---------G-AAG--------C---TA--CC-A-T-----AGG--CG-TGAT--AAT----TT-ATC-T-------------------------ACTAACAAGGATTCCCCTAGTAACTGCGAGTGAAGCGGGAAAAGCTCAAATTTGTAAT-CTGGCAGTT------CTT-G---GCTGTCCGAGTTGTAATCTAGAGAAGTGT-TACCTGTGCTGGA--CCGTGTACAAGTCTCCTGGAATGGAGCATCATAGAGGGTGAGAATCCCGTCTTTGACA-T-GG-AC---TCCCTGTAC--ATTGT-GGTAC-GCTCTCAAAGAGTCGAGTTGTTTGGGAATGCAGCTCAAAATGGGTGGTAAATGCCATCTAAAGCTAAATATTGGCGAGAGACCGATAGCGAACAAGTACCGTGAGGGAAAGATGAAAAGAACTTTGGAAAGAGAGTTAAACAGTACGTGAAATTGCTGAAAGGGAAACGCTTGAAGTCAGTCACGTT-GG-CTTGAAATCAGCC--TT-GCTTTTGCTTGGTGTACTTTCT-------GGT----TGATGGGTCAGCATCAATTTTGACCACTGGATAAA-GTCT-TTGGGAATGTGGCATC-----CTTGGATGTGTTATAG-CCCTGAG-TTGCATACAGTGGTTGGGATTGAGG-AACTCAGCATGAAGGCT--------GC-------AAGGCTTTTCGGG-----TT-TC------G-AC-CACG-T----------T--CGTGCTTAGGAT-GCTGGCA-TAATGGCTTTAATCGACCCGTCTTGAAACACGGACCAAGGAGTCTAACATGCTTGCGAGTGTTTGGGTG--G--AAAACCCATGCGCGCAATGAAAGTG-A---AAGTTGAGATCCCATTTC-------------AGGGAGCATTGACGCCCGGACCAGACCTT-CTGTGACGGATCCGC-GGTAGAGCAAGTATGTTGGGACCCGAAAGATGGTGAACTATGCCTGAATAGGGTGAAGCCAGGGGAAACTCTGGTGGAGGCTCGTAGCGATTCTGACGTGCAAATCGATCGTCAAATTTGGGTATAGGGGCGAAAGACTAATCGAACCATCTAGTAGCTGGTTCCTGCCGAAGTTTCCCTCAGGATAGCAGAAACTCG----TATCAGATTTATGTGGTAAAGCGAATGATTAGAGGCCTTGGGGTTGAAACAACCTTAACCTATTCTCAAACTTTAAATATGTAAGAACGAGCCGTCTCTTGA---CTGGACCGCTCG-ATGATTGAGAGTTTCTAGTGGGCCATTTTTGGTAAGCAGAACTGGCGATGCGGGATGAACCGAACGCGAGGTTAAGGTGCCGGAATTCACGCTCATCAGACACCACAAAAGGTGTTAGTTCATCTAGACAGCAGGACGGTGGCCATGGAAGTCGGAATCCGCTAAGGAGTGTGTAACAACTCACCTGCCGAATGAACTAGCCCTGAAAATGGATGG-CGCTTAAGCG-TGATACCCATACCTCGCCGTCAGTGTTGAAGGAGACTCCTGAAGGTCAAGCTTGCGGTCTGGTCAAGAATTTAGCACTAATGGCTTGTATCTCGGTTGGATCGTTCTCCGGCCCGGTAATCGAATTCTTAGAAGAGTGGGGACTGGAATCCCTGGAGGAGAATGCCCACTCGGCGACGACATTTACAAAGGTGTTCGTAAATGGCGTGTGGATCGGTGTGCATCGTGATGCAGCTAATCTTGTAAAGACCTTGAAGAGGCTAAGAAGGAGAGACGATATCAGTACCGAAGTATCTGTGGTAAGGGATATCCGAGAGAGAGAGATGAGGGTGTATACGGATGCAGGTCGAGTTTGCAGACCATTGTTCATCGTGGAGGACCAACAGCTTGTTTTGCAAAAGAAGCATATCCGATGGCTTAATAATGGTGCTGATGACGATGGGAATGAATTTAAGTGGGAGCAGATGGTCAAGGGTGGTATCATTGAGCTACTTGACGCAGAGGAAGAAGAGACGGTGATGATCTCGATGACACCTGAAGACCTGGAAAATTCCCGACTGCAACAAAGAGGTTTCGATCCACACACTAATGACGGAGAGTTTGATCCTGCGGCTCGCCTGAAGGCTGGAACTCATGCACACACATGGACACACTGCGAAATTCACCCTAGTATGATTCTTGGCATTTGTGCTAGTATAATACC-----------------------------------------------------------------------------------------------------------GACTGCGCCATTCTCATCATTGCTGGTGGTACTGGTGAATTCGAAGCCGGAATCTCCAAGGATGGTCAGACCAGAGAGCACGCTCTCCTTGCCTTCACCCTTGGTGTCCGTCAACTTATCGTCGCCGTCAACAAGATGGACACCACCAAGGTTTTCGTTCAYC----TATGTTTCTTT-GTTT-TACCTTTCATTAATTAAAC--AACTTTGAAACAGTGGAGCGAGGACAGATTCACCGAAATTGTCAAGGAAACGTCTGCTTTTATCAAGAAGGTTGGATACAACCCCAAGGCTGTTGCATTTGTACCCATCTCAGGATGGCACGGTGACAACATGTTAGAGGAGTCTCCCAAGTAAGCTTAA--GAAACGCATACATGCATTACA-TGGAGAT-TCATTTGG--TTT-TACAGCATGCCGTGGTACAAGGGCTGGACCAAAGAGACCAAGGCCGGTGTCGCCAAGGGCAAGACTCTCCTCGACGCCATTGATGCCATTGAACCCCCGGTCCGTCCCTCTGACAAGCCCCTGCGCCTCCCGCTTCAGGATGTCTACAAGATCGGTGGTATTGG-TACAGTGCCGGTCGGTCGTGTCGAAACCGGTATCATCAAAGCTGGAATGGTCGTCACCTTCGCTCCCTCAAACGTCACTACTGAAGTCAAGTCCGTCGAAATGCACCACGAACAACTTGAGCAAGGTAACCCTGGCGACAACGTTGGCTTCAACGTCAAGAACGTTTCGGTCAAGGATATCCGTCGTGGTAACGTCGCCTCCGACTCCAAGAACGACCCAGCCAAGGAGGCTGCTTCCTTCAACGCTCAAGTCATCGTCCTAAACCACCCTGGTCAAATCGGCGCTGGTTACGCACCAGTCCTCGATTGCCATACCGCCCACATTGCTTGCAAATTTGCTGAACTCATCGAAAAGATCGATCGCCGGACTGGTAAGTCGCTTGAAGCCAGTCCCAAGTTCGTCAAATCTGGTGATGCTGCCATCGTCAAACTCATTCCTTCCAAGCCCATGGTAA-GTTGATGTCA---TTCTGAATTTACTCG-GCGATCAATG----TACCTCTTTCAGTGTGTCGAATCCTATAATGAATACCC
>Inocybe_humidicola_Australia
CGT-AACAAGGTTTCCGTAGGTGAACC-TGCGGAAGGATCATTAT-----TGA--AT----GAAC---TTGAACAAGCTG-------TTGCTGA----TCCTC-T-T-GAA------A-GAGGG-GGTATGTGCACGCC-TGT-CA-T--C--TTTA---TTTCTTCC--AG-------C-TGTGCA-C-A-T-AT---T-GTAGACCTTGGAT---TTT-T-CAT----------TGTT---C--------------------------AAAAGG--CAGAAT-TG-AGA--GT-TGCTGTTCTCTTTATGTTCTCGAGTAGAGAAATGAAG-TCGGCTTTTGTCTCACA--TT-CTCCAATGGTCTATGTTA-----TCTTTCA--C--A-A-------CA--CAGT---GTTTAGAA-TG-TCAAATT------------------TGT-AC--TT-ATAAA--GTTG-TAATACAACTTTCAGCAACGGATCTCTTGGCTCTCGCATCGATGAAGAACGCAGCGAAATGCGATAAGTAATGTGAATTGCAGAATTCAGTGAATCATCGAATCTTTGAACGCATCTTGCGCTCCTTGG-TATTCCGAGGAGCATGCCTGTTTGAGTGTCA--TT--A--AGT---TC-TCAAACC-A-CA-CTTGAG-T---------------GTGTGGCTTTGGAGCATGGGGGATT-------------TTGTTTGCAGG-CT-TTATT--A------------------------------TCTCAA-GT-CAGCTCCCCTGAAATGTATTAGT-----GGTA-----------TCTGAGCA-------A-G-T-A--------C-------C-TT-C-----AGG--CA-TGAT--AA-----CT-ATC-TCATATCAATAAGCGGAGGAAAAGAAACTAACAAGGATTCCCCTAGTAACTGCGAGTGAAGCGGGAAGAGCTCAAATTTGAAAT-CTGACGGTT------CTT-G---ATCGTCCGAGTTGTAATCTAGAGAAGTGT-TACCTGTGCTGGA--CCATGTACAAGTCTCCTGGAATGGAGCATCATAGAGGGTGAGAATCCCGTCTTTGACA-T-GGAAC---TGCCAGTAC--ATTAT-GGTGC-GCTCTCGAAGAGTCGAGTTGTTTGGGAATGCAGCTCAAAATGGGTGGTAAATGCCATCTAAAGCTAAATATTGGCGAGAGACCGATAGCGAACAAGTACCGTGAGGGAAAGATGAAAAGAACTTTGGAAAGAGAGTTAAACAGTACGTGAAATTGCTGAAAGGGAAACGCTTGAAGTCAGTCGCGTT-GA-TCAGGAATCAGCC--TT-GCTTCTGCTTGGTGTACTTTCT-------GGT----TGATGGGTCAGCATCAATTTTGACCACTGGAAAAA-GTCT-TTGGGAATGTGGCATC-----CTCGGATGTGTTATAG-CCCATTG-ATGCATACGGTGGTTGGGATTGAGG-AGCTCAGCAC----ACC--------GC-------AAGGC----CGGG-----TT-TC------G-AC-CACGTT----------T--TGTGCTTAGGAT-GCTGGCA-TAATGGCTTTAATCGACCCGTCTTGAAACACGGACCAAGGAGTCTAACATGCCTGCGAGTGTTTGGGTG--G--AAAACCCAGGCGCGTAATGAAAGTG-A---AAGTTGAGATCCCTGTA----------GCA-GGGGAGCATTGACGCCCGGACCAGACCTT-CTGTGACGGATCCGC-GGTAGAGCATGTATGTTGGGACCCGAAAGATGGTGAACTATGCCTGAATAGGGTGAAGCCAGAGGAAACTCTGGTGGAGGCTCGTAGCGATTCTGACGTGCAAATCGATCGTCAAATTTGGGTATAGGGGCGAAAGACTAATCGAACCATCTAGTAGCTGGTTCCTGCCGAAGTTTCCCTCAGGATAGCAGAAACTCG----CATCAGATTTATGTGGTAAAGCGAATGATTAGAGGCCTTGGGGTTGAAACAACCTTAACCTATTCTCAAACTTTAAATATGTAAGAACGAGCCGTCTCTTGA---CTGGACCGCTCG-ACGATTGAGAGTTTCTAGTGGGCCATTTTTGGTAAGCAGAACTGGCGATGCGGGATGAACCGAACGCGAGGTTAAGGTGCCGGAATTCACGCTCATCAGACACCACAAAAGGTGTTAGTTCATCTAGACAGCAGGACGGTGGCCATGGAAGTCGGAATCCGCTAAGGAGTGTGTAACAACTCACCTGCCGAATGAACTAGCCCTGAAAATGGATGG-CGCTTAAGCG-TGATACCCATACCTCGCCGTCAGTGTTGAAGGAAACTCCGGAAGGTCAAGCTTGCGGATTGGTCAAGAATTTGGCATTGATGGCTTGCATCTCTGTCGGGTCGTTTTCTGGCCCCGTAATCGAGTTCTTGGAAGAGTGGGGTCTGGAATCTCTGGAGGAGAATGCTCACTCCTCGACGTCATTTACAAAGGTGTTCGTAAATGGTGTATGGATTGGTGTGCATCGTGATGCCGCTAATCTCGTAAAAACGTTGAAGAGGCTGAGGCGGAGAGATGATATCAGTACTGAAGTTTCCGTGGTTAGAGATATCCGAGAAAGAGAGATGAGGGTGTATACGGATGCGGGTCGAGTTTGCAGACCGTTGTTCATCGTGGAGGACCAACAGCTGGTTTTGCAAAAGAAGCACATTAGATGGCTCAACAATGGTGTTGATGACGAAGGGAACGAATTTAAGTGGGAACAAATGGTCAAGGGTGGTATCATTGAGTTGCTTGACTCAGAAGAGGAAGAGACGGTGATGATCTCAATGACTCCTGAAGACTTGGAGAATTCGCGACTGCAACAAAGAGGTTTTGATCCTCATGCTAATGACGGAGACTTCGATCCGGCTGCTCGTCTGAAGGCTGGAACTCATGCGCATACTTGGACACACTGCGAGATTCACCCTAGCATGATTCTTGGCATCTGTGCCAGTATAATACCATTTCCTGACCACAACCAGGTAAGTC-AGCG-CC----TC-TATCTCCTGTCT---GAAATGCCGATT--TC---TTTCAGTCTCCACGAAATACCTATCAATCTGC---------------------------------------------------------------------ACTCGAGAGCACGCCCTTCTCGCCTTTACCCTCGGTGTCCGTCAACTCATCGTCGCCGTCAACAAGATGGACACGACCAAGGTACTGCATTCAT----CTCTAGTCTTG-TTA--CGGCTTCCCCTAACAATC----TCGTCGAAATAGTGGAGCGAGGACCGATTCAATGAAATCGTTAAGGAAACATCTGCCTTCATTAAGAAGGTTGGTTATAACCCCAAGGCTGTAGCCTTTGTGCCGATCTCAGGCTGGCACGGCGACAACATGTTGGAGGAATCATCTAAGTAAGTTTAAA-GAAGCGCATACATTCATTACA-TGAAGAA-TTATCTGCTTTTT-CACAGCATGCCATGGTACAAGGGCTGGACTAAAGAGACCAAAGGGGGTGTTGTCAAGGGCAAGACCCTCCTCGACGCCATTGATGCCATTGAACCCCCTGTCCGGCCCTCTGACAAGCCTCTCCGTCTCCCCCTTCAGGATGTCTACAAAATTGGTGGTATCGG-TACAGTGCCCGTCGGTCGTGTCGAAACTGGTATCATCAAAGCTGGAATGGTTGTCACCTTCGCTCCCTCAAACGTCACCACTGAAGTCAAGTCCGTCGAAATGCACCACGAGCAGCTCGAACAAGGTAATCCTGGTGACAACGTCGGCTTCAACGTCAAGAACGTCTCGGTCAAGGATATCCGGCGTGGTAACGTCGCCTCGGACTCCAAGAACGACCCCGCCAAGGAAGCTGCTTCTTTCAACGCCCAAGTTATTGTCCTCAACCACCCTGGTCAAATCGGTGCTGGTTACGCACCCGTCCTCGATTGTCATACCGCCCACATTGCTTGCAAGTTCTCTGAACTCATTGAAAAGATCGATCGCCGAACAGGTAAATCGATCGAAGCTAACCCCAAATTCGTCAAGTCTGGTGATGCCGCCATTGTCAAGCTCATTCCTTCCAAACCTATGGTAA-GCTTCTATCG---TTATCAAGGTACTCGAGAGATCAATG----TATCCTTTTTAGTGTGTTGAGTCCTACAACGAATACCC
>Inocybe_tubarioides_USA
-----------------------------GCGGAAGGATCATTAT-----TGA--AT----AAAC---TTGAACAGGCTG-------TTGCTGA----TC-TC-T---------------A-GG-GATATGTGCACGCT-TGT-CA-T--C--TTTGT--TTTT-TCC--AA-------C-TGTGCA-C-A-T-AT---T-GTAGACTCT-GAAA--TATAT-C-T----------TTATT--------------------------------TCACGTAG-AT-TT-GGG--AC-TGCTTCA-------------------------------T-GRCTTT-GCCCTGCA--TT-TTTCAG-AGTCTATGTCA----TTTTTTCA--C--A-ACCTCT--GT--ATG-A--ATTTGGAAC--AAAAAATAAAG----TTG-------------------A--AAT--ATCTAAATACAACTTTCAGCAACGGATCTCTTGGCTCTCGCATCGATGAAGAACGCAGCGAAATGCGATAAGTAATGTGAATTGCAGAATTCAGTGAATCATCGAATCTTTGAACGCATCTTGCGCTCCTTGG-TATTCTGAGGAGCATGCCTGTTTGAGTGTCA--TA--A--AGT---TC-TCAA-CC-A-CATTGGTT-CT------------CTGGTGTGGC-TTGGA-AGTGGGGGA---------------ATCTTTGCTGG-C-CTT-G-GAA-------------------------------A-CAAAGT-CTGCTCCCCTGAAATGTATTAGT-----GGTA-----------T------------------------------------------------AGG--CT-------------TTT-----TCATATCAATAAGCGGAGGAAAAGAAACTAACAAGGATTCCCCTAGTAACTGCGAGTGAAGCGGGAAAAGCTCAAATTTAAAAT-CTGGTGGTC------TTT-G---ATCATCCGAGTTGTAATCTAGAGAAGTGT-TACCTGTGCTGGA--CCGTGTACAAGTCTCCTGGAATGGAGCATCATAGAGGGTGAGAATCCCGTCTTTGACA-T-GG-AC---TACCAGTGC--GTTGT-GGTAT-GCTCTCAAAGAGTCGAGTTGTTTGGGAATGCAGCTCAAAATGGGTGGTAAATGCCATCTAAAGCTAAATATTGGCGAGAGACCGATAGCGAACAAGTACCGTGAGGGAAAGATGAAAAGAACTTTGGAAAGAGAGTTAAACAGTACGTGAAATTGCTGAAAGGGAAACGCTTGAAGTCAGTCGCGTT-GG-CTTGAAATCAGCC--TT-GCTTTTGCTTGGTGTACTTTCT-------TGT----CGATGGGTCAGCATCAATTTTGACCATCGGATAAA-GTCT-TTGGGAATGTGGCATCA--TTTTTTGATGTGTTATAG-CCCTTTG-TCGCATACGGTGGTTGGGATTGAGG-AATTCAGCAC----GCCC-------GCA------AGGGC----CAGG-----TT-TC------G-AC-CATG-T----------T--CGTGCTTAGGAT-GCTGGCA-TAATGGCTTTAATCGACCCGTCTTGAAACACGGACCAAGGAGTCTAACATGCCTGCAAGTGTTTGGGTG--G--AAAACTCATGCGCGCAATGAAAGTG-A---AAGTTGAGATCCCCTTTA---------ACA-AGGGAGCATTGACGCCCGGACCAGACCTT-TTGTGACGGATCCGC-GGTAGAGCATGTATGTTGGGACCCGAAAGATGGTGAACTATGCCTGAATAGGGTGAAGCCAGAGGAAACTCTGGTGGAGGCTCGTAGCGATTCTGACGTGCAAATCGATCGTCAAATTTGGGTATAGGGGCGAAAGACTAATCGAACCATCTAGTAGCTGGTTCCTGCCGAAGTTTCCCTCAGGATAGCAGAAACTCA----TATCAGATTTATGTGGTAAAGCGAATGATTAGAGGCCTTGGGGTTGAAACAACCTTAACCTATTCTCAAACTTTAAATATGTAAGAACGAGCCGTCTCTTGA---CTGGACCGCTCG-ACGATTGAGAGTTTCTAGTGGGCCATTTTTGGTAAGCAGAACTGGCGATGCGGGATGAACCGAACGCGAGGTTAAGGTGCCGGAATTCACGCTCATCAGACACCACAAAAGGTGTTAGTTCATCTAGACAGCAGGACGGTGGCCATGGAAGTCGGAATCCGCTAAGGAGTGTGTAACAACTCACCTGCCGAATGAACTAGCCCTGAAAATGGATGG-CGCTTAAGCG-TGATACCCATACCTCGCCGTCAGTGTTGAAGGAGACCCCTGAGGGTCAGGCTTGCGGTCTGGTCAAGAATTTAGCATTGATGGCATGTATCTCTGTTGGATCGTTCTCTGGCCCGGTGATTGAGTTCTTAGAGGAGTGGGGACTGGAATCTCTGGAGGAGAATGCTCATTCATCGACGACATTTACCAAGGTGTTCGTAAACGGTGTATGGATCGGCGTGCACCGTGATGCTTCCAATCTTGTGAAGACTTTGAAGAGGTTGAGAAGGAGAGACGATATCAGTACTGAAGTCTCCGTGGTCAGGGATATTCGAGAAAGAGAGATGAGGGTGTATACGGATGCCGGTCGAGTCTGCAGACCGCTGTTCATTGTGGAGGACCAACAACTTGTTTTACAAAAAAAGCACATCCGATGGCTCAATAATGGTGTTGATGACGAAGGGAACGAATTTAAGTGGGAGCAGATGGTTAAGGGCGGCATTATTGAGTTACTCGACTCAGAGGAGGAAGAGACGGTAATGATCTCGATGACACCGGAAGACTTGGAGAATTCACGGCTGCAACAAAGAGGTTTTGATCCACACGGGAATGACGGGGAATTCGATCCAGCGGCTCGCCTGAAAGCTGGAACCCATGCGCATACTTGGACACACTGCGAGATTCACCCTAGTATGATTCTAGGCATTTGTGCCAGTATAATTCCTTTCCCCGATCACAACCAGGTAAGTC-AGCT-TCA---CT-TAGTCCTTATAC---AAAATGC--------------------------------------------------------------------GGTGGTACTGGTGAATTCGAAGCCGGTATCTCCAAGGATGGTCAGACCAGAGAGCACGCTCTCCTTGCTTTCACTCTCGGTGTCCGTCAACTCATCGTCGCCGTCAACAAGATGGACACCACCAAGGTTTTTTTTTTTT----TGCTCTTGTGT-T----CGTCTCCTTCTGACCAAC----TTATTTAATCAGTGGAGCGAGGACCGATTCAATGAAATTGTCAAGGAAACCTCTGCATTCATTAAGAAGGTCGGATACAACCCCAAGGCTGTTGCCTTCGTGCCCATCTCAGGTTGGCACGGTGACAACATGTTGGAGGAATCGGCCAAGTAAGCTCATA-GAAGCGCATATAYCTGTTCAA-TGGAGTC-TCATCTAC---TT-TTCAGCATGCCATGGTACAAGGGCTGGACCAAAGAGACCAAGGGTGGTGTTGTTAAGGGTAAGACCCTTCTCGATGCCATCGATGCCATCGAACCCCCCGTCCGTCCGTCCGACAAGCCCCTCCGCCTYCCCCTTCAGGATGTCTACAAAATCGGTGGTATTGG-TACAGTGCCCGTTGGTCGTGTCGAAACTGGTATCATCAAGGCTGGAATGGTTGTCACTTTTGCTCCCTCAAACGTCACCACTGAAGTGAAGTCCGTCGAAATGCACCACGAACAACTCGAGCAAGGGAATCCTGGTGATAACGTTGGTTTCAACGTCAAGAATGTTTCTGTCAAGGATATCCGTCGTGGTAATGTCGCCTCTGATTCCAAGAACGACCCTGCCAAGGAGGCTGCTTCTTTCAACGCCCAAGTCATTGTCCTCAACCATCCTGGTCAAATCGGTGCTGGATATGCACCCGTCCTCGATTGCCATACCGCCCACATTGCTTGCAAATTCGCTGAACTCGTTGAAAAGATTGATCGTCGAACAGGTAAATCCATTGAAGCCAGCCCCAAGTTTGTCAAGTCTGGTGATGCTGCCATTGTCAAGCTCGTTCCTTCCAAGCCTATGGTTA-GTTTCTATC----TTTTGAAGTCACTCG-GAGGTCAATA----TATCCCTTTCAGTGTGTTGAATCTTACAACGAATACCC
>Pseudosperma_spurium_USA
CGT-AACAAGGTTTCCGTAGGTGAACC-TGCGGAAGGATCATTAT-----TGA--AT----AAACG---TG-ATAGGTTG-------TTGCTGG---CT-CTCCTCTACAC------A-G-GGGAGGCATGTGCACACT-TGT-CG-T--C--TTTA---TTTT-TCC--AC-------C-TGTGCA-C-T-T-TT---T-GTAGACCCTAGA--G-AAAAGT--T----------ATTGT--CTGAT---------------------ATAATCAGATAG-AT-TG-AGG--AC-TGCTGTGTCTTTCA----------------AAGAA-GACCAGCTTT-GCCTTGTG--TA-TC-TAG-GTTCTATGTCA------CTCACAT------ACTCCTA-TA--AA-TG--TAATAGAA-TG-TTGACCT----GGG---TCTTT----GT-ACC--T-AT-AA---AGTTATATACAACTTTCAGCAACGGATCTCTTGGCTCTCGCATCGATGAAGAACGCAGCGAAATGCGATAAGTAATGTGAATTGCAGAATTCAGTGAATCATCGAATCTTTGAACGCATCTTGCGCTCCTTGG-TATTCCGAGGAGCATGCCTGTTTGAGTGTCA--TT--A--AAT---TC-TCAA-C-TA-CATTGATTTT----------G--TTGGTGTAGC-TTGGAT-TTGGGGGAGATC-ATACTTTT-GTTCTTTGCAGG-CT-TTT--GTA------------------------------AATGAA-GT-CAGCTCCCCTGAAATTGATTAGC-----GGTA-----------CCTCAGTA---------G-AA--------CC---GT--C-TA-C-----AGG--TG-TGAT--AAT----TT-ATC-T-----------------------AAACTAACAAGGATTCCCCTAGTAACTGCGAGTGAAGCGGGAAAAGCTCAAATTTAAAAT-CTGTTGG--C-----ATT-G---GCCAACTGAGTTGTAATCTAGAGAAGTGT-TACCCGTGCTGGA--CCGTGTACAAGTCTCCTGGAATGGAGCATCACAGAGGGTGAGAATCCCGTCTTTGACA-T-GG-AY---TACCAGTGCT-TTTGT-GGTAT-ACTCTCAAAGAGTCGAGTTGTTTGGGAATGCAGCTCAAAATGGGTGGTAAATGCCATCTAAAGCTAAATATTGGCGAGAGACCGATAGCGAACAAGTACCGTGAGGGAAAGATGAAAAGAACTTTGGAAAGAGAGTTAAACAGTACGTGAAATTGCTGAAAGGGAAACRCTTGAAGTCAGTCGCGTT-GA-TCTGGAATCAACC--CT-GCTTTTGCTGGGTGTACTTTCT------TG-T----CAACGGGTCAGCATCAATTTTGACCGTTGGATAAA-GTTG-TTGGGAATGTGGCATC-----TTCGGATGTGTTATAG-CCCAATG-ATGCATACAGTGGTTAGGATTGAGG-AACTCAGCAC----GCT--------GA-------AAGGC----CGGG-----TT-TC------G-AC-CACG-T----------C--CGTGCTTAGGAT-GCTGGCA-TAATGGCTTTAATCGACCCGTCTTGAAACACGGACC-AGGAGTCTAACATGCCTGCAAGTGTTTGGGTG--G--AAAACCCATACGCATAATGAAAGTG-A---AAGTTGAGATCCCTTT---------------GGGGAGCATCGACGCCCGGACCAGACCTT-TTGTGACGGATCCGC-GGTAGAGCATGTATGTTGGGACCCGAAAGATGGTGAACTATGCCTGAATAGGGTGAAGCCAGAGGAAACTCTGGTGGAGGCTCGTAGCGATTCTGACGTGCAAATCGATCGTCAAATTTGGGTATAGGGGCGAAAGACTAATCGAACCATCTAGTAGCTGGTTCCTGCCGAAGTTTCCCTCAGGATAGCAGAAACTCA----TATCAGATTTATGTGGTAAAGCGAATGATTAGAGGCCTTGGGGTTGAAACAACCTTAACCTATTCTCAAACTTTAAATATGTAAGAACGAGCCGTCTCTTGA---CTGGACTGCTCG-ATGATTGAGAGTTTCTAGTGGGCCATTTTTGGTAAGCAGAACTGGCGATGCGGGATGAACCGAACGTGAGGTTAAGGTGCCGGAATTCACRCTCATCAGACACCACAAAAGGTGTTAGTTCATCTAGACAGCAGGACGGTGGCCATGGAAGTCGGAATCCGCTAAGGAGTGTGTAACAACTCACCTGCCGAATGAACTAGCCCTGAAAATGGATGG-CGCTTAAGCG-TGATACCCATACCTCGCCGTCAGTGTTGAAGGAAACTCCTGAAGGTCAAGCTTGTGGTCTTGTCAAAAATCTGGCATTGATGGCCTGTATCTCTGTCGGGTCGTTCTCTGGGCCTGTTATTGAGTTCTTGGAAGAGTGGGGTTTGGAGTCGCTGGAGGAAAATGCACACTCTTCAACGCCGTTCACGAAGGTGTTCGTTAATGGTGTATGGATTGGGGTGCATCGTGACGCTGCTAATCTTGTGAAGACGTTGAAGCGGTTGAGGAGGAGGGATGATATYAGCACCGAAGTCTCTGTGGTGAGAGATATTCGAGAAAGAGAAATGAGGGTGTACACGGATGCGGGGCGAGTTTGCAGACCGTTGTTCATCGTGGAAGACCAGCAATTGGTGTTGCAGAAGAAGCACATCAGGTGGCTAAACAACGGGGTTGACGATGAAGAGCATGAATTCAAGTGGGAGCAGATGGTGAAGGGTGGTATTATCGAGTTGCTCGATGCAGAAGAAGAAGAAACGGTCATGATTTCGATGACTCCGGAAGATTTGGAGAATTCGCGGTTGCAACAGAGGGGCATCGATCCTCACGCAAACGATGGAGAGTTCGATCCCGCTGCCCGTCTCAAGGCAGGCACCCATGCTCACACCTGGACGCACTGCGAAATTCATCCCAGTATGATTCTCGGTATTTGTGCCAGTATAATTCCTTTTCCAGATCATAATCAGGTATGTT-GACT-TCC---TG-GAGATCTTGTAC---AGATTGTTCATG-ATT---TACCAGTCTCCTCGTAACACCTACCAATCCGC---TGCGCCATCCTCATCATTGCTGGTGGTACAGGTGAATTCGAAGCTGGTATCTCCAAGGACGGTCAGACTCGCGAACACGCTCTTCTTGCCTTCACCCTCGGCGTCCGTCAGCTCATTGTTTCCGTTAATAAGATGGACACTACCAAGGTAACCAAACCACTTGATTTGAACATTG--TGTAGAATTCCCTCTAATTCGG----TTTTCTAAATAGTGGAGCGAGGACCGTTTCAATGAAATTGTGAAGGAAACCTCTGCCTTTATCAAGAAGGTCGGTTACAACCCCAAGGCTGTTGCCTTTGTGCCCATTTCTGGATGGCACGGTGACAACATGTTGGAGGAATCCTCCAAGTMAGTTTTCA-GAAGCGCATATATCCAA-----TGAATAC-TCATCCTT-CTTT-TACAGCATGCCATGGTACAAGGGCTGGACCAGGGAGACCAAGGCTGGTGTGGTCAAGGGCAAGACCCTTCTCGATGCCATCGATGCCATCGAACCCCCTGTCCGTCCCTCTGACAAGCCTCTCCGTCTCCCTCTCCAGGATGTCTACAAAATCGGTGGTATCGG-TACAGTGCCCGTTGGACGTGTCGAGACTGGTATTATCAAGGCCGGAATGGTCGTCACCTTCGCTCCCTCAAATGTTACCACTGAAGTCAAGTCCGTTGAAATGCACCACGAACAACTTGAGCAAGGCAACCCTGGTGACAACGTTGGTTTCAACGTCAAGAACGTCTCCGTCAAGGATATCCGTCGTGGTAACGTCGCCTCTGACTCCAAGAACGACCCCGCCAAGGAGGCTGCCTCTTTCAACGCCCAGGTCATCGTCCTCAACCACCCCGGTCAAATTGGTGCCGGTTACGCACCGGTCCTCGATTGCCACACTGCCCACATTGCTTGCAAGTTCGCTGAGCTCGTTGAGAAGATTGATCGCAGAACAGGTAAATCGATCGAAGCCAACCCCAAGTTCGTCAAGGCGGGCGACGCTGCCATCGTCAAGCTCATTCCTTCCAAGCCTATGGTAT-GCCATTAACC---TCCATAACGTGTACC-CAAA-C--TGA---TATACCTTCTAGTGTGTCGAATCTTACAACGAGT----
>Pseudosperma_cercocarpi_USA
------------------------ACC-TGCGGAAGGATCATTAT-----TGA--AT---AAAT-G---TG-ATAGGTTG-------TTGCTGG---CT-CTCCTCTACAAAGGGGGGGGGGGG-GGCATGTGCACACT-TGT-CG----C--TTTA---TTTT-TCC--AC-------C-TGTGCA-C-T-T-TT---T-GTAGACCCTAGA--G-AAGTGA--T----------TGTCTGACA-A----------------------AAAATCAGATAG-AT-TG-AGG--AC-TGCTGTGTCTTTCA----------------AAG-A-GACCAGCTTTTGCCTTGTG--TA-TC-TAG-GTTCTATGTTG------TTCACAT------ACTCCTA-TA--AA-TG--TAATAGAA-TG-TTGATCT----GGG---TCTTT----GT-ACC--T-AT-AA---AGTTATATACAACTTTCAGCAACGGATCTCTTGGCTCTCGCATCGATGAAGAACGCAGCGAAATGCGATAAGTAATGTGAATTGCAGAATTCAGTGAATCATCGAATCTTTGAACGCATCTTGCGCTCCTTGG-TATTCCGAGGAGCATGCCTGTTTGAGTGTCA--TT--A--AAT---TC-TCAA-C-TA-CACTGATTTT----------G--TTGGTGTAGC-TTGGAT-TTGGGGGGGGATCATATTTTTTGTTCTTTGCAGG-CT-TT---GTA------------------------------AATGAA-GT-CAGCTCCCCTGAAATTGATTAGC-----GGTA-----------CCTCAGTA---------G-AA--------CC---GT--C-TA-C-----AGG--TG-TGAT--AAT----TT-ATC-T-----------------GATAAGAAACTAACAAGGATTCCCCTAGTAACTGCGAGTGAAGCGGGAAAAGCTCAAATTTAAAAT-CTGTTGG--C-----ATT-G---GCCAACTGAGTTGTAATCTAGAGAAGTGT-TACCCGTGCTGGA--CCGTGTACAAGTCTCCTGGAATGGAGCATCACAGAGGGTGAGAATCCCGTCTTTGACA-T-GG-AC---TGCCAGTGCT-TTTGT-GGTAT-GCTCTCAAAGAGTCGAGTTGTTTGGGAATGCAGCTCAAAATGGGTGGTAAATGCCATCTAAAGCTAAATATTGGCGAGAGACCGATAGCGAACAAGTACCGTGAGGGAAAGATGAAAAGAACTTTGGAAAGAGAGTTAAACAGTACGTGAAATTGCTGAAAGGGAAACGCTTGAAGTCAGTCGCGTT-GATTTTGGAATCAACC--CT-GCTTTTGCTGGGTGTACTTTCT------TG-T----CAACGGGTCAGCATCAATTTTGACTGTTGGATAAA-GTTG-TTGGGAATGTGGCATC-----CTTGGATGTGTTATAG-CCCAATG-ATGCATACAGCRGTTGGGATTGAGG-AGCTCAGCAC----GCT--------GA------AAAGGC----CGGG-----TT-TC------G-AC-CACG-T----------C--CGTGCTTAGGAT-GCTGGCA-TAATGGCTTTAATCGACCCGTCTTGAAACACGGACCAAGGAGTCTAACATGCCTGCAAGTGTTTGGGTG--G--AAAACCCATATGCGTAATGAAAGTG-A---AAGTTGAGATCCCTTTGG-------------GGGGAGCATTGACGCCCGGACCAGACCTT-TTGTGACGGATCTGC-GGTAGAGCATGTATGTTGGGACCCGAAAGATGGTGAACTATGCCTGAATAGGGTGAAGCCAGAGGAAACTCTGGTGGAGGCTCGTAGCGATTCTGACGTGCAAATCGATCGTCAAATTTGGGTATAGGGGCGAAAGACTAATCGAACCATCTAGTAGCTGGTTCCTGCCGAAGTTTCCCTCAGGATAGCAGAAACTCA----TATCAGATTTATGTGGTAAAGCGAATGATTAGAGGCCTTGGGGTTGAAACAACCTTAACCTATTCTCAAACTTTAAATATGTAAGAACAAGCTGTCTCTTAA---TTGGACTGCTTG-ATGATTGAGAGTTTCTAGTGGGCCATTTTTGGTAAGCAGAACTGGCGATGCGGGATGAACCGAACGTGAGGTTAAGGTGCCGGAATTCACGCTCATCAGACACCACAAAAGGTGTTAGTTCATCTAGACAGCAGGACGGTGGCCATGGAAGTCGGAATCCGCTAAGGAGTGTGTAACAACTCACCTGCCGAATGAACTAGCCCTGAAAATGGATGG-CGCTTAAGCG-TGATACCCATACCTCGCCGTCAGTGTTGAAG----------------------------------AAAATCTGGCATTGATGGCCTGTATTTCTGTCGGGTCGTTCTCTGGGCCTGTTATTGAGTTCTTGGAAGAGTGGGGTTTGGAGTCGTTGGAAGAAAATGCACACTCTTCAACGCCATTCACGAAGGTGTTYGTTAATGGTGTATGGATCGGGGTGCATCGTGACGCTGCTAATCTTGTGAAGACGTTGAAGCGGTTGAGGAGGAGGGATGATATCAGCACCGAAGTCTCTGTGGTGAGAGATATCCGAGAAAGAGAAATGAGGGTGTACACGGATGCGGGGCGAGTTTGCAGACCGTTGTTCATCGTGGAAGACCAACAGTTGGTGTTGCAGAAGAAGCACATCAGGTGGCTAAACAACGGGGTTGACGGTGAAGAGCATGAATTCAAGTGGGAGCAGATGGTGAAGGGTGGTATTATCGAGTTGCTCGATGCAGAAGAAGAAGAAACGGTCATGATTTCGATGACTCCGGAAGATTTGGAGAATTCGCGGTTGCAACAGAGGGGCATCGATCCTCACGCAAACGATGGAGAGTTCGATCCCGCTGCCCGTCTCAAGGCAGGAACCCATGCTCACACCTGGACGCACTGCGAGATTCATCCCAGTATGATTCTCGGTATTTGTGCCAGTATAATTCCTTTTCCAGATCATAATCAGGTATGTT-GACT-TCC---TG-GAGATCTTGCAC---AGATTGTTCATG-ATT---TACCAGTCTCCTCGTAACACCTACCAAT----------------------------------------------------------------------------------CACGCTCTTCTTGCCTTCTCTCTCGGCGTCCGTCAGCTCATTGTTTCCGTCAATAAGATGGACACTACCAAGGTAACCAAACCAC--GATCTGAACATTGCATGTAGAATTCCCTCTAATTCGG----TTTTCTAAATAGTGGAGTGAGGACCGTTTCAATGAAATCGTGAAGGAAACCTCTGCCTTTATTAAGAAGGTCGGTTACAACCCCAAGGCTGTTGCCTTTGTGCCCATTTCTGGATGGCACGGTGACAACATGTTGGAGGAATCCGCCAAGTAAGCTTTCA-GAAGCGCATATATCCAA-----TGAATAC-TCATCCTT-CTTT-TACAGCATGCCATGGTACAAGGGCTGGACCAAGGAGACCAAAGCTGGTGTGGTCAAGGGCAAGACCCTCCTCGATGCCATCGATGCCATCGAACCCCCTGTCCGTCCCTCTGACAAGCCTCTCCGTCTCCCTCTCCAGGATGTCTACAAAATCGGTGGTATCGG-TACAGTGCCCGTTGGACGTGTCGAGACTGGTATTATCAAGGCCGGAATGGTCGTCACCTTCGCTCCCTCAAATGTTACCACTGAAGTCAAGTCCGTTGAAATGCACCACGAACAACTTGAGCAAGGCAACCCTGGTGACAACGTTGGTTTCAACGTCAAGAACGTCTCCGTCAAGGATATCCGTCGTGGTAACGTCGCCTCTGACTCCAAGAACGACCCCGCCAAGGAGGCTGCCTCCTTCAACGCCCAGGTCATCGTCCTCAACCACCCCGGTCAAATTGGTGCTGGTTACGCACCGGTCCTCGATTGCCACACCGCCCACATTGCTTGCAAGTTCGCTGAGCTCGTTGAGAAGATTGATCGCAGAACAGGTAAATCGATCGAAGCCAACCCCAAGTTCGTCAAGGCGGGCGACGCTGCCATCGTCAAGCTCATTCCTTCCAAGCCTATGGTAT-GCCATTAAC----TCCATAATGTGTACC-CAAAAC--TGA---TATGCCTTCTAGTGTGTCGAGTCGTACAACGAGT----
>Pseudosperma_sp_PBM3751_Australia
------------------------ACC-TGCGGAAGGATCATTAT-----TGA--AT----AATCG---TG-ATAGGCTG-------TTGCTGG---CT-CCAG---------------GAAGGAG-TATGTGCACGCT-TGT-CA-T--CC-TTTA---TTTT-TCC--AT-------C-TGTGCA-C-T-T-TT---T-GTAGACCCC-TAG-G-AAACTAA----------C-TA-TTGTC----------------------------TGCGGATAG-CC-TG-AGG--AC-TGCTGCGTCTCAC----------------------C-ACCAGCTTT-GCCTTGTA--TT-TCCTAG-GTTCTATGTCT------TTCATA----TTTACTCCTA-TG--AA-TG--TAATAGAA-TG-TTGACCT----GGG---TCTTT----GT-ACCTAT-------------AATTACAACTTTCAGCAACGGATCTCTTGGCTCTCGCATCGATGAAGAACGCAGCGAAATGCGATAAGTAATGTGAATTGCAGAATTCAGTGAATCATCGAATCTTTGAACGCATCTTGCGCTCCTTGG-TATTCCGAGGAGCATGCCTGTTTGAGTGTCA--TT--A--AAT---TC-TCAA-C-TA-TACT--T-------------G-ATTAGTGTAGC-TTGGAT-TTGGGGAAA--------------------GCAGG-CTTTTT--GTAAA---------------------------TGAAGA--GTCAGGCTGCCCTGAAATGAATTAGC-----AGTA-----------CCTTGGTA---------G-AA---------CT--GT--C-TA-C-----AGG--TG-TGAT--AA-----TT-ATC-T---------AAGCGGAGGAAAAGAAACTAACAAGGATTCCCCTAGTAACTGCGAGTGAAGCGGGAAAAGCTCAAATTTAAAAT-CTGGCGG-TC-----ATT-G---GCTGTCCGAGTTGTAATCTAGAGAAGTGT-TACCCGTGCTGGA--CCATGTACAAGTCTCCTGGAATGGAGCATCACAGAGGGTGAGAATCCCGTCTTTGACA-T-GG-AC---TACCAGTGCT-TTTGT-GGTAT-GCTCTCAAAGAGTCGAGTTGTTTGGGAATGCAGCTCAAAATGGGTGGTAAATGCCATCTAAAGCTAAATATTGGCGAGAGACCGATAGCGAACAAGTACCGTGAGGGAAAGATGAAAAGAACTTTGGAAAGAGAGTTAAACAGTACGTGAAATTGCTGAAAGGGAAACGCTTGAAGTCAGTCGCATT-GA-CTCGTAATCAACT--CT-GCTTTTGCTGGGTGTACTTTCT------TG-T----CAATGGGTCAGCATCAATTTTGACCGTTGGAAAAG-GTTT-TTGGGAATGTGGCATC-----TTCGGATGTGTTATAG-CCCAATG-ATACATGCAGCGGTTGGGATTGAGG-AACTCAGCAY----GCC--------AC------ACAGGC----CGGG-----TT-TC------G-AC-CACG-T----------T--CGTGCTTAGGAT-GCTGGCA-TAATGGCTTTAATCGACCCGTCTTGAAACACGGACCAAGGAGTCTAACATACCTGCGAGTGTTTGGGTG--G--AAAACCCATGCGCGTAATGAAAGTG-A---AAGTTGAGAACCCTTT-------------G-GGGGTGCATCGACGCCCAGACCAGACCTT-TTGTGACGGATCTGC-GGTAGAGCATGTATGTTGGGACCCGAAAGATGGTGAACTATGCCTGAATAGGGTGAAGCCAGAGGAAACTCTGGTGGAGGCTCGTAGCGATTCTGACGTGCAAATCGATCGTCAAATTTGGGTATAGGGGCGAAAGACTAATCGAACCATCTAGTAGCTGGTTCCTGCCGAAGTTTCCCTCAGGATAGCAGAAACTCA----TATCAGATTTATGTGGTAAAGCGAATGATTAGAGGCCTTGGGGTTGAAACAACCTTAACCTATTCTCAAACTTTAAATATGTAAGAACGAGCCGTCTCTTGA---CTGGACCGCTCG-ATGATTGAGAGTTTCTAGTGGGCCATTTTTGGTAAGCAGAACTGGCGATGCGGGATGAACCGAACGCGAGGTTAAGGTGCCAGAATTCACGCTCATCAGACACCACAAAAGGTGTTAGTTCATCTAGACAGCAGGACGGTGGCCATGGAAGTCGGAATCCGCTAAGGAGTGTGTAACAACTCACCTGCCGAATGAACTAGCCCTGAAAATGGATGG-CGCTTAAGCG-TGATACCCATACCTTGCCGTCAGTGTTGAAGGAAACTCCTGAGGGTCAAGCTTGTGGTCTTGTCAAAAATTTGGCATTGATGGCCTGTATTTCCGTCGGGTCGTTCTCTGGGCCTGTTATCGAGTTCTTGGAAGAGTGGGGTTTGGAGTCGCTGGAAGAAAATGCACACTCTTCAACGTCGTTTACGAAGGTGTTCGTTAATGGTGTATGGATYGGAGTGCATCGTGACGCTGCCAATCTTGTGAAGACGCTGAAGCGGTTGAGGAGGAGGGATGATATCAGCACCGAAGTCTCCGTGGTGAGAGATATCCGAGAAAGAGAAATGAGGGTATACACGGATGCGGGGCGAGTTTGCAGACCGTTGTTCATCGTGGAAGACCAGCAATTGGTTTTGCAAAAGAAGCACATCAAGTGGCTAAACAGCGGGCTTGACGATGAAGGACATGAATTCAAATGGGAACAAATGGTGAAGGGTGGTATTATTGAGTTGCTCGACGCAGAAGAGGAAGAAACGGTCATGATTTCGATGACTCCGGAAGATTTGGAGAATTCCCGGTTGCAACAGAGGGGTATCGATCCTCATGCAAACGATGAAGAGTTCGATCCCGCTGCCCGTCTCAAGGCAGGAACTCATGCTCACACCTGGACGCACTGCGAGATTCATCCTAGTATGATCCTTGGTATCTGCGCCAGTATCATTCCATTCCCAGATCACAATCAGGTATGTT-AACT-TGA-----AG-ACTATTGTAC---ARATTGTTCATG-ATA---TACCAGTCTCCTCGTAACA----------------------------------------------------------------------------------------------------------------------------------------------------------------------------------------------------------------------------------------------------------------------------------------------------------------------------------------------------------------------------------------------------------------------------------------------------------------------------------------------------------------------------------------------------------------------------------------------------------------------------------------------------------------------------------------------------------------------------------------------------------------------------------------------------------------------------------------------------------------------------------------------------------------------------------------------------------------------------------------------------------------------------------------------------------------------------------------------------------------------------------------------------------------------
>Pseudosperma_notodryinum_USA
CGT-AACAAGGTTTCCGTAGGTGAACC-TGCGGAAGGATCATTAT-----TGA--AT----AAAC-A--TG-ATAGGCTG-------TTGCTGG---CT-CTTT-------------A-G-AGGAG-CAAGTGCACGCT-TGT-CG-T--C--TTTA---TTTTATCC--AC-------CATGTGCA-C-T-G-TT---T-GTAGATTCTAGA--G-AGTC-AA-T----------TATCTG----A----------------------CTGTTCAGATAG-GT-TG-AGG--AC-TGCTGCGTCTTTC-----------------AA---AG-CCAGCTTT-GCCTTCTG--TC-TC-TGG-GGTCTATGTCA---C---TCACATACATACACCTTA--TG--AA-TG--TAATAGAA-TG-TTGACCT----GGG---TCTTT--CAGT-AC-------------CCATATATACAACTTTCAGCAACGGATCTCTTGGCTCTCGCATCGATGAAGAACGCAGCGAAATGCGATAAGTAATGTGAATTGCAGAATTCAGTGAATCATCGAATCTTTGAACGCATCTTGCGCTCCTTGG-TATTCCGAGGAGCATGCCTGTTTGAGTGTCA--TC--A--AAT---TC-TCAA-C-TA-CAATGATCTC------------TTCAGTGTAGC-TTGGAT-TTGGGGGACTTT--------------------GG-CT-TTTGTGTA------------------------------TAAGAA-GT-CAGCTCCCCTGAAATTGATTAGC-----GGTA-----------CCTTTGTA---------G-A---------CC---AT--C-TA-C-----AGG--TG-TGAT--AA-----TT-ATC-TCATATCAATAAGCGGAGGAAAAGAAACTAACAAGGATTCCCTTAGTAACTGCGAGTGAAGAGGGAAAAGCTCAAATTTAAAAT-CTGGCAG-TC-----ATT-G---GCTGTCCGAGTTGTAATCTAGAGAAGTGT-TACCCGTGCTGGA--CCATGTACAAGTCTCCTGGAATGGAGCATCACAGAGGGTGAGAATCCCGTCTTTGACA-T-GG-AC---TACCTGTGCT-TTTGT-GGTAT-GCTCTCAAAGAGTCGAGTTGTTTGGGAATGCAGCTCAAAATGGGTGGTAAATGCCATCTAAAGCTAAATATTGGCGAGAGACCGATAGCGAACAAGTACCGTGAGGGAAAGATGAAAAGAACTTTGGAAAGAGAGTTAAACAGTACGTGAAATTGCTGAAAGGGAAACGCTTGAAGTCAGTCGCATT-GA-CTTGAAATCAACC--CT-GCTTTTGCTGGGTGTATTTTCT------TG-C----CAATGGGTCAGCATCAATTTTGACCGTTGGATAAA-GTTA-TTGGGAATGTGGCATC-----CTTGGATGTGTTATAG-CCTGATG-ATGCATACAGCGGTTGGGATTGAGG-AATTCAGCAT----GCC--------GC-------AAGGC----CGGGTT-T-TT-TT------G-AC-CACG-T----------T--CATGCTTAGGAT-GCTGGCA-TAATGGCTTTWATCGACCCGTCTTGAAACACGGACCAAGGAGTCTAACATACCTGCGAGTGTTTGGGTG--G--CAAACCCATGTGCGTAATGAAAGTG-A---AAGTTGAGAACCCTCCAG-------------GGGGAGCATCGACGCCCGGACCAGACCTT-TTGTGACGGATCCGC-GGTAGAGCATGTATGTTGGGACCCGAAAGATGGTGAACTATGCCTGAATAGGGTGAAGCCAGAGGAAACTCTGGTGGAGGCTCGTAGCGATTCTGACGTGCAAATCGATCGTCAAATTTGGGTATAGGGGCGAAAGACTAATCGAACCATCTAGTAGCTGGTTCCTGCCGAAGTTTCCCTCAGGATAGCAGAAACTCA----TATCAGATTTATGTGGTAAAGCGAATGATTAGAGGCCTTGGGGTTGAAACAACCTTAACCTATTCTCAAACTTTAAATATGTAAGAACGGGCTGTCTCTTGA---CTGGACTGCTCG-ATGATTGAGAGTTTCTAGTGGGCCATTTTTGGTAAGCAGAACTGGCGATGCGGGATGAACCGAACGTGAGGTTAAGGTGCCAGAATTCACGCTCATCAGACACCACAAAAGGTGTTAGTTCATCTAGACAGCAGGACGGTGGCCATGGAAGTCGGAATCCGCTAAGGAGTGTGTAACAACTCACCTGCCGAATGAACTAGCCCTGAAAATGGATGG-CGCTTAAGCG-TGATACCCATACCTCACCGTCAGTGTTGAAGGAAACTCCTGAAGGCCAAGCCTGTGGTCTTGTCAAAAATCTGGCATTGATGGCCTGTATTTCCGTCGGGTCGTTCTCTGGGCCTGTTATTGAGTTCTTGGAAGAATGGGGTTTGGAGTCGCTGGAGGAAAATGCACACTCTTCAACGTCGTTCACGAAGGTGTTCGTTAACGGCGTATGGATCGGGGTGCATCGTGACGCTGCTAATCTTGTGAAGACCCTGAAGCGGTTGAGGAGGAGGGATGATATCAGCACCGAAGTCTCTGTGGTGAGAGATATCCGAGAAAGAGAAATGAGGGTGTACACGGATGCGGGGCGAGTTTGCAGACCGTTGTTCATCGTGGAAGACCAGCAATTGGTGCTGCAGAAGAAGCACATCAAGTGGCTAAACAACGGGATTGACGATGAAGGTCATGAATTCAAGTGGGAACAGTTGGTGAAGGGTGGTATCATCGAGTTGCTCGACGCCGAAGAGGAAGAAACGGTCATGATCTCGATGACTCCAGAGGACTTGGAGAATTCGCGGTTGCAACAGAGGGGTATCGATCCCCATGCGAACGATGAAGAGTTCGATCCCGCTGCCCGTCTCAAGGCAGGAACCCATGCTCACACCTGGACGCACTGYGAGATCCATCCCAGTATGATTCTTGGTATCTGTGCCAGTATCATTCCTTTCCCAGATCATAATCAGGTACGTT-AACT-TCT---TG-GAGATCTTATAC---AGTTTGTTTATG-ACA---TACCAGTCTCCTCGTAACACCTACCAATCCGCGACTGTGCCATCCTCATCATTGCTGGTGGTACAGGTGAATTTGAAGCCGGTATCTCCAAGGACGGTCAGACTCGCGAACACGCTCTCCTTGCCTTCACCCTCGGTGTCCGTCAACTCATCGTTGCCGTCAATAAGATGGACACTACCAAGGTAAACTACTTGA----TCTGAATCTTACACGTAGAATTCCCTCTAATCCAA---TCTTTCTAAATAGTGGAGCGAGGACCGTTTCAACGAAATCGTGAAGGAAACCTCTGCCTTCATCAAGAAAGTTGGTTACAATCCTAAGTCTGTTGCCTTTGTGCCCATTTCTGGGTGGCACGGCGACAACATGTTGGAGGAATCCAGCAAGTAAGCTTTCA-GACGTGCATATATTTGA-----TGAATGC-TCATCCTC-TCTG-TACAGCATGCCATGGTATAAGGGCTGGACCAAGGAGAACAAGGCTGGTGTCGTCAAGGGCAAGACCCTTCTCGATGCCATTGATGCCATCGAACCCCCAGTCCGTCCCTCTGACAAACCTCTCCGTCTCCCTCTCCAGGATGTTTACAAAATCGGTGGTATCGG-TACGGTGCCCGTTGGGCGTGTCGAGACTGGTATCATCAAGGCTGGAATGGTCGTCACTTTCGCTCCTACAAATGTTACCACTGAAGTCAAGTCCGTTGAAATGCACCACGAACAATTGGAGCAAGGCAACCCTGGTGACAACGTTGGTTTCAACGTAAAGAATGTCTCCGTCAAGGATATCCGTCGTGGTAATGTCGCCTCCGACTCCAAGAACGACCCCGCCAAGGAGGCTGCCTCCTTCAACGCTCAGGTCATCGTCCTCAACCACCCCGGTCAAATCAGTCAAGGCTACGCACCCGTCCTCGATTGTCACACTGCCCACATTGCTTGCAAGTTCGCTGAGCTTATTGAGAAGATCGATCGCCGAACAGGTAAATCGATCGAAGCCAACCCCAAGTCCGTCAAGTCGGGTGATGCTGCCATTGTTAAGCTCATTCCTTCCAAGCCCATGGTAT-GTTATTAACA---CCGATMATGTGTACC-C-AAAG--TGA---TACCTCATCTAGTGTGTCGAGTCTTACAACGAGT----
>Pseudosperma_sp_TR194_02_Papua_New_Guinea
CGT-AACAAGGTTTCCGTAGGTGAACC-TGCGGAAGGATCATTAT-----TGA--AT----AATC-A--TG-ATAGGCTG-------TTGCTGG---CT---T--CG-----------------AG-CATGTGCACGCT-TGT-CA-T--C--TTTA---TTTC-TCC--AC-------CTTGTGCA-C-T-C-TT---T-GTAGAATCTAGG--G-AATCAAA-----------TTTTTTC-TG-AT-C-------------------CCAATCAGATAG-AT-CG-AGG--AC-TGCT-------------------------------AGT-TAGCTTT-GCCTTGTG--GTTTC-TAG-ACTCTATGTCA------TTCACA----TACACCTAT--GA--AA-TG--TAATAGAA-TG-TTGATCT----GGG---TCTTC---AGT-ACCTAT-ATAAG---AGTTGTATACAACTTTCAGCAATGGATCTCTTGGCTCTCGCATCGATGAAGAGCGCAGCGAAATGCGATAAGTAATGTGAATTGCAGAATTCAGTGAATCATCGAATCTTTGAACGCATCTTGCGCTCCTTGG-TATTCCGAGGAGCATGCCTGTTTGAGTGTCA--TT--A--AAT---TCATCAA-C-TA-CATTAAT---------------ATTAGTGTAGC-TTGGAT-TTGGGGGGGG----------------ATTGCAGG-CT-TTTTTGTA------------------------------AAT-AAAGT-CGGCTCCCCTGAAATTGATTAGC-----GGGG-------------TT---A---------C-AA---------CT--GT--C-TA-C-----AGG--TG-TGAT--TAA----TT-ATC-TCATATCAATAAGCGGAGGAAAAGAAACTAACAAGGATTCCCTCAGTAACTGCGAGTGAAGCGGGAAAAGCTCAAATTTAAAAT-CTGGCGG-TC-----GTT-G---GCTGTCCGAATTGTAATCTAGAGAAGTGT-TGCCCGTGCTGGA--CCATGTAAAAGTCTCCTGGAATGGAGCATCACAGAGGGTGAGAATCCCGTCTTTGACA-T-GG-AC---TACCAGTGCT-TTTGT-GGTATAGCTTTCAAAGAGTCGAGTTGTTTGGGAATGCAGCTCAAAATGGGTGGTAAATGCCATCTAAAGCTAAATATTGGCGAGAGACCGATAGCGAACAAGTACCGTGAGGGAAAGATGAAAAGAACTTTGGAAAGAGAGTTAAACAGTACGTGAAATTGCTGAAAGGGAAACGCTTGAAGTCAGTCGCACT-GA-CTTGAAATCAACC--CT-GCTTTTGCTGGGCGTACTTTCA------TG-T----CAATGGGTCAGCATCAATTTCGACTGCTGGACAAA-GTTA-TTGGGAATGTGGCATC-----CTCGGATGTGTTATAG-CCCAGTG-ATGCATACAGCGGTTGGAATTGAGG-AACTCAGCAT----GCC--------GC-------AAGGC----CGGA-----TT-TC------G-AT-CACG-T----------T--CATGCTTAGGAT-GCTGGCA-TAATGGCTTTAATCGACCCGTCTTGAAACACGGACCAAGGAGTCTAACATACCTGCGAGTGTTTGGGTG--G--AAAACCCATGTGCGTAATGAAAGTG-A---AAGTTGAGAACCCTCTTG-------------GGGGAGCATCGACGCCCGGACCAGACCTT-TTGTGACGGATCCGC-GGTAGAGCATGTATGTTGGGACCCGAAAGATGGTGAACTATGCCTGAATAGGGTGAAGCCAGAGGAAACTCTGGTGGAGGCTCGTAGCGATTCTGACGTGCAAATCGATCGTCAAATTTGGGTATAGGGGCGAAAGACTAATCGAACCATCTAGTAGCTGGTTCCTGCCGAAGTTTCCCTCAGGATAGCAGAAACTCA----TATCAGATTTATGTGGTAAAGCGAATGATTAGAGGCCTTGGGGTTGAAACAACCTTAACCTATTCTCAAACTTTAAATATGTAAGAACGAGCTGTCTCTTGA---CTGGACTGCTCG-ACGATTGAGAGTTTCTAGTGGGCCATTTTTGGTAAGCAGAACTGGCGATGCGGGATGAACCGAACGCGAGGTTAAGGTGCCAGAATTCACGCTCATCAGACACCACAAAAGGTGTTAGTTCATCTAGACAGCAGGACGGTGGCCATGGAAGTCGGAATCCGCTAAGGAGTGTGTAACAACTCACCTGCCGAATGAACTAGCCCTGAAAATGGATGG-CGCTTAAGCG-TGATACCCATACCTTGCCGTCAGCGTTGAAGGAAACTCCTGAAGGTCAAGCTTGTGGTCTTGTCAAAAATCTGGCATTGATGGCCTGTATTTCCGTYGGGTCATTCTCTGGRCCTGTTATTGAGTTCTTGGAAGAGTGGGGTTTGGAGTCGCTGGAAGAAAATGCACACTCTTCAACGTCTTTCACGAAGGTGTTCGTYAATGGCGTATGGATCGGGGTGCATCGYGATGCTGCTAATCTTGTGAAGACGCTGAAACGGTTGAGGAGGAGGGACGATATCAGTACTGAAGTCTCCGTGGTGAGAGATATCCGAGAAAGAGAAATGAGGGTGTACACGGATGCGGGGCGAGTTTGCAGACCGCTGTTCATCGTGGAAGACCAGCAATTGGTGTTGCAGAAGAAGCATATCAGGTGGCTAAACAATGGGGTTGACGATGAAGGACATGAATTCAAGTGGGAACAGCTAGTGAAGGGTGGTATTATCGAGTTGCTCGATGCAGAAGAGGAAGAGACGGTCATGATTTCGATGACTCCGGAAGATCTGGAGAATTCGCGGTTGCAACAGAGGGGTATCGATCCTCATGCAAACGATGAAGAGTTCGATCCCGCCGCCCGTCTCAAGGCGGGAACCCATGCTCACACCTGGACACACTGCGAGATTCATCCCAGTATGATTCTTGGTATATGTGCCAGTATTATTCCTTTCCCAGATCATAATCAGGTATGTT-AACT-TCT---TG-GAGATCTTGTAC---A-----------------------------------------------------------------------------------------------------------------------------------------------------------------------------------------------------------------------------------------------------------------------------------------------------------------------------------------------------------------------------------------------------------------------------------------------------------------------------------------------------------------------------------------------------------------------------------------------------------------------------------------------------------------------------------------------------------------------------------------------------------------------------------------------------------------------------------------------------------------------------------------------------------------------------------------------------------------------------------------------------------------------------------------------------------------------------------------------------------------------------------------------------------------------------------------------------------
>Pseudosperma_bulbosissimum_USA
CGT-AACAAGGTTTCCGTAGGTGAACC-TGCGGAAGGATCATTAT-----TGA--AT----AAAC-ATTTG-ATAGGCTG-------TTGCTGG---CC-C-TT-C--------------TAGG-GTAGTGTGCACGCT-TGT-CA-T--TTATTTGTT-TTTT-TCC--AC-------C-TGTGCACC-T-T-TT---T-GTAGAC-CTTGGA-G-AAAGCAA------------ATTGTCTTG-AG---------------------CAATCGGGATAGGTTTTG-GGG--AC-TGCTGTGCCTTTTG--------------AATGAAGTG-CCAGCTTTT-CCTTGTC--TC-TC-TAG-GTTCTATGTTA---C---TCATAT------ACTCCTA-CG--AA-TG--TAATAGAA-TG-TTGATCT----GGG---TCTTT--GA-T-GCCCAT---AA----AGTTATATACAACTTTCAGCAATGGATCTCTTGGCTCTCGCATCGATGAAGAACGCAGCGAAATGCGATAAGTAATGTGAATTGCAGAATTCAGTGAATCATCGAATCTTTGAACGCATCTTGCGCTCCTTGG-TATTCTGAGGAGCATGCCTGTTTGAGTGTCA--TT--A--AAT---TC-TCAA-C-TA-CACTGA-CTTT---------G-ATTGGTGTGGC-TTGGAT-TTGGGGG--------------------TTGTGGG-CT-TTT-------------------------------------TGT-AGT-CTGCTCCCCTGAAATTAATTAGC-----GGTA----------C-CTTGGT---------GG-AA---------CT--GT--C-TA-C-----AGG--TG-TGAT--AA-----TT-ATC-T-----------------------------------ATTCCCTTAGTAACTGCGAGTGAAGTGGGAAAAGCTCAAATTTAAAAT-CTGGCAG-TCA----TTT-G---GCTGTCCGAGTTGTAATCTAGAGAAGTGT-TGCCCGTGCTGGA--CCATGTACAAGTCTCCTGGAATGGAGCATCACAGAGGGTGAGAATCCTGTCTTTGACA-T-GG-AC---TGCCAGTGCT-TTTGT-GGTAT-GCTCTCAAAGAGTCGAGTTGTTTGGGAATGCAGCTCAAAATGGGTGGTAAATGCCATCTAAAGCTAAATATTGGCGAGAGACCGATAGTGAACAAGTACCGTGAGGGAAAGATGAAAAGAACTTTGGAAAGAGAGTTAAACAGTACGTGAAATTGCTGAAAGGGAAACGCTTGAAGTCAGTCACGTT-GA-CTTGGAATCAGCT--CT-GCTTTTGCTGGGTGTACTTTCT------TG-T----CAATGGGTCAGCATCAATTTTGACCATTGGATAAA-GTCA-TTGGGAATGTAGCATC-----TTTAGATGTGTTATAG-CCTGGTG-ATGCATACGGTGGTTGGGATTGAGG-AATTCAGCAC----GCC--------AC-------CAGGC----CGGG-----TT-TC------G-AC-CACG-T----------T--CGTGCTTAGGAT-GCTGGCA-TAATGGCTTTAATTGACCCGTCTTGAAACACGGACCAAGGAGTCTAACATATCTGCGAGTGTTTGGGTG--G--AAAACCCATGTGCGTAATGAAAGTG-A---AAGTTGAGATCCCTT-CTC----------A-AGGGAGCATCGACGCCCGGACCAGACCTT-TTGTGACGGATCCGC-GGTAGAGCATGTATGTTGGGACCCGAAAGATGGTGAACTATGCCTGAATAGGGTGAAGCCAGAGGAAACTCTGGTGGAGGCTCGTAGCGATTCTGACGTGCAAATCGATCGTCAAATTTGGGTATAGGGGCGAAAGACTAATCGAACCATCTAGTAGCTGGTTCCTGCCGAA-----------------------------------------------------------------------------------------------------------------------------------------------------------------------------------------------------------------------------------------------------------------------------------------------------------------------------------------------------------------------------------------------------------------------GAAACACCTGAAGGTCAAGCTTGTGGTCTTGTGAAAAATTTGGCATTGATGGCCTGTATTTCCGTCGGGTCGTTCTCTGGACCTGTTATTGAGTTTTTGGAAGAGTGGGGTTTGGAGTCGCTGGAAGAAAATGCACACTCTTCAACGCCGTTCACGAAGGTGTTCGTTAATGGTGTATGGATCGGGGTGCATCGCGATGCCGCTAATCTTGTAAAGACGCTGAAGCGGTTGAGGAGGAGGGATGATATCAGCACCGAAGTCTCCGTGGTGAGAGATATCCGAGAAAGAGAAATGAGGGTGTACACGGATGCTGGGCGAGTTTGCAGACCGTTGTTCATTGTGGAAGACCAGCAATTAGTGTTGCAAAAGAAGCACATCCGGTGGCTAAACAACGGGGTTGACGATGAAGAACATGAATTCAAGTGGGAACAGATGGTGAAGGGTGGTATTATCGAGTTGCTCGACGCAGAAGAGGAAGAAACTGTCATGATTTCGATGACTCCGGAAGATTTGGAGAATTCGCGGTTGCAACAGAGGGGTATCGATCCTCATGCAAACGATGAAGAATTTGATCCCGCTGCCCGTCTAAAGGCAGGAACCCATGCTCACACCTGGACGCACTGCGAGATTCATCCAAGCATGATTCTTGGTATTTGTGCCAGTATCATTCCCTTCCCGGATCATAACCAGGTATGTT-AGTT--CT---TG-GAGATCTTGTAC---ACATTATTCATG-ACA---TACCAGTCTCCTCGTAATACCTACCAATCCGCGACTGCGCCATCCTCATCATCGCTGGTGGTACTGGTGAATTTGAAGCTGGTATCTCTAAGGACGGTCAGACTCGCGAACACGCTCTCCTTGCCTTCACTCTTGGTGTCCGTCAGCTCATCGTTGCCGTCAATAAGATGGACACTACTAAGGTAAACCACTTGT----TTTGAACTTGGCATATAGAATCCCCTCTGATCCAA---TTTCTCTAATTAGTGGAGCGAGGACCGTTTCAATGAAATCGTGAAAGAAACCTCTGCATTCATCAAGAAGGTCGGTTACAACCCCAAGGCTGTTGCTTTTGTGCCCATTTCTGGATGGCACGGTGACAACATGTTGGAGGAATCYCCCAAGTAAGCCTTCA-GAAGTTCATATATTCGA-----TGAACGC-TCATCCTC-TCTT-TACAGCATGACATGGTACAAGGGCTGGACCAAGGAGACCAAGGCTGGTGTTGTCAAAGGCAAGACCCTCCTCGACGCCATCGATGCCATCGAACCCCCAGTCCGTCCCTCTGATAAGCCTCTCCGTCTCCCTCTCCAGGATGTCTACAAAATCGGTGGTATCGG-TACGGTGCCCGTTGGACGTGTTGAGACTGGTATTATCAAGGCCGGAATGGTCGTCACTTTTGCTCCCTCAAATGTTACCACCGAAGTCAAGTCCGTTGAAATGCACCACGAACAACTTGAGCAAGGAAACCCTGGTGACAACGTTGGTTTCAACGTCAAGAACGTCTCCGTCAAAGATATCCGTCGTGGTAATGTCGCCTCTGACTCTAAGAACGACCCCGCCAAGGAAGCTGCCTCCTTCAACGCTCAGGTCATCGTCCTCAACCACCCCGGTCAAATCGGTAATGGTTACGCACCCGTTCTTGATTGCCACACTGCCCACATCGCTTGCAAGTTCGCTGAGCTCATTGAGAAAATCGATCGCCGAACAGGTAAATCGATCGAAGCCAATCCGAAGTTCGTCAAGTCGGGTGATGCTGCCATTGTCAAGCTCATTCCATCCAAGCCCATGGTAT-GTTATTAACA---TCC---ATGTGTTTT-C-AAAC--TGA---TATCTCTTCCAGTGTGTTGAGTCTTACAACGAG-----
>Inocybe_lasseroides_Australia
CGT-AACAAGGTTTCCGTAGGTGAACC-TGCGGAAGGATCATTAT-----TGA--AT----AAAC---TTGAACAGGTTG-------TTGCTGG---CC-CCTT-C-------------TTGTG-GGTATGTGCACACT-TGT-CA-T--C--TTTATT--TTC-TCC--AA-------C-TGTGCA-C-A-TACT---T-GTAGGCTCT-GGAAG--TTTTA--T----------T--GA---G-A-------------------------TTCAAATAG-AT-TG-AGG--A--T----------TT----------------A------GTCTATCTTTT-CCTTGT---CC-TTCCA--GGTCTATGTTA---C---TTTCA----TA-AACTATG-AA-ATG-TG--TTATAGAA-TG-ATAGTAA------------------A-----------GTTG---AATTATATACAACTTTCAGCAACGGATCTCTTGGCTCTCGCATCGATGAAGAACGCAGCGAAATGCGATAAGTAATGTGAATTGCAGAATTCAGTGAATCATCGAATCTTTGAACGCATCTTGCGCTCCTTGG-TATTCTGAGGAGCATGCCTGTTTGAGTGTCA--TT--G--AAA---TC-TCAA-C-TA-CATTGATTTT----------GTTTTAATGTAGA-TTGGAY-T-ATGGGAG------------TG----TTGCAGG-CT-TTTTC--A--------------------------------A-TAAGT-CAGCTCTCCTGAAATACATTAGT-----GGTA-----------TCTGTGCA---------G-A------------------C-TA-C-----AGG--TG-TGAT--AAC----TA-ATC-TCATATCAATAAGCGGAGGAAAAGAAACTAACAAGGATTCCCCTAGTAACTGCGAGTGAAGCGGGAAAAGCTCAAATTTAAAAT-CTGACAGTT------TTT-G---ACTGTCCGAGTTGTAATCTAGAGAAGTGT-TGCCTGTGCTGGA--CCATGTAAAAGTCTTCTGGAATGGAGCATCATAGAGGGTGAGAATCCCGTCTTTGACA-T-GG-AC---TACCAGTAT--GTTAT-GGTAT-GCTCTCAAAGAGTCGAGTTGTTTGGGAATGCAGCTCAAAATGGGTGGTAAATGCCATCTAAAGCTAAATATTGGCGAGAGACCGATAGCGAACAAGTACCGTGAGGGAAAGATGAAAAGAACTTTGGAAAGAGAGTTAAACAGTACGTGAAATTGCTGAAAGGGAAACGCTTGAAGTCAGTCATGTT-GA-CCAGAAATCAGCC--TT-GCTTCTGCTTGGTGTACTTTCT-------GGT---TTGACAGGTCAGCATCAATTTTGACCACTGGATAAA-GGCT-TTGGGAATGTGGCATC-----TTTTGATGTGTTATAG-CCTATAG-TCACATACAGTGGTTGGGATTGAGG-AACTCAGCAC----ACC--------GC------AAAGGC----CGGG-----TT-TC------G-AC-CACG-T----------T--TGTGCTTAGGAT-GCTGGCA-TAATGGCTTTAATCGACCCGTCTTGAAACACGGACCAAGGAGTCTAACATGCCTGCGAGTGTTTGGGTG--A--AAAACCCATGCGCGTAATGAAAGTG-A---AAGTTAAGATCCTGT-C------------A-AAGGAGCATTGACGCCCGGACCAGACCTT-TTGTGACGGATCCGC-GGTAGAGCATGTATGTTGGGACCCGAAAGATGGTGAACTATGCCTGAATAGGGTGAAGCCAGAGGAAACTCTGGTGGAGGCTCGTAGCGATTCTGACGTGCAAATCGATCGTCAAATTTGGGTATAGGGGCGAAAGACTAATCGAACCATCTAGTAGCTGGTTCCTGCCGAAGTTTCCCTCAGGATAGCAGAAGCTCA----TATCAGATTTATGTGGTAAAGCGAATGATTAGAGGCCTTGGGGTTGAAACAACCTTAACCTATTCTCAAACTTTAAATATGTAAGAACGAGCCGTCTCTTGA---CTGGACCGCTCG-ATGATTGAGAGTTTCTAGTGGGCCATTTTTGGTAAGCAGAACTGGCGATGCGGGATGAACCGAACGCAAGGTTAAGGTGCCAGAATTCACGCTCATCAGACACCACAAAAGGTGTTAGTTCATCTAGACAGCAGGACGGTGGCCATGGAAGTCGGAATCCGCTAAGGAGTGTGTAACAACTCACCTGCCGAATGAACTAGCCCTGAAAATGGATGG-CGCTTAAGCG-TGATACCCATACCTTGCCGTCAGTGTTGAAGGAGACCCCCGAAGGTCAGGCTTGCGGTCTGGTTAAGAATTTGGCATTAATGGCCTGTATCTCTGTTGGATCCTTCTCTGGGCCGGTAATCGAGTTCTTGGAAGAGTGGGGTCTCGAATCATTGGAGGAAAATGCTCACTCATCAACGACGTTTACGAAGGTGTTCGTCAATGGCGTGTGGATTGGTGTGCATCGTGATGCCGCAAACCTGGTAAAGACGTTAAAGAGATTGAGGAGGAGAGATGACATTAGTACCGAAGTTTCTGTGGTTAGGGATATTCGAGAACGAGAGATGAGAGTGTATACGGATGCAGGCCGAGTTTGCAGACCGCTTTTCATTGTGGAGGACCAACAGCTCGTCTTGCAGAAGAAACATGTTAGATGGCTCAACAACGGTGTTGATGACGAAGGGAATGAATTTAAGTGGGAACAGATGGTGAAGGGTGGCATCATCGAGTTGCTTGACGCGGAAGAGGAAGAGACGGTGATGATCTCAATGACACCAGAAGATTTGGAGAATTCGCGGCTGCAACAACGAGGTTTCGATCCGCATGCCAATGGTGGAGACTTTGATCCAGCAGCTCGCTTGAAAGCTGGAACCCATGCGCATACTTGGACACACTGTGAGATCCACCCTAGTATGATTCTTGGCATTTGTGCCAGTATAATTCCTTTCCCCGATCATAACCAGGTCAGTT-AGTC-TG----TT-CAGCTTTAGCTC---AATTTGCCGATT-----TCCTCTAGTCTCCAAGAAATACCTATCAGTCCGC---TGTGCTATTCTCATCATTGCTGCTGGTACTGGTGAATTCGAACCGGGTATCTCTAAGGATGGCCAGACCAGAGAGCACGCTCTCCTCGCCTTCACGCTTGGTGTCCGTCAACTCATCATCGCTGTGAACAAAATGGACACGACTAAGGTATCTCTTTCAT----CTATTGACTTT-TGTC-TCGCCTTTTCTGATT-------CTTATAAAATAGTGGAGTGAGGACAGATTCAATGAAATTATCAARGAAACCTCCACCTTCATTAAGAAGGTTGGTTACAACCCCAAAGCTGTTGCCTTTGTRCCCATCTCAGGCTGGCACGGCGACAATATGTTGGAGGAATCTGCCAAGTAAGCTTGAG-AGACAGCATACGCTCATTCGA-TGGAAAACTCATWTGCTCTTT-TTCAGCATGCCATGGTATAAGGGCTGGACCAAAGAGACCAAGGGTGGTTCTGTCAAGGGCAAAACCCTGCTCGAAGCCATCGACTCCATTGAGCCTCCTGCCCGACCGTCTGACAAGCCTCTTCGTCTCCCCCTTCAGGATGTCTACAAAATTGGAGGTATTGG-TACAGTGCCCGTTGGTCGTGTCGAAACTGGCATCATTAAGGCTGGAATGGTCGTCACCTTTGCTCCATCAAATGTGACCACTGAAGTCAAGTCTGTCGAAATGCACCACGAACAGCTTGAGCAAGGTAATCCTGGCGACAACGTCGGCTTTAACGTCAAGAACGTCTCCGTTAAGGACATCCGTCGTGGTAACGTTGCCTCAGACTCCAAGAACGACCCAGCCAAGGAGGCTGCATCATTCAACGCTCAAGTCATTGTTCTCAACCACCCTGGTCAAATCGGTGCTGGCTACGCACCTGTGCTCGATTGTCATACTGCCCATATTGCTTGCAAGTTTGCTGAACTACTCGAAAAGATCGATCGCCGAACAGGTAAGTCGATCGAAGCCAGCCCCAAGTTCCTCAAGTCTGGTGATGCCGCCATCGTCAAACTCATCCCTTCTAAGCCTATGGTAC-GTTCTTATTT---TCGTAAAGTTATTCATC-AA-T--TAAT--TATCCATTTCAGTGTGTCGAAACCTATAACGAATACC-
>Inocybe_stellata_Thailand
--------------------------------------------T-----TGA--AT----AAA---TTTGAACAGGCTG-------TTGCTGG---CC-CCT--C--------------TGGG-GGTATGTGCACGCT-TGT-CA-T--C--TTTAT---TTC-TCC--AA-------C-TGTGCA-C-A-TAAT---T-GTAGGCTCTAG-AAG-TTTTTA------------TT--GTTT----------------------------TTAC-AGTAG-AT-TG-AGG--AC-T--------------------------------A--GATCAACTTTT-CCTTGGAC----TTCCA--GGTCTATGCTT---C---TTTCA----TA-AACCATG-AA-ATA-TG-TTTTTAGAA-TG-TTGTAAAT-----------------------------GTGA---AAATATATACAACTTTCAGCAACGGATCTCTTGGCTCTCGCATCGATGAAGAACGCAGCGAAATGCGATAAGTAATGTGAATTGCAGAATTCAGTGAATCATCGAATCTTTGAACGCATCTTGCGCTCCTTGG-TATTCCTAGGAGCATGCCTGTTTGAGTGTCA--TT--A--AAA---TC-TCAA-CC-A-CACT-------------------TTGGTGTGGA-TTGGAT-T-ATGGGAG--------------TTTTTTGCAGG-CT-TTTT---A-------------------------------CA-AAAGT-CGGCTCTCCTAAAATGTATTAGT-----GGTA-----------TCTGAGCA-----------AA-----------------C-TA-C-----AGG--TGTTGAT--AAA----TA-GTCTTCATATCAATAAGCGGAGGAAAAGAAACTAACAAGGATTCCCCTAGTAACTGCGAGTGAAGCGGGAAGAGCTCAAATTTGAAAT-CTGGCAGTT------TTT-A---ACTGTCCGAGTTGTAATCTAGAGAAGTGT-TACCTGTGCTGGA--CCATGTAAAAGTCTCCTGGAATGGAGCATCATAGAGGGTGAGAATCCCGTCTTTGACA-T-GG-AC---TGCCAGTAT--GTTAT-GGTAT-GCTCTCAAAGAGTCGAGTTGTTTGGGAATGCAGCTCAAAATGGGTGGTAAATGCCATCTAAAGCTAAATATTGGCGAGAGACCGATAGCGAACAAGTACCGTGAGGGAAAGATGAAAAGAACTTTGGAAAGAGAGTTAAACAGTACGTGAAATTGCTGAAAGGGAAACGCTTGAAGTCAGTCATGTT-AT-CCAGAAATCAGCC--TT-GCTTTTGCTTGGTGTACTTTCT-------GGT---TTGACAGGTCAGCATCAATTTTGACTGCTGGATAAA-GTCT-TTGGGAATGTGGCATC-----TTTGGATGTGTTATAG-CCCATTG-TCGCATACAGTGGTTGGGATTGAGG-AACTCAGCAC----GCC--------AC------AAAGGC----CGGG-----TT-TC------G-AC-CACG-T----------T--CGTGCTTAGGAT-GCTGGCA-TAATGGCTTTAATCGACCCGTCTTGAAACACGGACCAAGGAGTCTAACATGCCTGCAAGTGTTTGGGTG--G--AAAACCCATGCGCGTAATGAAAGTG-A---AAGTTAAGATCCTTT-C------------A-AAGGAGCATTGACGCCCAGACCAGACCTT-TTGTGACGGATCTGC-GGTAGAGCATGTATGTTGGGACCCGAAAGATGGTGAACTATGCCTGAATAGGGTGAAGCCAGAGGAAACTCTGGTGGAGGCTCGTAGCGATTCTGACGTGCAAATCGATCGTCAAATTTGGGTATAGGGGCGAAAGACTAATCGAACCATCTAGTAGCTGGTTCCTGCCGAAGTTTCCCTCAGGATAGCAGAAACTCA----TATCAGATTTATGTGGTAAAGCGAATGATTAGAGGCCTTGGGGTTGAAACAACCTTAACCTATTCTCAAACTTTAAATATGTAAGAACGAGCCGTCTCTTGA---CTGGACCGCTCG-ATGATTGAGAGTTTCTAGTGGGCCATTTTTGGTAAGCAGAACTGGCGATGCGGGATGAACCGAACGCAAGGTTAAGGTGCCGGAATTCACGCTCATCAGACACCACAAAAGGTGTTAGTTCATCTAGACAGCAGGACGGTGGCCATGGAAGTCGGAATCCGCTAAGGAGTGTGTAACAACTCACCTGCCGAATGAACTAGCCCTGAAAATGGATGG-CGCTTAAGCG-TGATACCCATACCTTGCCGTCAGTGTTGAAGGAGACTCCTGAAGGTCAAGCTTGTGGTCTGGTTAAAAATTTGGCTTTAATGGCTTGCATCTCCGTTGGATCTTTCTCGGGGCCTGTAATCGAGTTCTTGGAAGAGTGGGGACTGGAATCTCTGGAGGAGAATGCTCATTCGTCGACGACGTTTACAAAGGTGTTCGTCAATGGTGTGTGGATTGGCGTGCATCGTGATGCCGCAAACTTGGTAAAAACGTTGAAGAGGTTGAGGCGGAGAGACGACATTAGTACGGAAGTTTCTGTGGTTAGGGACATCAGAGAAAGAGAGATGAGGGTCTATACGGATGCAGGTCGAGTTTGCAGACCCCTTTTCATTGTGGAGGACCAACAGCTTGTTTTGCAAAAGAAGCATATCAGGTGGCTCAACAATGGTGTTGATGACGAAGGGAATGAATTTAAGTGGGAGCAGATGGTCAAAGGTGGTATTATTGAGTTGCTTGATGCGGAAGAGGAAGAGACAGTGATGATCTCAATGACACCCGAAGACTTGGAGAACTCGCGGTTGCAACAAAGAGGCTTCGATCCGCACGCCAATGACGGTGACTTTGATCCAGCTGCTCGCCTGAAGGCTGGAACCCATGCTCATACTTGGACACACTGCGAGATCCACCCTAGTATGATTCTCGGCATTTGCGCTAGTATAATTCCCTTCCCTGATCACAACCAGGTCAGTT-AGTC-CTA---TT-TGGGTTAAAACC---AAGTCACCGATT-TTC---TTATAGTCTCCGCGAAATACCTATCAATCCGC---------------------------------------------------------------------------------------------------------------------------------------------------------------------------------------------------------------------------------------------------------------------------------------------------------------------------------------------------------------------------------------------------------------------------------------------------------------------------------------------------------------------------------------------------------------------------------------------------------------------------------------------------------------------------------------------------------------------------------------------------------------------------------------------------------------------------------------------------------------------------------------------------------------------------------------------------------------------------------------------------------------------------------------------------------------------------------------------------------------------------------------------------------
>Inocybe_hydrocybiformis_Thailand
--------------------------------------------T-----TGA--AT----AAAC---TTGAACAGGTTG-------TTGCTGG---CCT-CT--C--------------TGTG-GGTATGTGCACGCT-TGT-CA-T--T--TTTAT---TTC-TCC--AA-------C-TGTGCA-C-A-TAAT---T-GTAGACTCT-GGAAG--TTATA--T---------TTA-T------A--C--------------------ATTGC-AGTAG-AT-TG-AGG--A--T-------------------------------TAG-GATCAACTTTT-CCTTGGA--CT-TTCCA--GGCCTATGTTA---C--TTTTTA--C--A-AACCATA-AA-ATA-TG--TTTGAGAA-TG-TTGTAAATT----------------------------GTGG---AAATAAATACAACTTTCAGCAACGGATCTCTTGGCTCTCGCATCGATGAAGAACGCAGCGAAATGCGATAAGTAATGTGAATTGCAGAATTCAGTGAATCATCGAATCTTTGAACGCATCTTGCGCTCCTTGG-TATTCCTAGGAGCATGCCTGTTTGAGTGTCA--TT--A--AAT---TA-TCAA-C-TA-CACT------------------TTTGGTGTGGA-TTGGAT-TTATGGGA--------------G-TCTTTGCAGG-CT-TTTT-G-A------------------------------TAAG--AGT-CAGCTCTCCTGAAATACATTAGT-----GGTA-----------TCTGAGCA--------G--A------------------C-TA-C-----AGG--TGTTGAT--AAA----TA-ATCTTCATATCAATAAGCGGAGGAAAAGAAACTAACAAGGATTCCCCTAGTAACTGCGAGTGAAGCGGGAAGAGCTCAAATTTGAAAT-CTGGCAGTC------TTC-A---ACTGTCCGAGTTGTAATCTAGAGAAGTGT-TACCTGTGCTGGA--CCATGTAAAAGTCTCCTGGAATGGAGCATCATAGAGGGTGAGAATCCCGTCTTTGACA-T-GG-AC---TACCAGTAT--GTTAT-GGTAT-GCTCTCAAAGAGTCGAGTTGTTTGGGAATGCAGCTCAAAATGGGTGGTAAATGCCATCTAAAGCTAAATATTGGCGAGAGACCGATAGCGAACAAGTACCGTGAGGGAAAGATGAAAAGAACTTTGGAAAGAGAGTTAAACAGTACGTGAAATTGCTGAAAGGGAAACGCTTGAAGTCAGTCACATT-GG-CCAGAAATCAGCC--TT-GCTTTTGCTTGGTGTACTTTCT-------GGT---TTGATGGGTCAGCATCAATTTTGACTGCTGGATAAA-GTCT-TTGGGAATGTGGCATC-----TTTGGATGTGTTATAG-CCCATTG-TCGCATACAGTGGTTGGGATTGAGG-AACTCAGCAC----GCC--------AC------AATGGC----CGGG-----TT-TC------G-AC-CACG-T----------T--CGTGCTTAGGAT-GCTGGCA-AAATGGCTTTAATCGACCCGTCTTGAAACACGGACCAAGGAGTCTAACATGCCTGCAAGTGTTTGGGTG--A--AAAACCCATGCGCGTAATGAAAGTG-A---AAGTTAAGATCCTTT-C------------A-AAGGAGCATTGACGCCCAGACCAGACCTT-TTGTGACGGATCTGC-GGTAGAGCATGTATGTTGGGACCCGAAAGATGGTGAACTATGCCTGAATAGGGTGAAGCCAGAGGAAACTCTGGTGGAGGCTCGTAGCGATTCTGACGTGCAAATCGATCGTCAAATTTGGGTATAGGGGCGAAAGACTAATCGAACCATCTAGTAGCTGGTTCCTGCCGAAGTTTCCCTCAGGATAGCAGAAACTCA----TATCAGATTTATGTGGTAAAGCGAATGATTAGAGGCCTTGGGGTTGAAACAACCTTAACCTATTCTCAAACTTTAAATATGTAAGAACGAGCCGTCTCTTGA---CTGGACCGCTCG-ATGATTGAGAGTTTCTAGTGGGCCATTTTTGGTAAGCAGAACTGGCGATGCGGGATGAACCGAACGCAAGGTTAAGGTGCCGGAATTCACGCTCATCAGACACCACAAAAGGTGTTAGTTCATCTAGACAGCAGGACGGTGGCCATGGAAGTCGGAATCCGCTAAGGAGTGTGTAACAACTCACCTGCCGAATGAACTAGCCCTGAAAATGGATGG-CGCTTAAGCG-TGATACCCATACCTTGCCGTCAGTGTTGAAG-------------------------------------------------------------------------------------------------------------------------------------------------------------------------------------------------------------------------------------------------------------------------------------------------------------------------------------------------------------------------------------------------------------------------------------------------------------------------------------------------------------------------------------------------------------------------------------------------------------------------------------------------------------------------------------------------------------------------------------------------------------------------------------------------------------------------------------------------------------------------------------------------------------------------------------------------------------------------------------------------------------------------------------------------------------------------------------------------------------------------------------------------------------------------------------------------------------------------------------------------------------------------------------------------------------------------------------------------------------------------------------------------------------------------------------------------------------------------------------------------------------------------------------------------------------------------------------------------------------------------------------------------------------------------------------------------------------------------------------------------------------------------------------------------------------------------------------------------------------------------------------------------------------------------------------------------------------------
>Inocybe_spadicea_Australia
CGT-AACAAGGTTTCCGTAGGTGAACC-TGCGGAAGGATCATTAT-----TGA--AT----AAAC---TTGAACAGGCTG-------TTGCTGG---C-TC-TGA--------------GA-GG-GGAATGTGCAYGCT-TGT-CA-T--C--TTTATC---TC-TCCCAAA-------C-TGTGCA-C-T-T-TT---T-GTAGACCTGCG-AGG--TTTTTG------------TGTTTTTGTTGTTCA-----------------CACAAAAGAAT-G-AA-TG-AGG--AC-TGCTGTGCTTTGCA---------------------AG-TCAGCTTT-GCCTCGCA--TTCTCTCA--GGTCTATGTTG-----TTTTTCA--C--A-AACTGT--AA--AATT---GTTTAGGA-TG-TTGAATCAGG-------TCATC---TGT-ACCTA---TAAA---AGTTATATACAACTTTCAGCAACGGATCTCTTGGCTCTCGCATCGATGAAGAACGCAGCGAAATGCGATAAGTAATGTGAATTGCAGAATTCAGTGAATCATCGAATCTTTGAACGCATCTTGCGCTCCTTGG-AATTCCGAGGAGCATGCCTGTTTGAGTGTCA--TT--A--AGCT--CC-TCAA-CC-A-CGCCTGGTTTCT-AACAGAATCATGGTTGTGGC-TTGGAT-GTGGG--AGG--------------TTTTTGCAGG-CT-CTT-----------------------------------TTTG-AAGT-CTGCTCTCCTGAAATGCATTAGC-----GGTG-----------TCTGAGCA--------GG-A-GA-------CT--AA--C-CA-C-----AGA--TG-TGAT--AA-----CT-ATC-TCATATCAATAAGCGGAGGAAAAGAAACTAACAAGGATTCCCCTAGTAACTGCGAGTGAAGCGGGAAAAGCTCAAATTTGAAAT-CTGGCAGTT------CTT-G---ACTGTCCGAGTTGTAATCTAGAGAAGTGC-TACCTGTGCTGGA--CTATGTACAAGTCTCCTGGAATGGAGCATCATAGAGGGTGAGAATCCCGTCTTTGACA-T-GG-AC---TACCAGTGCGTTTAAAAGGTGT-GCTCTCGAAGAGTCGAGTTGTTTGGGAATGCAGCTCAAAATGGGTGGTAAATGCCATCTAAAGCTAAATATTGGCGAGAGACCGATAGCGAACAAGTACCGTGAGGGAAAGATGAAAAGAACTTTGGAAAGAGAGTTAAACAGTACGTGAAATTGCTGAAAGGGAAACGCTTGAAGTCAGACACGTT-GG-CCAGGAATCAGCCT-TT-GCTTTTGCATGGTGTATTTTCTGG----TTTT----TTACGGGTCAGCATCAATTTTGACCACTGGATAAAGGCTT-TTGGGAATGTGGCATC-----TTCGGATGTGTTATAG-CCCATTG-TTGCATACAGTGATTGGGATTGAGG-AACTCAGCAC----GCC--------AT------GA-GGC----AGGG-----TC-TTA----GG-AC-CACA-C----------T--CGTGCTTAGGAT-GCTGGCA-TAATGGCTTTAATCGACCCGTCTTGAAACACGGACCAAGGAGTCTAACATGCCTGCGAGTGTTTGGGTG--G--AAAACCCATGCGCGCAATGAAAGTG-A---AAGTTGAGATCC-TCTCTT-------TGGG-GAGGAGCATTGACGCCCGGACCAGAGCTT-CTGTGACGGATCCGC-GGTAGAGCATGTGTGTTGGGACCCGAAAGATGGTGAACTATGCCTGAATAGGGTGAAGCCAGAGGAAACTCTGGTGGAGGCTCGTAGCGATTCTGACGTGCAAATCGATCGTCAAATTTGGGTATAGGGGCGAAAGACTAATCGAACCATCTAGTAGCTGGTTCCTGCCGAAGTTTCCCTCAGGATAGCAGAAACTCA----TATCAGATTTATGTGGTAAAGCGAATGATTAGAGGCCTTGGGGTTGAAACAACCTTAACCTATTCTCAAACTTTAAATATGTAAGAACGAGCCGTCTCTTGA---CTGGACCGCTCG-ATGATTGAGAGTTTCTAGTGGGCCATTTTTGGTAAGCAGAACTGGCGATGCGGGATGAACCGAACGCGAGGTTAAGGTGCCGGAATTCACGCTCATCAGACACCACAAAAGGTGTTAGTTCATCTAGACAGCAGGACGGTGGCCATGGAAGTCGGAATCCGCTAAGGAGTGTGTAACAACTCACCTGCCGAATGAACTAGCCCTGAAAATGGATGG-CGCTTAAGCG-TGATACCCATACCTCGCCGTCAGCGTTGAAG----------------------------------------------------------------------------------------------------------------------------------------------------------------------------------------------------------------------------------------------------------------------------------------------------------------------------------------------------------------------------------------------------------------------------------------------------------------------------------------------------------------------------------------------------------------------------------------------------------------------------------------------------------------------------------------------------------------------------------------------------------------------------------------------------------GACTGTGCCATTCTCATCATTGCTGCTGGTACAGGTGAATTCGAAGCTGGCATTTCCAAGGATGGCCAGACCAGAGAGCACGCTCTCCTTGCCTTCACCCTTGGTGTTCGACAACTTATCGTCGCCATCAACAAAATGGACACGACCAAGGTATTTCATCTAT----GGCCCTTGTTT------CGCCTTTCTCTAATTAAA---CATCTCGAAATAGTGGAGCGAGGACAGATACAATGAAATTGTCAAGGAAACCTCCGCCTTCATTAAGAAGGTTGGATACACGCCCAAGGCAGTTGCCTTTGTGCCCATCTCAGGATGGCACGGTGACAACATGTTGGAGGAATCTGCCAAGTAAGCTTGAA-GCCGCGCATTCGTTCATTCTA-TAGAGAC-TCATTCGC--TTT-TACAGCATGCCGTGGTACAAGGGCTGGACCAAGGATATCAAGGGCGGTGTTGTCAAGGGCAAGACCCTCCTCGACGCCATTGATGCCATTGAACCCCCCGTCCGTCCCTCTGACAAACCCCTCCGTCTCCCGCTTCAGGATGTATACAAAATCGGTGGTATTGG-TACAGTGCCCGTTGGTCGTGTCGAAACTGGTATTATCAAGGCTGGAATGATTGTCACTTTTGCTCCCTCAAACGTTACTACTGAAGTCAAGTCTGTCGAAATGCACCACGAACAACTCGAGCAAGGCAGCCCTGGTGACAACGTCGGTTTCAACGTCAAGAACGTCTCAGTCAAAGATATCCGTCGTGGTAATGTCGCTTCCGACTCCAAGAACGACCCCGCCAAGGAGGCTGCTTCCTTCAATGCTCAAGTCATTGTCCTCAACCACCCTGGTCAAATCGGTCCTGGCTACGCACCTGTCCTCGATTGCCATACCGCTCATATTGCTTGCAAATTCGCTGAACTCCTCGAGAAGATCGATCGACGAACAGGTAAAGCGATTGAACAAACACCAAAGTTCGTCAAGTCGGGTGATGCTGCCATTGTCAAACTCGTTCCTTCCAAGCCTATGGTAA-ATTTCTATCG---GTATATAAAGACTCATC-AATCAATA-----TTATCTTTCAGTGCGTTGAAGCCTACA----------
>Pseudosperma_lepidotellum_Guyana
---------GGTTTCCGTAGGTGAACC-TGCGGAAGGATCATTAT-----TGA--AT---AAAAC-A--TG-ATAGGCTG-------TTGCTGG---C-TCTTT-------------A-GA-GG-CAATAGTGCACGCT-TGT-CA-T--C--TTTAT--TTT--TCC--AC-------C-TGTGCA-C-C-A-TT---T-GTAGA--T---------TCTT------------------------------------------------------------AT-AA-GGA--AA-TGCTGTGCTGTTT----------------------GGCT-AGCTTTT-------------TTAAG--GATCTATGTCA-----TTTTTTA--C--ATACTCCTATGA--ACG----TAATTGAA-TGATTG-ATAAGGTTCAA-------A-AAGT-ACCT--A-T-AA---AGTTGTATACAACTTTCAGCAACGGATCTCTTGGCTCTCGCATCGATGAAGAACGCAGCGAAATGCGATAAGTAATGTGAATTGCAGAATTCAGTGAATCATCGAATCTTTGAACGCATCTTGYGCTCCTTGG-TATTCTGAGGAGCATGCCTGTTTGAGTGTCA--CT--A--AAT---TC-TCAA-C-TA-CACT-GGTTTC--------ATTATCAGTGTAGC-TTGGAT-TTGAGGGAGGT------------TATTTTGCAGGT-T-TA---G-------------------------------TTGTTAAA--CCAGCTTCCTTAAAAGTGATTAGC-----AGTTA--------------------------GG-A----------CT--GT--C-TA-C-----AGG--TG-TGAT--AAAT---TT-ATA-TCATATCAATAAGCGGAGGAAAAGAAACTAACAAGGATTCCCTTAGTAACTGCGAGTGAAGTGGGAAAAGCTCAAATTTAAAAT-CTGGCAGTCA-----TTT-G---GCTGTCTGAGTTGTAATCTAGAGAAGTGT-TGCCCGTGCTGTA--CCATGTACAAGTCTCCTGGAATGGAGCATCACAGAGGGTGAGAATCCCGTCTATGACA-T-GG-AC---TATCAGTGC--ATTGT-GGTAT-GCTCTCAAAGAGTCGAGTTGTTTGGGAATGCAGCTCAAAATGGGTGGTAAATGCCATCTAAAGCTAAATATTGGCGAGAGACCGATAGTGAACAAGTACCGTGAGGGAAAGATGAAAAGAACTTTGGAAAGAGAGTTAAACAGTACGTGAAATTGCTGAAAGGGAAACGCTTGAAGTCAGTCACATT-GA-CTTGAAATCAACC--CT-GCTTTTGTTGGGTGTAATTTCAT------GTT----TGATGGGTCAGCATCAATTTTGATTGCTGGATAAG-GTCA-TTGGGAATGTGGCATC-----TTTGGATGTGTTATAG-CCTAATG-ATATATACAGCAGTTGGGATTGAGGAAATTCAGCAT----GCT--------AC-------AAGGC----CGGGT----TT-TT------A-AC-CACG-T----------T--CATGCTTAGGAT-GCTGGCA-TAATGGCTTTAATCGACCCGTCTTGAAACACGGACCAAGGAGTCTAACATATGTGCAAGTGTTTGGGTG--G--AAAACCCATGCGCGTAATGAAAGTG-A---AAGTTGAGATCCCTT-C------------T-GGGGAGCATTGACGCCCAGACCAGAYCTT-TTGTGACGGATCTGC-GGTAGAGCATATATGTTGGGACCCGAAAGATGGTGAACTATGCCTGAATAGGGTGAAGCCAGAGGAAACTCTGGTGGAGGCTCGTAGCGATTCTGACGTGCAAATCGATCGTCAAATTTGGGTATAGGGGCGAAAGACTAATCGAACCATCTAGTAGCTGGTTCCTGCCGAAGTTTCCCTCAGGATAGCAGAAACTCA----TATCAGATTTATGTGGTAAAGCGAATGATTAGAGGCCTTGGGGTTGAAACAACCTTAACCTATTCTCAAACTTTAAATATGTAAGAACGAGGAGTCTCTTGA---CTGGACTTCTCG-ATGATTGAGAGTTTCTAGTGGGCCATTTTTGGTAAGCAGAACTGGCGATGCGGGATGAACCGAACGTGAGGTTAAGGTGCCAGAATTCACACTCATCAGACACCACAAAAGGTGTTAGTTCATCTAGACAGCAGGACGGTGGCCATGGAAGTCGGAATCCGCTAAGGAGTGTGTAACAACTCACCTGCCGAATGAACTAGCCCTGAAAATGGATGG-CGCTTAAGTG-TGATACCCATACCTTGCCGTCAGTGTTGAAGGAAACTCCCGAAGGTCAAGCCTGTGGCCTTGTCAAAAATTTGGCATTGATGGCCTGTATTTCTGTGGGGTCGTTCTCTGGACCTGTTATCGAGTTCTTGGAAGAGTGGGGTTTGGAGTCGTTGGAAGAAAATGCACATTCTTCAACGTCGTTCACAAAAGTGTTCGTTAATGGTGTATGGATCGGGGTGCATCGTGACGCTGCCAATCTTGTGAAGACGCTGAAGCGGTTGAGGAGGAGGGATGACATCAGCACCGAAGTCTCAGTGGTGAGAGACATCCGAGAAAGAGAAATGAGGGTGTACACAGATGCAGGGCGAGTTTGCAGACCGTTGTTTATCGTGGAAGACCAGCAATTAGTGTTGCAGAAGAAGCACGTCCGGTGGCTAAACAATGGGGTTGATGATGAAGGCCATGAATTTAAGTGGGAACAGATGGTGAAGGGAGGTATTATCGAATTGCTCGACGCAGAGGAAGAAGAGACAGTTATGATTTCGATGACTCCTGAAGATTTGGAAAATTCGCGGTTGCAACAAAGGGGCATAAATACTCATGCCAATGATGAAGAATTCGATCCAGCTGCCCGTCTCAAGGCAGGAACCCATGCGCACACTTGGACGCATTGCGAGATTCATCCCAGTATGATTCTTGGTATCTGCGCCAGTATTATTCCTTTCCCAGATCATAATCAG-------------------------------------------------------------------------------------------------------------------------------------------------------------------------------------------------------------------------------------------------------------------------------------------------------------------------------------------------------------------------------------------------------------------------------------------------------------------------------------------------------------------------------------------------------------------------------------------------------------------------------------------------------------------------------------------------------------------------------------------------------------------------------------------------------------------------------------------------------------------------------------------------------------------------------------------------------------------------------------------------------------------------------------------------------------------------------------------------------------------------------------------------------------------------------------------------------------------------------------------------
>Inocybe_lanuginosa_USA
--------------------------------------------T-----TGA--AT----AAAC---TTGAACAGGCTGT------TTGCTGG---CCTC-TCTC--TCC-------GGAGGG-GGTATGTGCACGCT-TGT-CA-T--C--TTTATC---TC-TCC--AA-------C-TGTGCA-C-A-T-GC---T-GTAGATCTGGG-A-G-CTCTTT--T---------GTATT--------------------------------CTCGAATAG-AT-TG-AGG--AT-TGCTGTACTC----------------------AAGTG-TCAGCTTT-GCCTTGCA--TT-T-CCA--GATCTATGTTT---TTTTTTTCA--C--A-ATCTCT--GA--ATGT---GTCTAGAA-TG-TTGAATC-GAAT----G-------------------AT--A---AATCATATACAACTTTCAGCAACGGATCTCTTGGCTCTCGCATCGATGAAGAACGCAGCGAAATGCGATAAGTAATGTGAATTGCAGAATTCAGTGAATCATCGAATCTTTGAACGCATCTTGCGCTCCTTGG-TATTCCGAGGAGCATGCCTGTTTGAGTGTCA--TTT-G-AG-T---TC-TCAAACC-A-TGCTGATTTT------------ATTGGCGTGGCTTTGGA--TG--TGGGGGTTT-------CTG---TTTGCGGG-CT-TT--------------------------------------TG-AAGT-CGGCTCCCCTGAAATGCATTAGT-----GGTA-----------TCTGAGCA-------GAG-A----------CT--A-C-T-TA-C-----AGG--TG-TGAT--AAATTATCT-ATC-TCATATCAATAAGCGGAGGAAAAGAAACTAACAAGGATTCCCCTAGTAACTGCGAGTGAAGCGGGAAAAGCTCAAATTTGAAAT-CTGGCGGTT------TTT-G---ACCGTCCGAGTTGTAATCTAGAGAAGTGT-TACCTGTGCTGGA--CCGTGTAAAAGTCTCCTGGAATGGAGCATCATAGAGGGTGAGAATCCCGTCTTTGACA-T-GG-AC---GACCAGTGC--GTCGT-GGTGC-GCTCTCAAAGAGTCGAGTTGTTTGGGAATGCAGCTCAAAATGGGTGGTAAATGCCATCTAAAGCTAAATATTGGCGAGAGACCGATAGCGAACAAGTACCGTGAGGGAAAGATGAAAAGCACTTTGGAAAGAGAGTTAAACAGTACGTGAAATTGCTGAAAGGGAAACGCTTGAAGTCAGTCACGTC-GG-CTAGAAATCAGCC--TT-GCTTCTGCTCGGTGTACTTTCT-------GGT----TGACGGGTCAGCATCAATTTCGACCGCTGGACAAA-GTCT-TTGGGAATGTGGCATC-----CTCGGATGTGTTATAG-CCCATCG-TCGCATGCAGTGGTTGGGATTGAGG-AACTCAGCAC----GCC--------GC-------AAGGC----CGGG-----TT-TC------G-AC-CACG-T----------T--CGTGCTTAGGAT-GCTGGCA-TAATGGCTTTAATCGACCCGTCTTGAAACACGGACCAAGGAGTCTAACATGCCTGCGAGTGTTTGGGTG--G--AAAACCCATGCGCGCAATGAAAGTG-A---AAGTTGAGATCCCTGTAA---------AAA-GGAGAGCATTGACGCCCGGACCAGACCTT-CTGTGAAGGATCCGC-GGTAGAGCATGTATGTTGGGACCCGAAAGATGGTGAACTATGCCTGAATAGGGTGAAGCCAGAGGAAACTCTGGTGGAGGCTCGTAGCGATTCTGACGTGCAAATCGATCGTCAAATTTGGGTATAGGGGCGAAAGACTAATCGAACCATCTAGTAGCTGGTTCCTGCCGAAGTTTCCCTCAGGATAGCAGAAACTCA----TATCAGATTTATGTGGTAAAGCGAATGATTAGAGGCCTTGGGGTTGAAACAACCTTAACCTATTCTCAAACTTTAAATATGTAAGAACGAGCCGTCTCTTGA---CTGGACCGCTCG-ATGATTGAGAGTTTCTAGTGGGCCATTTTTGGTAAGCAGAACTGGCGATGCGGGATGAACCGAACGCGAGGTTAAGGTGCCGGAATTCACGCTCATCAGACACCACAAAAGGTGTTAGTTCATCTAGACAGCAGGACGGTGGCCATGGAAGTCGGAATCCGCTAAGGAGTGTGTAACAACTCACCTGCCGAATGAACTAGCCCTGAAAATGGATGG-CGCTTAAGCG-TGATACCCATACCTCGCCGTCAGTGTTGAAGGAGACTCCTGAAGGTCAAGCTTGCGGTCTGGTAAAAAATTTAGCATTAATGGCTTGCATCTCGGTCGGATCGTTCTCTGGCCCGGTAATCGAGTTCTTAGAAGAGTGGGGGCTGGAATCATTGGAGGAGAATGCTCATTCATCGACGTCATTTACCAAGGTGTTCGTAAATGGAGTATGGATTGGTGTGCACCGCGACGCTGCTAATCTTGTAAAGACGTTGAAGAGGTTGAGAAGGAGAGACGATATCAGTACTGAAGTCTCTGTGGTTAGGGATATCCGAGAAAGAGAGATGAGGGTGTATACGGATGCGGGTCGAGTTTGCAGACCTTTGTTCATCGTAGAGGACCAACAGCTTCTTTTGCAAAAGAAGCATATCCGGTGGCTCAACAGTGGTGTTGACGAAGAAGGAAATGAATTTAAGTGGGAGCAGATGGTCAAGGGTGGTATTATTGAGTTGCTTGACTCAGAGGAGGAAGAGACGGTGATGATTTCGATGACACCGGAAGACTTGGAGAATTCGCGACTACAACACAGAGGCTTTGACCCGCATGCGAATGAAGGAGAATTTGATCCCGCGGCTCGCCTGAAGGCCGGAACTCATGCACATACTTGGACACACTGCGAGATTCACCCTAGTATGATTCTTGGCATTTGTGCCAGTATAATTCCGTTCCCAGATCATAACCAGGTAAGTT-GTCCCA-----TT-CACATCTTGTCC---AAATTACCGATT-GCG---TTTCAGTCTCCACGAAATACATATCAGTCCGC---------------------------------GGTGAATTCGAAGCCGGTATCTCCAAGGATGGCCAGACYAGAGAGCACGCTCTCCTTGCCTTCACCCTTGGTGTCCGTCAACTCATCGTCGCCGTCAACAAGATGGACACAACCAAGGTATTGTGTTCAG----CTGTGGTCNTT-GT---TGCCTTTCTCTAACCCAA---CTTCTCGAAATAGTGGAGTGAGGACAGATTCAACGAAATCGTTAAGGAAACYTCTGCCTTTATCAAGAAGGTCGGTTACAATCCCAAGTCTGTTGCCTTTGTGCCCATATCTGGCTGGCACGGTGACAACATGTTGGAGGAATCGGCCAAGTAAGCTTAAA-RAAKCGCATTCATTCATTCRA-CTTAAAC-TCATTTAC-TTTC-CACAGCATGCCATGGTACAAAGGTTGGGTCAAARAAAGCAAGGCTGGTGTCGCTAAAGGCAARACCCTTCTCGACGCAATTGATGCCATTGAGCCCCCTGTCCGGCCGTCCGACAAGCCCCTCCGTCTCCCCCTTCAGGATGTCTACAAAATCGGTGGCATTGG-TACAGTGCCCGTCGGCCGTGTCGAAACTGGTATTATCAAGGCTGGAATGGTTGTCGCCTTCGCTCCTTCAAACGTTACCACTGAAGTCAAGTCCGTCGAAATGCACCACGAACAACTCGAGCAAGGTAACCCTGGTGACAACGTCGGCTTCAACGTCAAGAACGTCTCGGTCAAGGATATCCGCCGTGGTAACGTCGCCTCCGACTCCAAGAACGACCCTGCCAAGGAGGCTGCTTCCTTCAACGCACAAGTCATTGTCCTCAACCATCCTGGTCAAATCGGTGCTGGTTACGCACCCGTCCTCGATTGCCATACCGCCCACATTGCCTGCAAGTTCGCTGAGCTCGTTGAGAAGATTGATCGCCGAACTGGTAAATCAATTGAAGCCAGCCCCAAATTCGTCAAGTCTGGTGATGCTGCCATTGTCAAGCTCATTCCTTCCAGGCCTATGGTAG-GT-------------------------------------------------------------------------------
>Inocybe_fuscicothurnata_USA
CGT-AACAAGGTTTCCGTAGGTGAACC-TGCGGAAGGATCATTAT-----CGA--AT----AAAC---TTGAACAGGCTG-------TTGCTGG---CC-CCTT------------------GG-GGTATGTGCACGCT-TGT-CA-T--C--TTTATCATTTC-TCC--AA-------C-TGTGCA-C-A-T-AT---T-GTAGACCTGGGGA---TTTTTCG------------AATTCTATT------------------------CGA----------GTAAA-GGG--AC-TGCTGTGCTTTTTW---------WAAAAAAAATAAAG-TCGGCTTTC-CCTTGTA--TT-TTTCA--GGTCTATGTCA--------------C--A-ACCACTA-GA--ATGT---GTTTAGAA-TG-TTGAATCAGGT-CT----C------TGT-ACCTAT-ATAAA---AGTTAAATACAACTTTCAGCAACGGATCTCTTGGCTCTCGCATCGATGAAGAACGCAGCGAAATGCGATAAGTAATGTGAATTGCAGAATTCAGTGAATCATCGAATCTTTGAACGCATCTTGCGCTCCTTGG-TATTCCGAGGAGCATGCCTGTTTGAGTGTCA--TT--T--GACTTCTC-TCAA-CC-A-CATCATTAT----G--------ATGAATGTGGC-TTGGAT--G--TGGGGGA--------------TTTTGCAGG-CT-TCTTTCTC----------------------------AT-AAG-TAGT-CTGCTCCTCTGAAATGCATTAGT-----GGTG-----------TCTGAGCT---------G------------------C---TATT-----TGG--TG-TGAT--AAAT---TT-ATC-TCATATCAATAAGCGGAGGAAAAGAAACTAACAAGGATTCCCCTAGTAACTGCGAGTGAAGCGGGAAAAGCTCAAATTTGAAAT-CTGGCAGGT------CTT-GA-ACTTGTCCGAGTTGTAATCTAGAGAAGTGT-TACCTGTGCTGGA--CCGTGTACAAGTCTCCTGGAATGGAGCGTCACAGAGGGTGAGAATCCCGTCTTTGACA-C-GG-AC---TGCCTGCAC--GTTAT-GGTGC-GCTCTCAAAGAGTCGAGTTGTTTGGGAATGCAGCTCAAAATGGGTGGTAAATGCCATCTAAAGCTAAATATTGGCGAGAGACCGATAGCGAACAAGTACCGTGAGGGAAAGATGAAAAGTACTTTGGAAAGAGAGTTAAACAGTACGTGAAATTGCTGAAAGGGAAACGCTTGAAGTCAGTCGCGTT-GG-CTGGAAATCAACC--TT-GCTTTTGCTTGGTGTACTTTCT-------GGT----TGACGGGTCAGCATCAATTTTGACYGCTGGATAAA-GTCT-TTGGGAATGTGGCATC-----TTAGGATGTGTTATAG-CCCATTG-TCGCATACAACGGTTGGGATTGAGG-AACTCAGCAT----GCCC-------GC-----AAGGGAC----AGGT-----TT-TT------G-AC-CATG-T----------TTTCGTGCTTAGGAT-GCTGGCA-TAATGGCTTTAATCGACCCGTCTTGAAACACGGACCAAGGAGTCTAACATGCCTGCGAGTGTTTGGGTG--G--AAAACCCATACGCGCAATGAAAGTG-A---AAGTTGAGATCCCCCCTC-----------A-GGGGAGCATTGACGCCCGGACCAGACCTT-CTGTGACGGATCCGC-GGTAGAGCATGTATGTTGGGACCCGAAAGATGGTGAACTATGCCTGAATAGGGTGAAGCCAGAGGAAACTCTGGTGGAGGCTCGTAGCGATTCTGACGTGCAAATCGATCGTCAAATTTGGGTATAGGGGCGAAAGACTAATCGAACCATCTAGTAGCTGGTTCCTGCC--------------------------------------------------------------------------------------------------------------------------------------------------------------------------------------------------------------------------------------------------------------------------------------------------------------------------------------------------------------------------------------------------------------------------GAGACCCCTGAAGGTCAGGCCTGCGGTCTGGTCAAGAATTTAGCATTGATGGCTTGTATCTCGGTTGGGTCGTTCTCTGGCCCAGTGATTGAGTTCTTAGAAGAGTGGGGTCTAGAATCCCTAGAGGAGAATGCTCACTCGTCGACTTCATTTACAAAAGTGTTCGTAAATGGAGTATGGATTGGAGTGCACCGTGATGCTGCCAATCTTGTAAAAACGTTGAAGAGGCTGAGGAGGAGAGATGATATTAGCACTGAAGTCTCTGTGGTTAGGGATATCCGAGAAAGAGAGATGAGGGTGTATACGGATGCAGGTCGAGTTTGTAGACCGTTGTTCATCGTGGAGGACCAACAGCTTATTTTGCAGAAGAAGCATATTCGATGGCTCAATAATGGCGTTGATGAGGAAGGGAATGAATTTAAGTGGGAGCAGATGGTTAAGGGTGGTATTATTGAGTTGCTTGACGCAGAGGAGGAAGAGACGGTGATGATCTCGATGACACCTGAAGACTTGGAGAATTCGCGACTACAACAAAGAGGTTTCGATCCGCATGCGAATGATGGAGAATTCGATCCAGCGGCTCGCTTGAAGGCAGGAACCCATGCGCATACTTGGACACATTGTGAGATCCACCCCAGTATGATTCTTGGCATTTGTGCCAGTATAATCCCTTTCCCCGACCACAACCAGGTAGGTT-AACC-CC----TT-CAACTCTTGTCC---ACAATTCTGATTCCTC---TTTCAGTCCCCCCGAAATACTTATCAATCCGCGACTGTGCCATTCTCATCATTGCTGCTGGAACTGGTGAATTCGAAGCTGGTATCTCCAAAGATGGCCAGACCAGAGAGCATGCTCTCCTTGCCTTCACTCTTGGTGTCCGTCAACTCATCGTCGCCGTCAACAAGATGGACACGACCAAGGTATCTTTTTTTC----TTTTTAAAAAT-TCC--CACTCTTTTCTAACCCAC----TTGTCGAAATAGTGGAGCGAGGACAGATTCCAGGAAATTATCAGGGAAACCTCTGCATTCATTAAGAAAGTCGGATACAACCCCAAAACTGTTGCCTTTGTGCCCATCTCAGGCTGGCATGGTGATAACATGTTGGAGGAATCGGACAAGTGAGATTGAA-TCGCC----AAATTTATTCGA-TGGTGAC-TCAATTGA--TTT-TACAGCATGAAATGGTTCAAGGGTTGGACCAAAGAGACCAAGGCTGGTGTTGTGAAGGGCAAGACCCTCCTCGATGCCATAGATGCCATCGAACCTCCAGTCCGTCCGTCTGATAAACCCCTTCGTCTTCCCCTTCAGGATGTCTACAAGATTGGTGGTATTGG-CACAGTGCCTGTTGGTCGTGTTGAAACTGGTATCATCAAGGCTGGAATGGTCGTCAACTTTTCTCCCCCAAACGTCACCACTGAGGTTAAGTCTGTCGAAATGCACCACGAACAACTCGAGCAAGGTAACCCTGGTGACAACGTCGGCTTTAATGTCAAGAACGTCTCGGTTAAGGACATCCGTCGTGGTAACGTTGCCTCAGATACCAAGAACGACCCCGCCAAGGAGGCTGCTTCCTTCAACGCGCAAGTCATTGTCCTCAATCACCCTGGTCAAATTGGTGCCGGATACGCACCTGTGCTTGATTGCCATACCGCCCACATTGCTTGCAAATTCTCCGAACTCATCGAGAAGATCGATCGCCGAACAGGTAAGGTGATAGAATCCTGCCCCAAGTTCGTCAAGTCCGGTGATGCCGCCATTGTCAAGCTCGTTCCTTCCAAACCTATGGTGA-GTTTTCGTCG---TTG--AGGTTTCATCGA-GGCTAATA----TATCCATTTCAGTGTGTCGAATCCTACAATGAATACC-
>Inocybe_pallidicremea_USA
---------------CGTAGGTG-ACC-TGCGGAAGGATCATTAT-----CGA--AT----AAAC---TTGAACAGGCTGT--TTTTTTGCTGG---CC-C-TTG-----------AAAGA--G-GGCATGTGCACGCT-TGTCCA-T--C--TTTGTCATTTC-TCC-AAA-------C-TGTGCA-C-A-T-AC---T-GTAGACCCTGGGG---GGAG-CA-T----------TATGAATGA------------------------ATWWCCATTCGA-GT-TG-GGG--AT-TGCTGCGCTTACAA--------------AAGAAAAAG-TCGGCTTTC-CCTTGTA-TTT-TTTCA--GGTCTATGTTG-----TTTTTCA--C--A-ACCTCTA-TA--ACAT---GTTTAGAA-TG-TTGRATCAAG------GTCTT----TGT-ACCTAT-ATAAA--AAG-TTAATACAACTTTCAGCAACGGATCTCTTGGCTCTCGCATCGATGAAGAACGCAGCGAAATGCGATAAGTAATGTGAATTGCAGAATTCAGTGAATCATCGAATCTTTGAACGCATCTTGCGCTCCTTGG-TATTCCGAGGAGCATGCCTGTTTGAGTGTCA--TT--T--GACCT-TC-TCAA-CC-A-CATCGTTTT----GAAC-------GTGTGTGGC-TTGGAT--G--TGGGGGAATAA-----TTTTATTTTGCAGG-CT-TCAAA--------------------------------TCAAG-AAG-CCGGCTCCCCTGAAATGCATTAGT-----GGTG-----------TCTGAGCT---------G------------------C---TA-T-----TGG--TG-TGAT--AAA----TT-ATC-TCATATCAATAAGCGGAGGAAAAGAAACTAACAAGGATTCCCCTAGTAACTGCGAGTGAAGCGGGAAGAGCTCAAATTTGAAAT-CTGGCAGCT------CTTTG--AACTGTCCGAGTTGTAATCTAGAGAAGTGT-TACCTGTGTTGGA--CCGTGTTCAAGTCTCCTGGGATGGAGCGTCATAGAGGGTGAGAATCCCGTCTTTGACA-C-GG-AC---TACCTGCAC--GTTAT-GGTGC-GCTCTCAAAGAGTCGAGTTGTTTGGGAATGCAGCTCAAAATGGGTGGTAAATGCCATCTAAAGCTAAATATTGGCGAGAGACCGATAGCGAACAAGTACCGTGAGGGAAAGATGAAAAGAACTTTGGAAAGAGAGTTAAACAGTACGTGAAATTGCTGAAAGGGAAACGCTTGAAGTCAGTCGCGTC-GG-CTAGAAATCAACC--TT-GCTTTTGCTTGGTGTACTTTCT-------TGT----TGATGGGTCAGCATCAATTTTGACCGTTGGATAAA-GTCT-TTGGGAATGTGGCATC-----TTAGGATGTGTTATAG-CCCATTG-TCGCATACGGCGGTTGGGATTGAGG-AACTCAGCAC----GCCC------GCA-------AGGGA----CGGG-----TT-TN------G-AC-CACG-T----------T--CGTGCTTAGGAT-GCTGGCA-TAATGGCTTTAATCGACCCGTCTTGAAACACGGACCAAGGAGTCTAACATGCCTGCGAGTGTTTGGGTG--G--AAAACCCATGCGCGCAATGAAAGTG-A---AAGTTGAGATCCCT-CTCG----------T-GGGGAGCATTGACGCCCGGACCAGACCTT-TTGTGACGGATCCGC-GGTAGAGCATGTATGTTGGGACCCGAAAGATGGTGAACTATGCCTGAATAGGGTGAAGCCAGAGGAAACTCTGGTGGAGGCTCGTAGCGATTCTGACGTGCAAATCGATCGTCAAATTTGGGTATAGGGGCGAAAGACTAATCGAACCATCTAGTAGCTGGTTCCTGCCGAAGTTTCCCTCAGGATAGCAGAAACTCAT---TATCAGATTTATGTGGTAAAGCGAATGATTAGAGGCCTTGGGGTTGAAACAACCTTAACCTATTCTCAAACTTTAAATATGTAAGACCGAGCTGTCTCTTGA---CTGGACTGCTCG-ACGATTGAGAGTTTCTAGTGGGCCATTTTTGGTAAGCAGAACTGGCGATGCGGGATGAACCGAACGCGA-------------------------------------------------------------------------------------------------------------------------------------------------------------------------------------------------------------------------------------------------------------------------TCGGGCCCTGTGATCGAGTTCTTAGAAGAGTGGGGTCTAGAATCCCTGGAGGAGAATGCTCACTCGTCGACAACATTCACGAAGGTGTTCGTGAATGGAGTATGGATTGGAGTGCACCGCGATGCTGCCAATCTTGTAAAGACGCTGAARAGGCTGAGGAGGAGAGATGACATCAGTACTGAAGTCTCTGTTGTTAGGGATATTCGAGAAAGAGAGATGAGGGTGTATACGGATGCAGGTCGAGTTTGCAGACCGTTGTTCATCGTGGAGGACCAACAGCTCATTTTGCAGAAGAAGCATATTCGATGGCTCAATAATGGTGTTGATGACGAAGGGAATGAGTATAAGTGGGAGCAGATGGTCAAGGGTGGTGTTATTGAATTGCTTGATGCGGAGGAGGAAGAGACGGTGATGATCTCAATGACGCCTGAAGACCTGGAGAATTCGCGAATGCAGCAAAGTGGTTTTGATCCGCATGCGAATGATGGAGAATTCGATCCAGCCGCTCGTTTGAAGGCGGGAACCCATGCACATACTTGGACACATTGCGAGATTCATCCCAGTATGATCCTTGGCATTTGTGCCAGTATAATCCCTTTCCCCGACCACAATCAGGTAGGTT-TCCCCA-----TC-AGNTCTTTGTCC---ACAATNCTTGAT-TCT---TTCAGTCC---------------------------TGTGCCATTCTCATCATTGCTGGCGGAACTGGTGAATTCGAAGCTGGTATCTCSAAAAATGGACAAACCAGAGAGCATGCCCTCCTTGCCTTCACCCTTGGTGTTCGTCAACTCATCGTTGCCGTCAACAAGATGGACACGACCAAGGTATTTTGTTGTC----CTTTGTTCCC-------TACTCTTTTCTAACCAA-------CTTGAAATAGTGGAGCGAGGACCGATTCCACGAAATTGTCAAGGAAACCTCTGCCTTCATTAAGAAGGTGGGATACAACCCCAAAGCTGTTGCCTTTGTGCCCATCTCAGGCTGGCACGGTGACAACATGTTGGAGGAGTCGCCCAAGTAAGCATGAA----GAGTATACATTTATTCGA-TGGTGAC-TCATTTCA--TTT-RACAGCATGCCGTGGTACAAGGGTTGGACCAAAGAGACAAAGGGTGGTGTTGTCAAGGGCAAGACTCTCCTCGACGCCATAGATGCCATTGAACCCCCCATCCGTCCCTCTGACAAGCCCCTCCGTCTCCCCCTTCAGGATGTCTACAAAATTGGTGGTATTGG-CACAGTGCCTGTCGGTCGTGTCGAAACCGGTATCATCAAGGCTGGAATGGTCGTCACTTTTGCACCCTCAAATGTCACCACTGAAGTCAAGTCTGTCGAAATGCACCACGAACAACTCGAGCAAGGTAACCCTGGTGACAACGTCGGTTTTAATGTCAAGAACGTCTCTGTCAAGGACATCCGTCGTGGTAACGTCGCCTCGGATTCCAAGAACGACCCCGCCAAGGAGGCTGCTTCCTTCAACGCTCAAGTCATCGTCCTCAATCACCCTGGTCAAATTGGCGCCGGTTACGCACCCGTGCTTGATTGCCATACCGCCCACATTGCTTGCAAGTTCGGAGAACTCATCGAGAAGATCGATCGCCGAACAGGTAAAGTGATTGAAGCCAGCCCCAAGTTCGTCAAGTCCGGTGATGCCGCTATTGTTAGGCTCTTTCCTTCCAAACCCATGGTGA-GTTTCCGTCG---TTGTCAAGTTTCGTTGA-GACTAATA----TA-CCCTTTCAGTGTGTCGAATCCTACAATGAATACCC
>Inocybe_luteifolia_USA
--------------------------------------------T-----CGA--AT---AAAAC---TTGAACAGGCTG-------TTGCTGA----TCCCTCCTT-----------GGA-GG-GATACGTGCACGCT-TTT-CA-T--C--TTTA---TTTC-TCC--AA-------C-TGTGCA-C-A-T-ATT--T-GTAGACC-TG-AGAATTGA-TT--T----------TATTTT------------------------------TATTATCGA-GT-TG-GGG--AC-TGCTGTGCTTTAT-------------------CAAAG-TCGGCTTTC-CCTCGTA--TT-TTTCA--GGTCTATGTCA-----TTTTTCA--C--AAACCTCTG-A---ATCT---GTTTAGAA-TG-TTGAACCAATAA-------------------------AGTT---TTAAATATACAACTTTCAGCAACGGATCTCTTGGCTCTCGCATCGATGAAGAACGCAGCGAAATGCGATAAGTAATGTGAATTGCAGAATTCAGTGAATCATCGAATCTTTGAACGCATCTTGCGCTCCTTGG-TATTCCGAGGAGCATGCCTGTTTGAGTGTCA--TTTCA--ACTTG-TA-TCAA-CC-A-CATCATCATT-----------CTTG-ATGTGGC-TTGGAT--G--TGG-AGGA-----------TTTTTTGCTGG-CT-TTTGAA---------------------------------TTGAAAGT-CTGCTCCTCTGAAATGTATTAGT-----GGTA-----------TATGAGCT---------G------------------C---TA-T-----AGG--TG-TGAT--AAAT------ATC-TCATATCAATAAGCGGAGGAAAAGAAACTAACAAGGATTCCCCTAGTAACTGCGAGTGAAGCGGGAAAAGCTCAAATTTGAAAT-CTGGCAGTT------CTT-G--AACTGTCCGAGTTGTAATCTAGAGAAGTGT-TACCTGTGCTGGA--CCGTGTACAAGTCTTCTGGAATGAAGCATCACAGAGGGTGAGAATCCCGTCTTTGACA-T-GG-AC---TGCCTGCAT--GTTAT-GGTAT-GCTCTCAAAGAGTCGAGTTGTTTGGGAATGCAGCTCAAAATGGGTGGTAAATGCCATCTAAAGCTAAATATTGGCGAGAGACCGATAGCGAACAAGTACCGTGAGGGAAAGATGAAAAGTACTTTGGAAAGAGAGTTAAACAGTACGTGAAATTGCTGAAAGGGAAACGCTTGAAGTCAGTCACGTT-GG-CTAGAAATCAGCC--TT-GCTTTTGCTTGGTGTACTTTCT-------GGT----TGATGGGTCAGCATCAATTTTGACCACTGGATAAA-GTCG-TTGGGAATGTGGCATC-----TTAGGATGTGTTATAG-CCCATTG-TCGCATACGGTGGTTGGGATTGAGG-AACTCAGCAC----GCCC------ACA-------ATGGC----CGGG-----TT-TC------G-AC-CACG-T----------T--CGTGCTTAGGAT-GCTGGCA-TAATGGCTTTAATCGACCCGTCTTGAAACACGGACCAAGGAGTCTAACATGCCTGCGAGTGTTTGGGTG--G--AAAACCCATGCGCGCAATGAAAGTG-A---AAGTTGAGATCCCT-CTTCA-------CTG-GGGGAGCATTGACGCCCGGACCAGACCTT-TTGTGACGGATCCGC-GGTAGAGCATGTATGTTGGGACCCGAAAGATGGTGAACTATGCCTGAATAGGGTGAAGCCAGAGGAAACTCTGGTGGAGGCTCGTAGCGATTCTGACGTGCAAATCGATCGTCAAATTTGGGTATAGGGGCGAAAGACTAATCGAACCATCTAGTAGCTGGTTCCTGCCGAAGTTTCCCTCAGGATAGCAGAAACTCAT---TATCAGATTTATGTGGTAAAGCGAATGATTAGAGGCCTTGGGGTTGAAACAACCTTAACCTATTCTCAAACTTTAAATATGTAAGACCGAGCCGTCTCTTGA---CTGGACCGCTCG-ACGATTGAGAGTTTCTAGTGGGCCATTTTTGGTAAGCAGAACTGGCGATGCGGGATGAACCGAACGCGAGGTTAAGGTGCCGGAATTCACGCTCATCAGACACCACAAAAGGTGTTAGTTCATCTAGACAGCAGGACGGTGGCCATGGAAGTCGGAATCCGCTAAGGAGTGTGTAACAACTCACCTGCCGAATGAACTAGCCCTGAAAATGGATGG-CGCTTAAGCG-TGATACCCATACCTCGCCGTCAGTGTTGAAGGAGACTCCTGAAGGTCAAGCATGCGGYCTGGTCAAGAATTTAGCATTAATGGCTTGTATCTCMGTCGGGTCGTTCTCTGGTCCGGTAATTGAGTTCTTGGAGGAGTGGGGGCTGGAATCCCTGGAAGAGAATGCCCACTCGTCGACTACATTTACAAAGGTGTTTGTAAATGGTGTATGGATTGGTGTGCACCGTGATGCTGCCRATCTTGTGAAGACGYTGAAGAGGCTGAGGAGGAGAGATGATATCAGTACTGAAGTCTCTGTGGTTAGGGATATCCGAGAAAGAGAGATGAGGGTGTATACGGATGCGGGTCGAGTTTGCAGACCGTTATTCATCGTAGAGGACCAACAGCTCGTTTTACAAAAGAAGCACATCCGATGGCTCAACRCTGGTGATGATGACGAAGGGAATAAATTTCAGTGGGAGCAGATGGTCAAGGGTGGCATTATTGAGTTGCTTGACGCAGAGGAGGAAGAAACCGTGATGATMTCGATGACGCCTGAAGATTTGGARAATTCGCGACTGCAACAAAGRGGTTTTGATCCGCATGCGAATGACGGAGAATTCGATCCAGCAGCTCGCCTGAAGGCAGGAACCCACGCGCATACTTGGACACATTGTGRGATCCACCCAAGTATGATTCTTGGGATTTGTGCTAGTATAATCCCATTCCCCGACCACAACCAGGTAGGYT-AAYC-CC----TT-TTGCTCTTGCTC---AAAGTGCTGATC-CCC---TTTMAGTCTCCACGAAATACCTATCAATCCGC---------------------------------------------------------------------------------------CTCGCCTTCACCCTTGGTGTCCGTCAACTCATCGTCGCCGTGAACAAGATGGACACGACTAAGGTATTTTGTTATC----AATGCTTT---------CAATCTTTCCTAACCCAG---CCCATTGAAATAGTGGAGCGAAGACCGATTCAACGAAATTGTCAAGGAAACCTCTGCCTTCATTAAGAAGGTCGGATACAACCCCAAAGCTGTTGCCTTCGTGCCCATCTCAGGATGGCACGGCGACAACATGTTGGAGGAATCGAGCAAGTAAGCTTAAT-GAAGCGCATACATTTGTTCGA-TGGTGAT-TSATTTGA---TT-TACAGCATGCCATGGTACAAGGGTTGGACCAAAGAGACCAAGGGTGGTGTCACCAAGGGCAAGACCCTCCTYGACGCCATTGATGCCATTGAACCTCCTATCCGTCCCTCTGACAARCCCCTCCGACTCCCTCTTCAGGATGTCTACAAAATCGGTGGTATTGG-TACAGTACCCGTCGGTCGTGTCGAAACCGGTATTATCAAGGCTGGAATGGTCGTCACCTTCGCACCCTCAAACGTCACCACTGAAGTCAAGTCTGTCGAAATGCACCACGAACAACTCGAGCAAGGTAACCCAGGTGACAATGTCGGCTTTAATGTCAAGAACGTCTCAGTCAAGGATATCCGTCGTGGAAACGTCGCCTCCGACTCYAAGAACGATCCCGCTAAGGAGGCTGCTTCCTTCAACGCTCAAGTCATTGTCCTCAATCACCCTGGTCAAATTGGTGCCGGTTACGCACCCGTRCTCGATTGCCATACCGCCCACATTGCTTGCAAGTTCGCTGAACTCGTCGAAAAGATCGATCGTCGAACAGGTAAAGTTCTCGAACAAAGCCCCAAGTTCGTCAAGTCTGGTGATGCCGCCATCGTTAAGCTCGTTCCTTCCAAGCCTATGGTAA-GTTTCTGTCG---TTATCGAGAGTCCCAAC-GACCAATAAATATATCCCYGTCAGTGTGTTGAATCATACAATGAA-----
>Inocybe_flavoalbida_Australia
CGT-AACAAGGTTTCCGTAGGTGAACC-TGCGGAAGGATCATTAT-----CGA--AT----AAAC---TTGAACAGGTTG-------TTGCTGG---CT-----C--------------AA-GG-GCAATGTGCACGCT-TGT-CA-T--C--TTTATC---TC-TCC--AA-------C-TGTGCA-C-G-C-AT---T-GTAG----T--AGAC----CTA---C-------CTTTTGATT----------------------------CAGTGCTCGA-GT-T--GGG--AC-TGCTGTGCTTTC---------------------AGAG-TCGGCTTTC-CCTTTA-------------GGTCTATATAT---C---TATCA--C--AC--------AA--ACAC---CTTTTTAA-TG-TTGAATGGAA---------------TAA-ATAAAT-AAAAA--AAG-TTTATACAACTTTCAGCAACGGATCTCTTGGCTCTCGCATCGATGAAGAACGCAGCGAAATGCGATAAGTAATGTGAATTGCAGAATTCAGTGAATCATCGAATCTTTGAACGCATCTTGCGCTCCTTGG-TATTCCAAGGAGCATGCCTGTTTGAGTGTCA--TTTCA--AGT---TC-TCAA-CC-G-CACCAG-ATT---G-------CTTGCGTGCGGC-TTGGA-A-G--TGG-A-----------------TTTGCAGG-C-CTT---------------------------------------TAT-GTTCTGCTCCTCTAAAATGAATTAGT-----GGTG----------GTCTAATC----------CTA-----------C--TAG---TA-C-----AGG--TG-TGAT--AAA---ACT-ATT-T----------------GGAAAAGAAACTAACAAGGATTCCCCTAGTAACTGCGAGTGAAGCGGGAAAAGCTCAAATTTGAAAT-CTGGCGGTT------GTT-G---ACCGTCCGAGTTGTAATCTAGAGAAGTGT-TACCTGTGCTGGA--CCGTGTACAAGTCTTCTGGAATGGAGCATCATAGAGGGTGAGAATCCCGTCTTTGACA-C-GG-AC---TACCTGTGC--ATTGT-GGTGC-GCTCTCGAAGAGTCGAGTTGTTTGGGAATGCAGCTCAAAATGGGTGGTAAATGCCATCTAAAGCTAAATATTGGCGAGAGACCGATAGCGAACAAGTACCGTGAGGGAAAGATGAAAAGAACTTTGGAAAGAGAGTTAAACAGTACGTGAAATTGCTGAAAGGGAAACGCTTGAAGTCAGTCGCGTC-GG-CTAGAAATCAACC--TT-GCTTTTGCTTGGTGTATTTTCT-------GGTTTTTTGACGGGTCAGCATCAATTTTGACCGCTGGATAAA-GTCT-TTGGGAATGTGGCATC-----TTAGGATGTGTTATAG-CCCATTG-TCGCATACTGCGGTTGGGATTGAGG-AACTCAGCAC----GCCT-------GCA------AAGGC----CAGG-----TT-TC------G-AC-CATGTT----------T--TGTGCTTAGGAT-GCTGGCA-TAATGGCTTTAATCGACCCGTCTTGAAACACGGACCAAGGAGTCTAACATGCCTGCGAGTGTTTGGGTG--G--AAAACCCATTCGCGCAATGAAAGTG-A---AAGTTGAGATCCCCTTCA---------AAC-AGGGAGCATTGACGCCCGGACCAGACCTT-TTGTGACGGATCCGC-GGTAGAGCATGTATGTTGGGACCCGAAAGATGGTGAACTATGCCTGAATAGGGTGAAGCCAGAGGAAACTCTGGTGGAGGCTCGTAGCGATTCTGACGTGCAAATCGATCGTCAAATTTGGGTATAGGGGCGAAAGACTAATCGAACCATCTAGTAGCTGGTTCCTGCCGAAGTTTCCCTCAGGATAGCAGAAACTCAT--GTATCAGATTTATGTGGTAAAGCGAATGATTAGAGGCCTTGGGGTTGAAACAACCTTAACCTATTCTCAAACTTTAAATATGTAAGACCGAGCCGTCTCTTGA---CTGGACCGCTCG-ACGATTGAGAGTTTCTAGTGGGCCATTTTTGGTAAGCAGAACTGGCGATGCGGGATGAACCGAACGCGAGGTTAAGGTGCCGGAATTCACGCTCATCAGACACCACAAAAGGTGTTAGTTCATCTAGACAGCAGGACGGTGGCCATGGAAGTTGGAATCCGCTAAGGAGTGTGTAACAACTCACCTGCCGAATGAACTAGCCCTGAAAATGGATGG-CGCTTAAGCG-TGATACCCATACCTCGCCGTCAGTGTTGAAGGAGACACCTGAGGGCCAGGCCTGCGGTCTGGTCAAGAATTTAGCATTAATGGCTTGTATCTCGGTTGGGTCGTTCTCTGGCCCGGTAATTGAGTTCTTAGAAGAGTGGGGGCTAGAATCTCTGGAGGAGAACGCTCACTCGTCGACGACATTTACAAAAGTGTTCGTAAATGGTGTATGGATTGGTGTGCACCGTGATGCTGCCAGTCTTGTAAAGACGTTGAAGAGGCTAAGGAGGAGGGATGATATCAGTACTGAAGTGTCTGTGGTTAGGGATATCCGAGAAAGAGAGATGAGGGTGTATACAGATGCGGGTCGAGTTTGCAGACCGTTATTTATCGTGGAGGACCAACAGCTCGTTTTGCAAAAGAAGCACATCCGATGGCTTAATAATGGTGTTGATGACGAAGGGAATGGATTTAAGTGGGAGCAAATGGTCAAGGGTGGTATTATTGAGTTGCTTGACGCAGAAGAGGAAGAGACGGTGATGATCTCGATGACACCCGAAGACTTGGAGAATTCGCGACTGCAACAAAGAGGTTTCGATCCCCACGCGAATGATGGAGAATTTGATCCAGCGGCTCGCCTGAAGGCTGGAACCCATGCGCATACTTGGACACATTGTGAGATTCACCCCAGTATGATCCTTGGCATTTGTGCCAGTATAATTCCTTTCCCCGACCACAACCAGGTAAGTT-AGCC-CC----TT-CAGTTCTTATCC---CAAATGCTGATT-CGC---TTCAAGTCTCCACGAAATACCTATCAATCTGCGACTGTGCCATTCTCATCATTGCTGCGGGTACTGGTGAATTCGAAGCTGGTATCTCCAAGGATGGCCAGACCAGAGAGCACGCTCTCCTTGCCTTCACCCTCGGTGTCCGTCAACTCATTGTCGCCATCAACAAGATGGACACTACCAAGGTATTGTGTTCAT----CTGCCTTATTT------TTTCATTTCCTAATCAAT----ATTTTCGAAAAGTGGAGCGAGGATCGATACAATGAAATTGTCAAAGAAACCTCTGCTTTCATTAAGAAGGTCGGATACAACCCCAAGTCTGTTGCTTTTGTGCCCATCTCAGGGTGGCATGGTGACAACATGTTGGAGGAATCGGCAAAGTAAGTTTAAA-AAAGCGCATAAATTTGTTCGA-TGGAGAT-TTATTTGC--TTT-TACAGCATGCAGTGGTACAAGGGCTGGACCAAAGAGACCAAGGCTGGTGTTGTCAAGGGCAAGACCCTGCTCGATGCCATTGATGCCATTGAACCCCCAGTCCGTCCTTCTGACAAGCCCCTCCGCCTCCCCCTTCAGGATGTCTACAAAATCGGTGGTATTGG-TACGGTGCCCGTCGGTCGTGTTGAAACTGGTATCATCAAGGCTGGAATGGTCGTCACTTTCGCTCCTTCAAATGTCACCACCGAAGTCAAGTCCGTCGAAATGCACCACGAACAACTCGAACAAGGTAACCCTGGTGACAACGTCGGCTTCAACGTCAAGAACGTCTCGGTGAAGGATATCCGTCGTGGTAACGTTGCTTCCGACTCTAAGAACGATCCCGCCAAGGAGGCTGCTTCCTTCAACGCTCAGGTCATTGTCCTCAACCACCCTGGTCAAATCGGTGCCGGTTACGCACCCGTCCTCGATTGCCATACAGCCCACATTGCTTGCAAATTTGCTGAGCTCATCGAGAAGATCGATCGCCGAACAGGTAAATCGATCGAAGCCAGCCCCAAATTCGTGAAGTCTGGTGATGCCGCGATTGTTAAACTCATTCCTTCCAAGCCTATGGTAA-GTCTCTATGG---CTATCTAGTGTCTCTGC-GATTAATG----TATCCCTTTTAGTGTGTCGAATCGTACAATGAATACCC
>Inocybe_thailandica_Thailand
-------------------------------------------------TTGA--AT----AAAC---TTGAACGAGTTG-------TTGCTGG---CC-TTTTCT----------------GG--C-AAGTGCACGCT-TGT-CA-T---T-TTTATC---TC-TCC--A------C-T-TGTGCA-C-A-C-ATTG-T-GTAGATCG-----------------------------------------------------------------------A--T-TGAGGG--AT-TGC-------------------------------TTG-T-GGCTTTC-C-TTGTT--TC-TTTTA--GATCTATATTA---TTTTTTTCA--C--A-ACCTCTG-AA--ATGT---GTATAGAA-TG-TTGAATT------------------------------TTTG---GGAAATATACAACTTTCAGCAACGGATCTCTTGGCTCTCGCATCGATGAAGAACGCAGCGAAATGCGATAAGTAATGTGAATTGCAGAATTCAGTGAATCATCGAATCTTTGAACGCATCTTGCGCTCCTTGG-TATTCTGAGGAGCATGCCTGTTTGAGTGTCA--T--CA--AGTTT-TC-TCAA-C-TA-CATC------------------TAGAATGTAGC-TTGGA--TGGGTGGGG-------------G----TTGCAGG-CT-TTT-----------------------------------TTTAAAAGT-CGGCTCTCCTGAAATGAATTAGT-----GGTG----------TTCTAAGC----------ATAG---------AC--TAC---TA-C-----AGG--TG-TGAT--AAAA---CT-ATC-TCATATCAATAAGCGGAGGAAAAGAAACTAACAAGGATTCCCCTAGTAACTGCGAGTGAAGCGGGAAAAGCTCAAATTTGAAAT-CTGGCAGTCG-----TCT-G---ATTGTCTGAGTTGTAATCTAGAGAAGTGT-TGCCTGTGCTGGA--CCGTGTACAAGTCTCCTGGAATGGAGCATCATAGAGGGTGAGAATCCCGTCTTTGACA-T-GG-AC---TACCAGTGC--GTCATGGGTAT-GCTCTCAAAGAGTCGAGTTGTTTGGGAATGCAGCTCAAAATGGGTGGTAAATGCCATCTAAAGCTAAATATTGGCGAGAGACCGATAGCGAACAAGTACCGTGAGGGAAAGATGAAAAGAACTTTGGAAAGAGAGTTAAACAGTACGTGAAATTGCTGAAAGGGAAACGCTTGAAGTCAGTCACGTT-GG-CTACAAATCAGCC--TT-GCTTTTGCTTGGTGTATTTTGT-------AGC---TCTACGGGTCAGCATCAATTTTGGCCATTGGATAAA-GTCT-TTGGGAATGTAGCATC----CTTTGGATGTGTTATAG-CCCATTG-TTGCATACAGTGGTTGGGATTGAGG-AACTCAGCAT----GCC--------GC-------AAGGC----CGGGTC---TC-TT------G-AC-CACG----------C--TTCATGCTTAGGAT-GCTGGCA-TAATGGCTTTAATCGACCCGTCTTGAAACACGGACCAAGGAGTCTAACATGCCTGCGAGTGTTTGGGTG--G--AAAACCCATGCGCGCAATGAAAGTG-A--AAGGTTGAGATC--TCTTTT----------T-GGAGAGCATTGACGCCCAGACCAGACCTT-TTGTGACGGATCTGC-GGTAGAGCATGCATGTTGGGACCCGAAAGATGGTGAACTATGCCTGAATAGGGTGAAGCCAGAGGAAACTCTGGTGGAGGCTCGTAGCGATTCTGACGTGCAAATCGATCGTCAAATTTGGGTATAGGGGCGAAAGACTAATCGAACCATCTAGTAGCTGGTTCCTGCCGAAGTTTCCCTCAGGATAGCAGAAACTCA----TATCAGATTTATGTGGTAAAGCGAATGATTAGAGGCCTTGGGGTTGAAACAACCTTAACCTATTCTCAAACTTTAAATATGTAAGAACGAGCCGTCTCTTGA---CTGGACCGCTCG-ATGATTGAGAGTTTCTAGTGGGCCATTTTTGGTAAGCAGAACTGGCGATGCGGGATGAACCGAACGTGAGGTTAAGGTGCCGGAATTCACGCTCATCAGACACCACAAAAGGTGTTAGTTCATCTAGACAGCAGGACGGTGGCCATGGAAGTCGGAATCCGCTAAGGAGTGTGTAACAACTCACCTGCCGAATGAACTAGCCCTGAAAATGGATGG-CGCTTAAGCG-TGATACCCATACCTCACCGTCAGTGTTGAAGGAAACTCCTGAGGGACAAGCTTGCGGTCTGGTTAAGAATTTGGCATTAATGGCTTGTATATCGGTTGGATCATTCTCCGGCCCAGTAATYGAATTCTTAGAGGAGTGGGGACTGGAATCCTTGGAGGAGAATGCCCATTCGTCGACGACATTTACTAAAGTATTTGTAAATGGTGTATGGATTGGCGTGCATCGTGATGCCGCCAATCTCGTAAAAACTTTGAARAGGCTGAGGAGRAGAGACGATATTAGTACTGAAGTGTCTGTGGTTAGRGATATCCGAGAAAGGGAGATGAGAGTGTACACGGATGCGGGTAGAGTTTGCAGACCCTTGTTCATCGTGGAAGACCAGCAGCTCGTTTTGCARAAGAAGCACATTCGATGGCTCAACGATGGCGTGGATGACGAAGGGAATGAATTCAAGTGGGAGCAAATGGTTAAGGGTGGTATCATTGAGTTACTCGACTCAGAGGAGGAGGAGACAGTGATGATTTCGATGACGCCCGAAGACTTGGAAAATTCGCGGCTACAGCAAAGGGGTTTCGATCCCCATGCGAATGATGGAGATTTTGATCCAGCCGCTCGTCTGAAGGCTGGAACTCATGCACACACTTGGACACACTGCGAGATCCATCCCAGTATGATTCTTGGCATCTGTGCCAGTATAATTCCTTTCCCCGACCACAACCAGGTAAATT-TCAGATCA---CT-CAACTCTTGTTC---AATCTGCTGATT--CA---TTTCAGTCACCCCGAAATACTTACCAATCCGCGACTGTGCCATTCTCATCATCGCTGGTGGTACTGGTGAATTCGAGGCTGGTATCTCCAAGGATGGCCAGACCAGAGAGCACGCCCTCCTTGCCTTCACCCTCGGTGTCCGTCAACTCATCGTCGCCGTTAACAAGATGGACACGACCAAGGTATTACCCTTTT----CTCTGTTT---------CGGCCCTGTCTAATAAAT---ATGTCGAAAATAGTGGAGTGAGGATCGATTCAACGAAATTGTTAAGGAAACCTCTACCTTCATCAAGAAGGTTGGCTATAACCCAAAGGCTGTTGCCTTCGTACCCATCTCAGGCTGGCATGGTGACAATATGTTGGAAGAGTCTGCTAAGTGAGCTAAA--GTGACACATAGATCCATTCGG-CAGAGAC-TAATCAAC-TTTT-TGCAGCATGCCATGGTACAAGGGATGGACCAAAGAGACTAAGGGTGGTGTTGTCAAGGGGAAGACCCTCCTTGACGCTATTGACGCCATTGAGCCTCCCGTCCGTCCTTCTGACAAGCCCCTCCGTCTCCCCCTTCAGGATGTCTACAAAATTGGTGGTATCGG-CACAGTGCCTGTCGGCCGTGTCGAAACTGGTATCATCAAGGCTGGAATGGTCGTCACATTCGCTCCCTCAAATGTCACCACTGAAGTGAAGTCAGTTGAGATGCACCATGAACAGCTCGAGGCAGGTAACCCTGGTGACAACGTTGGCTTCAACGTCAAGAACGTCTCAGTCAAGGATATCCGTCGTGGCAACGTCGCCTCCGACTCCAAGAATGACCCCGCCAAGGAGGCTGCCTCTTTCAACGCACAAGTCATTGTTCTCAACCATCCTGGTCAAATTGGTGCTGGTTACGCTCCCGTTCTCGATTGCCATACCGCCCATATTGCTTGCAAGTTCTCTGAACTCATTGAAAAGATCGATCGCCGAACAGGTAAATCGATTGAAGCCAGCCCCAAGTTCGTCAAATCTGGTGATGCCGCTATTGTCAAACTGGTCCCTTCCAAGCCTATGGTTG-GTTGCTGTTCGT-TAATCTGGGACCCCA-CTGATTAATG----TATTCCTTTTAGTGTGTTGAGTCGTACAATGAATACCC
>Inosperma_boeticum_Zambia
------------------------------------------------------------------------------------------------------------------------------------------------CA----C-------------------AT-CC-ACTT-TGTGCA-C-C-G-TT---T-GTAAATCCTTGAGAAA--TTTT---C--A----C--ATCT----------------------------CTAAACAGATGTGGTTTAGAGG--AC-TGCCTTGCATAGTT-------------ATATTTTTTGC-AGGCTTTT-C-TTGTA-ATCTTTTAG--GGTTTATGCTT------TTCATA----TAATCTTTTA-AA------A--ATCAAG-A-T---CG-CATAACATTA----------GGGT-GTAATC-CCYCA---TGTAAATTACAACTTTCAGCAACGGATCTCTTGGCTCTCGCATCGATGAAGAACGCAGCGAAATGCGATAAGTAATGTGAATTGCAGAATTCAGTGAATCATCGAATCTTTGAACGCATCTTGCGCTCCTTGG-TATTCCGAGGAGCATGCCTGTTTGAGTGTCA--TY--A--ATA---TC-TCAAA--T-CC-TCAACTCTTTT-------------TGAGGGC-TTGGAT-TTGGAGGATT-------------TA-TTTGCAGGGC--TTTAC---------------------------------TTTCATTCT-CTGCTCCTCTGAAAAGAAT-AGGT----GGCG-----------TTTGTGTT----------TAGA--------CC--CACA--T--C-----AG--ATG-TGAT--AA-----CT-ATC-TCATATCAATAAGCGGAGGAAAAGAAACTAACAAGGATTCCCTTAGTAACTGCGAGTGAAGTGGGAAAAGCTCAAATTTGTAAT-CTGGCAGCCA-----TTT-G---GTTGTCCGAGTTGTAATCTAGAGAAGCGC-TACCTGTGCTGGA--CCATGTACAAGTCTCCTGGAATGGAGCATCATAGAGGGTGAGAATCCCGTCTTTGACA-T-GG-AC---TCCCAGGAC--ATTAATGGTGT-GCTCTCAAAGAGTCGAGTTGTTTGGGAATGCAGCTCAAAATGGGTGGTAAATGCCATCTAAAGCTAAATATTGGCGAGAGACCGATAGCGAACAAGTACCGTGAGGGAAAGATGAAAAGAACTTTGGAAAGAGAGTTAAACAGTACGTGAAATTGCTGAAAGGGAAACGCTTGAAGTCAGTCGCATC-GG-CTGGAAATCAACC--TT-GCTTTTGCTGGGCGTATTTTTC-------ATC----TGATGGGTCAGCATCAATTTCAGCTGCTGGATAAA-GTTC-TTGGGAATGTGGCATC----TC-AGGATGTGTTATAG-CCCATGG-ACACATACAGCAGTGGAGATTGAGG-AACTCAGCAT----GCC--------AC------GA-GGC----TGGG-----CT-TT------G-TC-CACA-C-----------AACATGCTTAGGAT-GCTGGCA-TAATGGCTTTAATCGACCCGTCTTGAAACACGGACCAAGGAGTCTAACATACCTGCAAGTGTTTGGGTG--G--AAAACCCATGCGCGTAATGAAAGTG-A---CAGTTGGGATCCTTGTCA-----------T-GGGGAGCACCGACGCCCAGACCAGACCTT-TTGCGACGGATCTGC-GGTAGAGCATGTATGTTGGGACCCGAAAGATGGTGAACTATGCCTGAATAGGGTGAAGCCAGAGGAAACTCTGGTGGAGGCTCGTAGCGATTCTGACGTGCAAATCGATCGTCAAATTTGGGTATAGGGGCGAAAGACTAATCGAACCATCTAGTAGCTGGTTCCTGCCGAAGTTTCCCTCAGGATAGCAGAAACTCA----TATCAGATTTATGTGGTAAAGCGAATGATTAGAGGCCTTGGGGTTGAAACAACCTTAACCTATTCTCAAACTTTAAATATGTAAGAACAAGCTGTCTCTTGA---TTGGACTGCTTG-GCGATTGAGAGTTTCTAGTGGGCCATTTTTGGTAAGCAGAACTGGCGATGCGGGATGAACCGAACGTGAGGTTAAGGTGCCGGAATTCACGCTCATCAGACACCACAAAAGGTGTTAGTTCATCTAGACAGCAGGACGGTGGCCATGGAAGTCGGAATCCGCTAAGGAGTGTGTAACAACTCACCTGCCGAATGAACTAGCCCTGAAAATGGATGG-CGCTTAAGCG-TGATACCCATACCTCACCGTCAGTGTTGAAG-------------------------------------------------------------------------------------------------------------------------------------------------------------------------------------------------------------------------------------------------------------------------------------------------------------------------------------------------------------------------------------------------------------------------------------------------------------------------------------------------------------------------------------------------------------------------------------------------------------------------------------------------------------------------------------------------------------------------------------------------------------------------------------------------------------------------------------------------------------------------------------------------------------------------------------------------------------------------------------------------------------------------------------------------------------------------------------------------------------------------------------------------------------------------------------------------------------------------------------------------------------------------------------------------------------------------------------------------------------------------------------------------------------------------------------------------------------------------------------------------------------------------------------------------------------------------------------------------------------------------------------------------------------------------------------------------------------------------------------------------------------------------------------------------------------------------------------------------------------------------------------------------------------------------------------------------------------------
>Inosperma_bulbomarginatum_Benin
CGT-AACAAGGTTTCCGTAGGTGAACC-TGCGGAAGGATCATTAT-----TGAA-AT-----AAC--A-ACAACGAGCTG-------TTGCTGG---CC-AATA----------------ATGGCAGTC-GTGCACGCT-TGT-TG-T--CT-TT---C---AC------AT-CC-ACTT-TGTGCA-C-C-G-TT---T-GTAAATCCTTGAGAAATTTTTT---C--A----C--ATCT----------------------------CTAAACAGATGTGGTTTAGAGG--AC-TGCCTTGCATGGTT-----------ATATATATTTTGC-AGGCTTTT-C-TTGTA-ATC-TTTAG--GGTTTATGCTT------TTCATA----TAATCTTTTA-AA------A--ATCAAG-A-T---TG-CATAACATTA----------GGGC-GTAATC-CCCCA---TGTAAATTACAACTTTCAGCAACGGATCTCTTGGCTCTCGCATCGATGAAGAACGCAGCGAAATGCGATAAGTAATGTGAATTGCAGAATTCAGTGAATCATCGAATCTTTGAACGCATCTTGCGCTCCTTGG-TATTCCGAGGAGCATGCCTGTTTGAGTGTTA--TT--A--ATA---TC-TCAAAC---CC-TCAACTCTTTT-------------TGAGGGC-TTGGAT-TTGGAGGATC-------------TA-TTTGCAGGGC--TTTAC---------------------------------TTTCATTCT-CTGCTCCTCTGAAAAGAAT-AGGT----GGCG-----------TTTGTGTT----------TAGA--------CC--CACA--T--C-----AG--ATG-TGAT--AA-----CT-ATC-TCATATCAATAAGCGGAGGAAAAGAAACTAACAAGGATTCCCTTAGTAACTGCGAGTGAAGTGGGAAAAGCTCAAATTTGTAAT-CTGGCAGCCA-----TTT-G---GTTGTCCGAGTTGTAATCTAGAGAAGCGC-TACCTGTGCTGGA--CCATGTACAAGTCTCCTGGAATGGAGCATCATAGAGGGTGAGAATCCCGTCTTTGACA-T-GG-AC---TCCCAGGAC--ATTAATGGTGT-GCTCTCAAAGAGTCGAGTTGTTTGGGAATGCAGCTCAAAATGGGTGGTAAATGCCATCTAAAGCTAAATATTGGCGAGAGACCGATAGCGAACAAGTACCGTGAGGGAAAGATGAAAAGAACTTTGGAAAGAGAGTTAAACAGTACGTGAAATTGCTGAAAGGGAAACGCTTGAAGTCAGTCGCATC-GG-CTGGAAATCAACC--TT-GCTTTTGCTGGGCGTATTTTTC-------ATC----TGATGGGTCAGCATCAATTTCAGCTGCTGGATAAA-GTTC-TTGGGAATGTGGCATC----TC-AGGATGTGTTATAG-CCCATGG-ACACATACAGCAGTGGAGATTGAGG-AACTCAGCAT----GCC--------AC------GA-GGC----TGGG-----CT-TT------G-TC-CACA-C-----------AACATGCTTAGGAT-GCTGGCA-TAATGGCTTTAATCGACCCGTCTTGAAACACGGACCAAGGAGTCTAACATACCTGCAAGTGTTTGGGTG--G--AAAACCCATGCGCGTAATGAAAGTG-A---CAGTTGGGATCCTTGTCA-----------T-GGGGAGCACCGACGCCCAGACCAGACCTT-TTGCGACGGATCTGC-GGTAGAGCATGTATGTTGGGACCCGAAAGATGGTGAACTATGCCTGAATAGGGTGAAGCCAGAGGAAACTCTGGTGGAGGCTCGTAGCGATTCTGACGTGCAAATCGATCGTCAAATTTGGGTATAGGGGCGAAAGACTAATCGAACCATCTAGTAGCTGGTTCCTGCCGAAGTTTCCCTCAGGATAGCAGAAACTCA----TATCAGATTTATGTGGTAAAGCGAATGATTAGAGGCCTTGGGGTTGAAACAACCTTAACCTATTCTCAAACTTTAAATATGTAAGAACAAGCTGTCTCTTGA---TTGGACTGCTTG-GCGATTGAAAATTTCTAGTGGGCCATTTTTGGTAAGCAGAACTGGCGATGCGGGATGAACCGAACTTGAGGTTAAGGTGCCGGAATTCACGCTCATCAGA---------------------------------------------------------------------------------------------------------------------------------------------------------------GAGACTCCAGAAGGTCAAGCTTGTGGTCTTGTCGAGAATCTGGCATCGATGGCCTGTATTTCTGTCGGATCATTCTCAGGGCCTGTCATCGAGTTCTTGGAGGAGTGGGGTCTGGAGTCATTGGAAGAGAATGCGCATTCGTCTACGGCTTTTACCAAGGTTTTCGCGAATGGTGTCTGGATCGGTGTGCATCGCGATGCAGCCAACCTCGCGAAGACTCCGAAGAGGCTCAGAAGAAGAGACGACATCAGCACGGAGATCTCAGTCGTCAGAGATATTCGAGAGAGAGAGACGAGGGTATACACGGATGCAGGTCGAGTTTGCAGGCCCCTGTTTATTGTGGAAGATCAACAGCTTGTCTTGCAAAAGAAGCACATCAGGTGGCTCAACAACGGGGTCGACGACGAAGGGCAAGAATTCAAGTGGGAGCAACTGGTCAAGGGTGGCATCATCGAGTTGCTCGACTCAGAAGAGGAGGAGACAGTCACGATCTCGACGACACCCGAAGACCTGGAGAATTCGCGATTACAACAGAGAGGAATCGATCCCCACGCAAACGACGGCGAATTCGATCCGGCTGCTCGTCTCAAGGCGGGAACTCATGCACATACTTGGACACATTGCGAGATTCATCCAAGTACGATCCTTGGCATTTGTGCCAGCATCATTCCTTTCCCCGACCACAACCAG-------------------------------------------------------------------------------------------------------------------------------------------------------------------------------------------------------------------------------------------------------------------------------------------------------------------------------------------------------------------------------------------------------------------------------------------------------------------------------------------------------------------------------------------------------------------------------------------------------------------------------------------------------------------------------------------------------------------------------------------------------------------------------------------------------------------------------------------------------------------------------------------------------------------------------------------------------------------------------------------------------------------------------------------------------------------------------------------------------------------------------------------------------------------------------------------------------------------------------------------------
>Inosperma_sp_BB3233_Zambia
CGT-AACAAGGTTTCCGTAGGTGAACC-TGCGGAAGGATCATTAT-----TGAA-AT--G---RC--A-TGATAAAGCTG-------TTGCTGG---TT-TC-------------------T--CA--CTGTGCACGCT-TTG-TC-T-T-T-T-CT------C--AT--AT-CCCACTT-TGTGCA-C-C-A-TTTG-TAG---A--C---------TTGTGTATCTGAGCTTC-AAGCT---------------------------------CAGATGA--T-T-GGGG--AC-TGCT--------------------------------GCTTGGCTTTT-C-CTGTG-ATC-----T--TGTCTATGACC-----TTTTTYA----TACACACA-------AACTA--GTATTG-A-T----GTCTTGTAAT-A-----------------------AATG---ACAAATATACAACTTTCAGCAACGGATCTCTTGGCTCTCGCATCGATGAAGAACGCAGCGAAATGCGATAAGTAATGTGAATTGCAGAATTCAGTGAATCATCGAATCTTTGAACGCATCTTGCGCTCCTTGG-TATTCCGAGGAGCATGCCTGTTTGAGGGTCA--TT--A--ATA---TC-TCAA-C-TCCCAT-GTCA-------------CTAT-GGAC-AG-TTGGAT-TTGGAGGGTT----------------TGTGCAGG-C-------------------------------------------TG-AGT-CTGCTCCTCTGAAATGCATT-GGC----RGCA-----------TTTGTGT----------GT-GA--------CC--TGC---TT-T------GG-ATG-TGAT--AG-----TT-ATC-TCATATCAATAAGCGGAGGAAAAGAAACTAACAAGGATTCCCTTAGTAACTGCGAGTGAAGTGGGAAGAGCTCAAATTTGTAAT-CTGGCAGCTA-----TAC-A---GTTGTCCGAATTGTAATCTGGAGAAGTGT-TACCTGTGCTGGA--CCATGTATAAGTCTCCTGGAATGGAGCATCATAGAGGGTGAGAATCCCGTCTTTGACA-T-GG-AC---TCCCAGGAC--TTTAATGGTGC-GCTCTCAAAGAGTCGAGTTGTTTGGGAATGCAGCTCAAAATGGGTGGTAAATGCCATCTAAAGCTAAATACTGGCGAGAGACCGATAGCGAACAAGTACCGTGAGGGAAAGATGAAAAGAACTTTGGAAAGAGAGTTAAACAGTACGTGAAATTGCTGAAAGGGAAACGCTTGAAGTCAGTCACATC-AG-CTGGAAATCAACCT-TT-GCTTTTGCTTGGTGTACTTTCC-------ATC----TGATGGGTCAGCATCAATTTTGGCTGCTGGATAAA-GTTC-TTGGGAATGTAGCATC----TC-AGGATGTGTTATAG-CTCTTGG-ACGTATACAGCAGTTGGGATTGAGG-AACTCAGCAC----GCC--------AC-------ATTGG---CT-GG-----GC-TT------G-TC-CACA-T-----------AA-NNNNNNNNNNN-NNNGGCA-TAATGGCTTTAATCGACCCGTCTTGAAACACGGACCAAGGAGTNTAACATACCTGCAAGTGTTTGGGTG--G--AAAACTCATGCGCGTAATGAAAGTG-A---TGGTTGAGATCCCTGTCA-----------T-GGGGAGCATCGACACCCAGACCAGACCTT-CTGTGACGGATCTGCGGGTAGAGCATGTATGTTGGGACCCGAAAGATGGTGAACTATGCCTGAATAGGGTGAAGCCAGAGGAAACTCTGGTGGAGGCTCGTAGCGATTCTGACGTGCAAATCGATCGTCAAATTTGGGTATAGGGGCGAAAGACTAATCGAACCATCTAGTAGCTGGTTCCTGCCGAAGTTTCCCTCAGGATAGCAGAAACTCG----TATCAGATTTATGTGGTAAAGCGAATGATTAGAGGCCTTGGGGTTGAAACAACCTTAACCTATTCTCAAACTTTAAATATGTAAGAACAAGCTGTCTCTTGA---TTGGACTGCTTG-GCGATTGAGAGTTTCTAGTGGGCCATTTTTGGTAAGCAGAACTGGCGATGCGGGATGAACCGAACGTGAGGTTAAGGTGCCGGAATTCACGCTCATCAGACACCACAAAAGGTGTTAGTTCATCTAGACAGCAGGACGGTGGCCATGGAAGTCGGAATCCGCTAAGGAGTGTGTAACAACTCACCTGCCGAATGAACTAGCCCTGAAAATGGATGG-CGCTTAAGCG-TGATACCCAT----------------------------------------------------------------------------------------------------------------------------------------------------------------------------------------------------------------------------------------------------------------------------------------------------------------------------------------------------------------------------------------------------------------------------------------------------------------------------------------------------------------------------------------------------------------------------------------------------------------------------------------------------------------------------------------------------------------------------------------------------------------------------------------------------------------------------------------------------------------------------------------------------------------------------------------------------------------------------------------------------------------------------------------------------------------------------------------------------------------------------------------------------------------------------------------------------------------------------------------------------------------------------------------------------------------------------------------------------------------------------------------------------------------------------------------------------------------------------------------------------------------------------------------------------------------------------------------------------------------------------------------------------------------------------------------------------------------------------------------------------------------------------------------------------------------------------------------------------------------------------------------------------------------------------------------------------------------------------------------
>Inosperrma_submaculatum_Zambia
CGT-AACAAGGTTTCCGTAGGTGAACC-TGCGGAAGGATCATTAC-----TGAA-AT--G---AC--A-TGATAAAGCTG-------TTGCTGG---CT-TCTTC---------------------G-CTGTGCACGCT-TGT-CA-T-TC--T-CTT--------AC--AT-CC-AC-T-TGTGCA-C-C-A-TTTG-TAG---A--CT--------TTGTGTATTTGAGCT-C--AGCT---------------------------------CAGATGA--T-TGGGGG--AC-TGCT-------------------------------TG-TTGGCTTTC-C-CTGTG-ATC--------AGTCTATGACC-----TTTTTCA----TACGCGAC-------TAGTATTG-A-TG-A-T----GTCTTTTAAT-------------------------AATG---ACAAATATACAACTTTCAGCAACGGATCTCTTGGCTCTCGCATCGATGAAGAACGCAGCGAAATGCGATAAGTAATGTGAATTGCAGAATTCAGTGAATCATCGAATCTTTGAACGCATCTTGCGCTCCTTGG-TATTCTGAGGAGCATGCCTGTTTGAGGGTCA--TT--A--ATA---TC-TCAA-CTTCC-ATAGTTTAAT---------------GGACAAG-TTGGA-CTTGGAGGATT----------------TGTGCAGG-CA--------------------------------------A---TTGGGT-CTGCTCCTCTGAAATGCATT-GGC----AGCA-----------CTTGTGT----------G-GGA--------CC--TGC---TT-T------GG-ATG-TGATAATA----GTT-ATC-TCATATCAATAAGCGGAGGAAAAGAAACTAACAAGGATTCCCTTAGTAACTGCGAGTGAAGTGGGAAGAGCTCAAATTTGTAAT-CTGGCAGCTC-----TAT-G---GCTGTCCGAATTGTAATCTGGAGAAGTGC-TACCTGTGCTGGA--CCATGTAAAAGTCTYCTGGAATGGAGCATCATAGAGGGTGAGAATCCCGTCTTTGACA-T-GG-AC---TCCCAGGAC--TTT-ATGGTAC-GCTCTCAAAGAGTCGAGTTGTTTGGGAATGCAGCTCAAAATGGGTGGTAAATGCCATCTAAAGCTAAATATTGGCGAGAGACCGATAGCGAACAAGTACCGTGAGGGAAAGATGAAAAGAACTTTGGAAAGAGAGTTAAACAGTACGTGAAATTGCTGAAAGGGAAACGCTTGAAGTCAGTCGCATC-AG-CTGGAAATCAACCT-TT-GCTTTTGCTTGGTGTACTTTCT-G------TC----TGATGGGTCAGCATCAATTTTGGCTGCTAGATAAA-GTTC-TTGGGAATGTAGCATC-----TCAGGATGTGTTATAG-CTCTTGG-ACGTATATGGCAGTTGGGATTGAGG-AACTCAGCAC----GCC--------TC-------ATAGG---CT-GG-----GC-TT------G-TC-CACA-T-----------AACGTGCTTAGGAT-GCTGGCA-TAATGGCTTTAATCGACCYGTCTTGAAACACGGACCAAGGAGTCTAACATGCATGCGAGTGTTTGGGTG--G--AAAACCCATGAGCATAATGAAAGTG-A---TGGTTGAGATCCCTGTCA-----------T-GGGGAGCATCGACGCCCAGACCAGACCTT-CTGTGACGGATCTGC-GGTAGAGCATGTATGTTGGGACCCGAAAGATGGTGAACTATGCCTGAATAGGGTGAAGCCAGAGGAAACTCTGGTGGAGGCTCGTAGCGATTCTGACGTGCAAATCGATCGTCAAATTTGGGTATAGGGGCGAAAGACTAATCGAACCATCTAGTAGCTGGTTCCTGCCGAAGTTTCCCTCAGGATAGCAGAAACTCA----TATCAGATTTATGTGGTAAAGCGAATGATTAGAGGCCTTGGGGTTGAAACAACCTTAACCTATTCTCAAACTTTAAATATGTAAGAACAAGCTGTCTCTTGA---TTGGACTGCTTG-GCGATTGAGAGTTTCTAGTGGGCCATTTTTGGTAAGCAGAACTGGCGATGCGGGATGAACCGAACGTGAGGTTAAGGTGCCGGAATTCACGCTCATCAGACACCACAAAAGGTGTTAGTTCATCTAGACAGCAGGACGGTGGCCATGGAAGTCGGAATCCGCTAAGGAGTGTGTAACAACTCACCTGCCGAATGAACTAGCCCTGAAAATGGATGG-CGCTTAAGCG-TGATACCCATACCTCACCGTCAGTGTTGAAGGAGACTCCTGAAGGTCAAGCTTGCGGTCTTGTGAAGAATCTAGCTCTAATGGCCTGTATATCTGTCGGTTCTTTTTCGGGACCTGTCATTGAGTTCTTGGAAGAGTGGGGTCTGGAGTCATTAGAAGAGAATGCACATTCATCAACGTCGTTCACCAAAGTYTTCGTAAATGGTGTTTGGATAGGTGTGCATCGTGATGCRGCTAATCTCGTGAAGACTCTGAAGAGGTTGAGGAGAAGAGACGACATYAGTACGGAGATTTCGGTCGTCAGAGATATTCGGGAGAGAGAAATGAGGGTATACACGGATGCGGGTCGAGTTTGCAGACCGTTATTCATTGTGGAAGATCAGCAGCTCATTTTGCAAAAGAAACACATCAGGTGGCTAAATAACGGGGTTGACGATGATGGSCAGGAGTTCAAGTGGGAACARCTGATCAAGGGTGGTATCATCGAATTGCTTGACTCGGAAGAGGAGGAGACAGTCATGATTTCGATGACGCCTGAAGACCTGGAGAACTCGCGGTTGCAGCAAAGAGGCATTGACCCTCATTCGAATGATGGCGAGTTCGATCCTGCCGCACGTCTGAAGGCCGGAACTCATGCGCATACTTGGACACATTGCGAGATTCATCCAAGTATGATTCTTGGCATTTGTGCAAGTATAATTCCCTTCCCTGACCATAACCAGGTAAGTC-AATC-RTC---GT-AAAATTCTTTKC-AAAAAGCGTTAATT--CATY-CGACAGTCACCTCGTAATACCTACCAATCTGC---------------------------------------------------------------------------------------------------------------------------------------------------------------------------------------------------------------------------------------------------------------------------------------------------------------------------------------------------------------------------------------------------------------------------------------------------------------------------------------------------------------------------------------------------------------------------------------------------------------------------------------------------------------------------------------------------------------------------------------------------------------------------------------------------------------------------------------------------------------------------------------------------------------------------------------------------------------------------------------------------------------------------------------------------------------------------------------------------------------------------------------------------------
>Inosperma_macrocarpa_Benin_HLA0790
CGT-GTCGCCCTTTCCGTAGGTGAACC-TGCGGAAGGATCATTAC-----TGAA-AT-----TAC--A-TGATAAAGCTG-------TTGCTGG---CC-ACT-C---------------------G-CTGTGCACGCT-TGT-CA-T-TC--T-C----------AC--AT-CC-AC-T-TGTGCA-C-C-A-TTTG-TAG---A--C-----ATTTTAGTGTATCTGAGCCCCTTGGCT---------------------------------CAGATGA--T-TGGGGG--AC-TGC-----------------------------------TTAGCTTTC-C-CTGTG-ATC--------TGTCTATGACC----ATTTTTCA----TACACAGC----------TA-GTA-TTG-A-T----GTCTTGTAAT-------------------------CATG---ACAAATATACAACTTTCAGCAACGGATCTCTTGGCTCTCGCATCGATGAAGAACGCAGCGAAATGCGATAAGTAATGTGAATTGCAGAATTCAGTGAATCATCGAATCTTTGAACGCAACTTGCGCTCCTTGG-TATTCCGAGGAGCATGCCTGTTTGAGGGTCA--TT--A--TTA---TC-TCAA-CT-CCTATAGCTTTTTT-G-------TTAT-GGACAG--TTGGAT-TTGGAGGATT----------------TGTGCAGG-CA--------------------------------------A-A-TT-GGT-CTGCTCCTCTGAAATGCATT-GGC----AGCA-----------TTTGCGTGAAGGGGGGGGGAGA--------CC--TGC---TT-T------GG-ATG-TGAT--AA-----TT-ATC-T-------------------------ACTAACAAGGATTCCCTTAGTAACTGCGAGTGAAGTGGGAAGAGCTCAAATTTGTAAT-CTGGCAGCTC-----TAT-A---GTTGTCCGAATTGTAATCTGGAGAAGTGT-TGCCTGTGCTGGA--CCATGTACAAGTCTCCTGGAATGGAGCATCATAGAGGGTGAGAATCCCGTCTTTGACA-T-GG-AC---TCCCAGGAC--TTTAATGGTAC-GCTCTCAAAGAGTCGAGTTGTTTGGGAATGCAGCTCAAAATGGGTGGTAAATGCCATCTAAAGCTAAATACTGGCGAGAGACCGATAGCGAACAAGTACCGTGAGGGAAAGATGAAAAGAACTTTGGAAAGAGAGTTAAACAGTACGTGAAATTGCTGAAAGGGAAACGCTTGAAGTCAGTCACACC-AT-TTGGAAATCAACCT-TT-GCTTTTGCTTGGTGTACTTTCT-------ATC----TGGTGGGTCAGCATCAATTTTGGCTGCTGGATAAA-GTTC-TTGGGAATGTAGCATC-----TTAGGATGTGTTATAG-CTCTTGG-ACGCATACAGCAGTTGGGATTGAGG-AACTCAGCAC----GCC--------AC-------ATTGG---CT-GG-----GC-TT------G-TC-CACA-T-----------AACGTGCTTAGGAT-GCTGGCA-TAATGGCTTTAATCGACCCGTCTTGAAACACGGACCAAGGAGTCTAACATGCCTGCAAGTGTTTGGGTG--GA-AAAACCCATGCGCGTAATGAAAGTG-A---TGGTTGAGATCCCTGTCA-----------T-GGGGAGCACCGACGCCCAGACCAGACCTT-TTGTGACGGATCTGC-GGTAGAGCATGTATGTTGGGACCCGAAAGATGGTGAACTATGCCTGAATAGGGTGAAGCCAGAGGAAACTCTGGTGGAGGCTCGTAGCGATTCTGACGTGCAAATCGATCGTCAAATTTGGGTATAGGGGCGAAAGACTAATCGAACCATCTAGTAGCTGGTTCCTGCCGAAGTTTCCCTCAGGATAGCAGAAACTCA----TATCAGATTTATGTGGTAAAGCGAATGATTAGAGGCCTTGGGGTTGAAACAACCTTAACCTATTCTCAAACTTTAAATATGTAAGAACAAGCTGTCTCTTGA---TTGGACTGCTTG-GCGATTGAGAGTTTCTAGTGGGCCATTTTTGGTAAGCAGAACTGGCGATGCGGGATGAACCGAACGTGAGGTTAAGGTGCCGGAATTCACGCTCATCAGACACCACAAAAGGTGTTAGTTCATCTAGACAGCAGGACGGTGGCCATGGAAGTCGGAATCCGCTAAGGAGTGTGTAACAACTCACCTGCCGAATGAACTAGCCCTGAAAATGGATGG-CGCTTAAGCG-TGATACCCATACCTCACCGTCAGTGTTGAAG-------------------------------------------------------------------------------------------------------------------------------------------------------------------------------------------------------------------------------------------------------------------------------------------------------------------------------------------------------------------------------------------------------------------------------------------------------------------------TGCTCGACTCGGAAGAGGAAGAGACAGTCATGATTTCGATGACACCTGAAGACCTGGAGAACTCCCGGTTGCAGCAGAGAGGTATCGATCCTCACTCGAACGATGGCGAGTTCGATCCTGCTGCTCGTCTGAAGGCCGGAACTCATGCACATACTTGGACACATTGCGAGATTCATCCAAGTATGATCCTTGGCATTTGCGCCAGCATTATTCCTTTCCCTGACCATAACCAGGCAAGTCAG-TC-ATC---GC-ACGGTTCTTTGC-AAAAAGTGTTAATT-CCATT-CGACAGTCACCCCGTAATACCTACCAATCTGCGACTGTGCCATCCTCATCATTGCTGGTGGTACTGGTGAATTCGAAGCTGGTATCTCCAAAGATGGTCAGACTCGCGAGCACGCTCTCCTTGCTTTCACACTTGGTGTCCGCCAACTCATTGTAGCCGTCAACAAGATGGACACTACCAAGGTGAGACAATCAA----TGCGAACG-----TAA-TATCTCTTTCTGACAAAG----CCCTGTTGACAGTGGAGTGAGGACCGTTTCAATGAAATCGTGAAGGAAACCTCTGCCTTCATCAAGAAGGTTGGGTACAACCCCAAGGCTGTCGCCTTCGTGCCCATCTCTGGTTGGCACGGTGATAACATGTTGGAGGAATCCACCAAGTAAATTCAAT-TGCACGCATATATGCGATATA-TCCATGT-TGATTGAC-TCAT-TCTAGCATGCCATGGTATAAGGGCTGGACAAAGGAAACCAAAGGTGGCGTTGTCAAGGGCAAGACGCTTCTTGACGCCATTGACGCCATTGAACCCCCTGTTCGTCCGTCTGATAAGCCTCTTCGTCTCCCTCTTCAGGATGTCTACAAGATCGGTGGT---------------------------------------------------------------------------------------------------------------------------------------------------------------------------------------------------------------------------------------------------------------------------------------------------------------------------------------------------------------------------------------------------------------------------------------------------------------------------------------------------------------------------------------------------------------
>Inosperma_macrocarpa_Benin_HLA0791
---------------------------------------CATTA-----------------------A-TGATAAAGCTG-------TTGCTGG---CC-ACT-C---------------------G-CTGTGCACGCT-TGT-CA-T-TC--T-C----------AC--AT-CC-AC-T-TGTGCA-C-C-A-TTTG-TAG---A--C-----ATTTTAGTGTATCTGAGCCCCTTGGCT---------------------------------CAGATGA--T-TGGGGG--AC-TGC-----------------------------------TTAGCTTTC-C-CTGTG-ATC--------TGTCTATGACC----ATTTTTCA----TACACAGC----------TA-GTA-TTG-A-T----GTCTTGTAAT-------------------------CATG---ACAAATATACAACTTTCAGCAACGGATCTCTTGGCTCTCGCATCGATGAAGAACGCAGCGAAATGCGATAAGTAATGTGAATTGCAGAATTCAGTGAATCATCGAATCTTTGAACGCAACTTGCGCTCCTTGG-TATTCCGAGGAGCATGCCTGTTTGAGGGTCA--TT--A--TTA---TC-TCAA-CT-CCTATAGCTTTTTT-G-------TTAT-GGACAG--TTGGAT-TTGGAGGATT----------------TGTGCAGG-CA--------------------------------------A-A-TT-GGT-CTGCTCCTCTGAAATGCATT-GGC----AGCA-----------TTTGCGTGAA---GGGGGGAGA--------CC--TGC---TT-T------GG-ATG-TGAT--AA-----TT-ATC-T--------------------------CTAAC-AGGATTCCCTTAGTAACTGCGAGTGAAGTGGGAAGAGCTCAAATTTGTAAT-CTGGCAGCTC-----TAT-A---GTTGTCCGAATTGTAATCTGGAGAAGTGT-TGCCTGTGCTGGA--CCATGTACAAGTCTCCTGGAATGGAGCATCATAGAGGGTGAGAATCCCGTCTTTGACA-T-GG-AC---TCCCAGGAC--TTTAATGGTAC-GCTCTCAAAGAGTCGAGTTGTTTGGGAATGCAGCTCAAAATGGGTGGTAAATGCCATCTAAAGCTAAATACTGGCGAGAGACCGATAGCGAACAAGTACCGTGAGGGAAAGATGAAAAGAACTTTGGAAAGAGAGTTAAACAGTACGTGAAATTGCTGAAAGGGAAACGCTTGAAGTCAGTCACACC-AT-TTGGAAATCAACCT-TT-GCTTTTGCTTGGTGTACTTTCT-------ATC----TGGTGGGTCAGCATCAATTTTGGCTGCTGGATAAA-GTTC-TTGGGAATGTAGCATC-----TTAGGATGTGTTATAG-CTCTTGG-ACGCATACAGCAGTTGGGATTGAGG-AACTCAGCAC----GCC--------AC-------ATTGG---CT-GG-----GC-TT------G-TC-CACA-T-----------AACGTGCTTAGGAT-GCTGGCATTAWKGSTTTTATTSRACCCGCTTKGAACCMCGRACCARGAAKYYTACCWT-CYTGCMARGGKTKGGGGG--A--AAAACCCATGCGCGTAATGAAAGTG-A---TGGTTGAGATCCCTGTCA-----------T-GGGGAGCACCGACGCCCAGACCAGACCTT-TTGTGACGGATCTGC-GGTAGAGCATGTATGTTGGGACCCGAAAGATGGTGAACTATGCCTGAATAGGGTGAAGCCAGAGGAAACTCTGGTGGAGGCTCGTAGCGATTCTGACGTGCAAATCGATCGTCAAATTTGGGTATAGGGGCGAAAGACTAATCGAACCATCTAGTAGCTGGTTCCTGCCGAAGTTTCCCTCAGGATAGCAGAAACTCA----TATCAGATTTATGTGGTAAAGCGAATGATTAGAGGCCTTGGGGTTGAAACAACCTTAACCTATTCTCAAACTTTAAATATGTAAGAACAAGCTGTCTCTTGA---TTGGACTGCTTG-GCGATTGAGAGTTTCTAGTGGGCCATTTTTGGTAAGCAGAACTGGCGATGCGGGATGAACCGAACGTGAGGTTAAGGTGCCGGAATTCACGCTCATCAGACACCACAAAAGGTGTTAGTTCATCTAGACAGCAGGACGGTGGCCATGGAAGTCGGAATCCGCTAAGGAGTGTGTAACAACTCACCTGCCGAATGAACTAGCCCTGAAAATGGATGG-CGCTTAAGCG-TGATACCCATACCTCACCGTCAGTGTTGAAGGAGACTCCTGAAGGTCAAGCTTGCGGTCTTGTGAAGAACCTGGCTTTGATGGCCTGTATATCTGTCGGTTCCTTTTCGGGACCTGTCATTGAGTTCTTGGAAGAGTGGGGTCTGGAGTCATTGGAAGAGAATGCACATTCATCGACGTCGTTCACCAAGGTCTTCGTTAATGGCGTTTGGATAGGTGTGCATCGTGATGCCTCTAACCTCGTGAAAACTCTGAAGAGGTTGAGGAGAAGAGACGACATCAGTACGGAGATTTCGGTTGTCAGAGATATTCGAGAGAGAGAAATGAGGGTATACACGGATGCGGGTCGAGTTTGCAGACCGTTATTCATTGTGGAAGATCAGCAGCTTATTTTGCAAAAGAAACATATCAGGTGGCTAAATAACGGGGTTGATGATGATGGGCAGGAGTTCAAGTGGGAGCAACTGATCAAGGGTGGTAT-ATCGAGTTGCTCGACTCGGAAGAGGAAGAGACAGTCATGATTTCGATGACACCTGAAGACCTGGAGAACTCCCGGTTGCAGCAGAGAGGTATCGATCCTCACTCGAACGATGGCGAGTTCGATCCTGCTGCTCGTCTGAAGGCCGGAACTCATGCACATACTTGGACACATTGCGAGATTCATCCAAGTATGATCCTTGGCATTTGCGCCAGCATTATTCCTTTCCCTGACCATAACCAGGCAAGTCAG-TC-ATC---GC-ACGGTTCTTTGC-AAAAAGTGTTAATT-CCATT-CGACAGTCACCCCGTAATACCTACCAATCTGCGACTGTGCCATCCTCATCATTGCTGGTGGTACTGGTGAATTCGAAGCTGGTATCTCCAAAGATGGTCAGACTCGCGAGCACGCTCTCCTTGCTTTCACACTTGGTGTCCGCCAACTCATTGTAGCCGTCAACAAGATGGACACTACCAAGGTGAGACAATCAA----TGCGAACG-----TAA-TATCTCTTTCTGACAAAG----CCCTGTTGACAGTGGAGTGAGGACCGTTTCAATGAAATCGTGAAGGAAACCTCTGCCTTCATCAAGAAGGTTGGGTACAACCCCAAGGCTGTCGCCTTCGTGCCCATCTCTGGTTGGCACGGTGATAACATGTTGGAAGAATCCACCAAGTAAATTCAAT-TGCACGCATATATGCGATATA-TCCATGT-TGATTGAC-TCAT-TCTAGCATGCCATGGTATAAGGGCTGGACAAAGGAAACCAAAGGTGGCGTTGTCAAGGGCAAGACGCTTCTTGACGCCATTGACGCCATTGAACCCCCTGTTCGTCCGTCTGATAAGCCTCTTCGTCTCCCTCTCCAGGATGTCTACAAGATCGGTGG----------------------------------------------------------------------------------------------------------------------------------------------------------------------------------------------------------------------------------------------------------------------------------------------------------------------------------------------------------------------------------------------------------------------------------------------------------------------------------------------------------------------------------------------------------------
>Inosperma_macrocarpa_Benin_HLA0792
CGT-GTCGCCCTTTCCGTAGGTGAACC-TGCGGAAGGATCATTAC-----TGAA-AT-----TAC--A-TGATAAAGCTG-------TTGCTGG---CC-ACT-C---------------------G-CTGTGCACGCT-TGT-CA-T-TC--T-C----------AC--AT-CC-AC-T-TGTGCA-C-CAA-TTTG-TAG---A--C-----ATTTTAGTGTATCTGAGCCAAGGGGCT---------------------------------CAGATGA--T-TGGGGG--AC-TGC-----------------------------------TTAGCTTTC-C-CTGTG-ATC--------TGTCTATGACC----ATTTTTCA----TACACAGC----------TA-GTA-TTG-A-T----GCCTTGTAAT-------------------------CATG---ACAAATATACAACTTTCAGCAACGGATCTCTTGGCTCTCGCATCGATGAAGAACGCAGCGAAATGCGATAAGTAATGTGAATTGCAGAATTCAGTGAATCATCGAATCTTTGAACGCAACTTGCGCTCCTTGG-TATTCCGAGGAGCATGCCTGTTTGAGGGTCA--TT--A--TTA---TC-TCAA-CT-CCTATAGCTTTTTT-G-------TTAT-GGACAG--TTGGAT-TTGGAGGATT----------------TGTGCAGG-CA--------------------------------------A-A-TT-GGT-CTGCTCCTCTGAAATGCATT-GGC----AGCA-----------TTTGCGTGAA---GGGGGGAGA--------CC--TGC---TT-T------GG-ATG-TGAT--AA-----TT-ATC-T-------------------------------AGGGATTCCCTTAGTAACTGCGAGTGAAGTGGGAAGAGCTCAAATTTGTAAT-CTGGCAGCTC-----TAT-A---GTTGTCCGAATTGTAATCTGGAGAAGTGT-TGCCTGTGCTGGA--CCATGTACAAGTCTCCTGGAATGGAGCATCATAGAGGGTGAGAATCCCGTCTTTGACA-T-GG-AC---TCCCAGGAC--TTTAATGGTAC-GCTCTCAAAGAGTCGAGTTGTTTGGGAATGCAGCTCAAAATGGGTGGTAAATGCCATCTAAAGCTAAATACTGGCGAGAGACCGATAGCGAACAAGTACCGTGAGGGAAAGATGAAAAGAACTTTGGAAAGAGAGTTAAACAGTACGTGAAATTGCTGAAAGGGAAACGCTTGAAGTCAGTCACACT-AT-TTGGAAATCAACCT-TT-GCTTTTGCTTGGTGTACTTTCT-------ATC----TGGTGGGTCAGCATCAATTTTGGCTGCTGGATAAA-GTTC-TTGGGAATGTAGCATC-----TTAGGATGTGTTATAG-CTCTTGG-ACGCATACAGCAGTTGGGATTGAGG-AACTCAGCAC----GCC--------AC-------ATTGG---CT-GG-----GC-TT------G-TC-CACA-T-----------AACGTGCTTAGGAT-GCTGGCA-TAATGGCTTTAATCGACCCGTCTTGAAACACGGACCAAGGAGTCTAACATGCCTGCAAGTGTTTGGGTG--GA-AAAACCCATGCGCGTAATGAAAGTG-A---TGGTTGAGATCCCTGTCA-----------T-GGGGAGCACCGACGCCCAGACCAGACCTT-TTGTGACGGATCTGC-GGTAGAGCATGTATGTTGGGACCCGAAAGATGGTGAACTATGCCTGAATAGGGTGAAGCCAGAGGAAACTCTGGTGGAGGCTCGTAGCGATTCTGACGTGCAAATCGATCGTCAAATTTGGGTATAGGGGCGAAAGACTAATCGAACCATCTAGTAGCTGGTTCCTGCCGAAGTTTCCCTCAGGATAGCAGAAACTCA----TATCAGATTTATGTGGTAAAGCGAATGATTAGAGGCCTTGGGGTTGAAACAACCTTAACCTATTCTCAAACTTTAAATATGTAAGAACAAGCTGTCTCTTGA---TTGGACTGCTTG-GCGATTGAGAGTTTCTAGTGGGCCATTTTTGGTAAGCAGAACTGGCGATGCGGGATGAACCGAACGTGAGGTTAAGGTGCCGGAATTCACGCTCATCAGACACCACAAAAGGTGTTAGTTCATCTAGACAGCAGGACGGTGGCCATGGAAGTCGGAATCCGCTAAGGAGTGTGTAACAACTCACCTGCCGAATGAACTAGCCCTGAAAATGGATGG-CGCTTAAGCG-TGATACCCATACCTCACCGTCAGTGTTGAAG------------------GCTTGCGGTCTTGTGA-G-ACCTGGCTTTGATGGCCTGTATATCTGTCGGTTCCTTTTCGGGACCTGTCATTGAGTTCTTGGAAGAGTGGGGTCTGGAGTCATTGGAAGAGAATGCACATTCATCGACGTCGTTCACCAAGGTCTTCGTTAATGGCGTTTGGATAGGTGTGCATCGTGATGCCGCTAACCTCGTGAAAACTCTGAAGAGGTTGAGGAGAAGAGACGACATCAGTACGGAGATTTCGGTTGTCAGAGATATTCGAGAGAGAGAAATGAGGGTATACACGGATGCGGGTCGAGTTTGCAGACCGTTATTCATTGTGGAAGATCAGCAGCTTATTTTGCAAAAGAAACATATCAGGTGGCTAAATAACGGGGTTGACGATGATGGGCAGGAGTTCAAGTGGGAACAACTGATCAAGGGTGGTATCATCGAGTTGCTCGACTCGGAAGAGGAAGAGACAGTCATGATTTCGATGACACCTGAAGACCTGGAGAACTCCCGGTTGCAACAGAGAGGTATCGATCCTCACTCGAACGATGGCGAGTTCGATCCTGCTGCTCGTCTGAAGGCCGGAACTCATGCACATACTTGGACACATTGCGAGATTCATCCAAGTATGATCCTTGGCATTTGCGCCAGCATTATTCCTTTCCCTGACCATAACCAGGCAAGTCAG-TC-ATC---GC-ACGGTTCTTTGC-AAAAAGTGTTAATT-CCATT-CGACAGTCACCCCGTAATACCTACCAATCTGCGACTGTGCCATCCTCATCATTGCTGGTGGTACTGGTGAATTCGAAGCTGGTATCTCCAAAGATGGTCAGACTCGCGAGCACGCTCTCCTTGCTTTCACACTTGGTGTCCGCCAACTCATTGTAGCCGTCAACAAGATGGACACTACCAAGGTGAGACAATCAA----TGCGAACG-----TAA-TATCTCTTTCTGACAAAG----CCCTGTTGACAGTGGAGTGAGGACCGTTTCAATGAAATCGTGAAGGAAACCTCTGCCTTCATCAAGAAGGTTGGGTACAACCCCAAGGCTGTCGCCTTCGTGCCCATCTCTGGTTGGCACGGTGATAACATGTTGGAGGAATCCACCAAGTAAATTCAAT-TGCACGCATATATGCGATATA-TCCATGT-TGATTGAC-TCAT-TCTAGCATGCCATGGTATAAGGGCTGGACAAAGGAAACCAAAGGTGGCGTTGTCAAGGGCAAGACGCTTCTTGACGCCATTGACGCCATTGAACCTCCTGTTCGTCCGTCTGATAAGCCTCTTCGTCTCCCTCTCCAGGATGTCTACAAGATCGGTGG----------------------------------------------------------------------------------------------------------------------------------------------------------------------------------------------------------------------------------------------------------------------------------------------------------------------------------------------------------------------------------------------------------------------------------------------------------------------------------------------------------------------------------------------------------------
>Inosperma_macrocarpa_Benin_HLA0788
CGT-GTCGCCCTTTCCGTAGGTGAACC-TGCGGAAGGATCATTAC-----TGAA-AT-----TAC--A-TGATAAAGCTG-------TTGCTGG---CC-ACT-C---------------------G-CTGTGCACGCT-TGT-CA-T-TC--T-C----------AC--AT-CC-AC-T-TGTGCA-C-CAA-TTTG-TAG---A--C-----ATTTTAGTGTATCTGAGCCAAGGGGCT---------------------------------CAGATGA--T-TGGGGG--AC-TGC-----------------------------------TTAGCTTTC-C-CTGTG-ATC--------TGTCTATGACC----ATTTTTCA----TACACAGC----------TA-GTA-TTG-A-T----GTCTTGTAAT-------------------------CATG---ACAAATATACAACTTTCAGCAACGGATCTCTTGGCTCTCGCATCGATGAAGAACGCAGCGAAATGCGATAAGTAATGTGAATTGCAGAATTCAGTGAATCATCGAATCTTTGAACGCAACTTGCGCTCCTTGG-TATTCCGAGGAGCATGCCTGTTTGAGGGTCA--TT--A--TTA---TC-TCAA-CT-CCTATAGCTTTTTT-G-------TTAT-GGACAG--TTGGAT-TTGGAGGATT----------------TGTGCAGG-CA--------------------------------------A-A-TT-GGT-CTGCTCCTCTGAAATGCATT-GGC----AGCA-----------TTTGCGTGAA---GGGGGGAGA--------CC--TGC---TT-T------GG-ATG-TGAT--AA-----TT-ATC-T--------------------------CTAACA-GGATTCCCTTAGTAACTGCGAGTGAAGTGGGAAGAGCTCAAATTTGTAAT-CTGGCAGCTC-----TAT-A---GTTGTCCGAATTGTAATCTGGAGAAGTGT-TGCCTGTGCTGGA--CCATGTACAAGTCTCCTGGAATGGAGCATCATAGAGGGTGAGAATCCCGTCTTTGACA-T-GG-AC---TCCCAGGAC--TTTAATGGTAC-GCTCTCAAAGAGTCGAGTTGTTTGGGAATGCAGCTCAAAATGGGTGGTAAATGCCATCTAAAGCTAAATACTGGCGAGAGACCGATAGCGAACAAGTACCGTGAGGGAAAGATGAAAAGAACTTTGGAAAGAGAGTTAAACAGTACGTGAAATTGCTGAAAGGGAAACGCTTGAAGTCAGTCACACT-AT-TTGGAAATCAACCT-TT-GCTTTTGCTTGGTGTACTTTCT-------ATC----TGGTGGGTCAGCATCAATTTTGGCTGCTGGATAAA-GTTC-TTGGGAATGTAGCATC-----TTAGGATGTGTTATAG-CTCTTGG-ACGCATACAGCAGTTGGGATTGAGG-AACTCAGCAC----GCC--------AC-------ATTGG---CT-GG-----GC-TT------G-TC-CACA-T-----------AACGTGCTTAGGAT-GCTGGCA-TAATGGCTTTAATCGACCCGTCTTGAAACACGGACCAAGGAGTCTAACATGCCTGCAAGTGTTTGGGTG--G--AAAACCCATGCGCGTAATGAAAGTG-A---TGGTTGAGATCCCTGTCA-----------T-GGGGAGCACCGACGCCCAGACCAGACCTT-TTGTGACGGATCTGC-GGTAGAGCATGTATGTTGGGACCCGAAAGATGGTGAACTATGCCTGAATAGGGTGAAGCCAGAGGAAACTCTGGTGGAGGCTCGTAGCGATTCTGACGTGCAAATCGATCGTCAAATTTGGGTATAGGGGCGAAAGACTAATCGAACCATCTAGTAGCTGGTTCCTGCCGAAGTTTCCCTCAGGATAGCAGAAACTCA----TATCAGATTTATGTGGTAAAGCGAATGATTAGAGGCCTTGGGGTTGAAACAACCTTAACCTATTCTCAAACTTTAAATATGTAAGAACAAGCTGTCTCTTGA---TTGGACTGCTTG-GCGATTGAGAGTTTCTAGTGGGCCATTTTTGGTAAGCAGAACTGGCGATGCGGGATGAACCGAACGTGAGGTTAAGGTGCCGGAATTCACGCTCATCAGACACCACAAAAGGTGTTAGTTCATCTAGACAGCAGGACGGTGGCCATGGAAGTCGGAATCCGCTAAGGAGTGTGTAACAACTCACCTGCCGAATGAACTAGCCCTGAAAATGGATGG-CGCTTAAGCG-TGATACCCATACCTCACCGTCAGTGTTGAAGGAGACTCCTGAAGGTCAAGCTTGCGGTCTTGTGAAGAACCTGGCTTTGATGGCCTGTATATCTGTCGGTTCCTTTTCGGGACCTGTCATTGAGTTCTTGGAAGAGTGGGGTCTGGAGTCATTGGAAGAGAATGCACATTCATCGACGTCGTTCACCAAGGTCTTCGTTAATGGCGTTTGGATAGGTGTGCATCGTGATGCCGCTAACCTCGTGAAAACTCTGAAGAGGTTGAGGAGAAGAGACGACATCAGTACGGAGATTTCGGTTGTCAGAGATATTCGAGAGAGAGAAATGAGGGTATACACGGATGCGGGTCGAGTTTGCAGACCGTTATTCATTGTGGAAGATCAGCAGCTTATTTTGCAAAAGAAACATATCAGGTGGCTAAATAACGGGGTTGATGATGATGGGCAGGAGTTCAAGTGGGAGCAACTGATCAAGGGTGGTATCATCGAGTTGCTCGACTCGGAAGAGGAAGAGACAGTCATGATTTCGATGACACCTGAAGACCTGGAGAACTCCCGGTTGCAGCAGAGAGGTATCGATCCTCACTCGAACGATGGCGAGTTCGATCCTGCTGCTCGTCTGAAGGCTGGAACTCATGCACATACTTGGACACATTGCGAGATTCATCCAAGTATGATCCTTGGCATTTGCGCCAGCATTATTCCTTTCCCTGACCATAACCAGGCAAGTCAG-TC-ATC---GC-ACGGTTCTTTGC-AAAAAGTGTTAATT-CCATT-CGACAGTCACCCCGTAATACCTACCAATCTGCGACTGTGCCATCCTCATCATTGCTGGTGGTACTGGTGAATTCGAAGCTGGTATCTCCAAAGATGGTCAGACTCGCGAGCACGCTCTCCTTGCTTTCACACTTGGTGTCCGCCAACTCATTGTAGCCGTCAACAAGATGGACACTACCAAGGTGAGACAATCAA----TGCGAACG-----TAA-TATCTCTTTCTGACAAAG----CCCTGTTGACAGTGGAGTGAGGACCGTTTCAATGAAATCGTGAAGGAAACCTCTGCCTTCATCAAGAAGGTTGGGTACAACCCTAAGGCTGTCGCCTTCGTGCCCATCTCTGGTTGGCACGGTGATAACATGTTGGAGGAATCCACCAAGTAAATTCAAT-TGCACGCATATATGCGATATA-TCCATGT-TGATTGAC-TCAT-TCTAGCATGCCATGGTACAAGGGCTGGACAAAGGAAACCAAAGGTGGCGTTGTCAAGGGCAAGACGCTTCTTGACGCCATTGACGCCATTGAACCCCCTGTTCGTCCGTCTGATAAGCCTCTTCGTCTCCCTCTCCAGGATGTCTACAAGATCGGTGGAC--------------------------------------------------------------------------------------------------------------------------------------------------------------------------------------------------------------------------------------------------------------------------------------------------------------------------------------------------------------------------------------------------------------------------------------------------------------------------------------------------------------------------------------------------------------
>Inosperma_macrocarpa_Benin_HLA0787
CGT-GTCGCCCTTTCCGTAGGTGAACC-TGCGGAAGGATCATTAC-----TGAA-AT-----TAC--A-TGATAAAGCTG-------TTGCTGG---CC-ACT-C---------------------G-CTGTGCACGCT-TGT-CA-T-TC--T-C----------AC--AT-CC-AC-T-TGTGCA-C-C-A-TTTG-TAG---A--C-----ATTTTAGTGTATCTGAGCCAAGGGGCT---------------------------------CAGATGA--T-TGGGGG--AC-TGC-----------------------------------TTAGCTTTC-C-CTGTG-ATC--------TGTCTATGACC----ATTTTTCA----TACACAGC----------TA-GTA-TTG-A-T----GTCTTGTAAT-------------------------CATG---ACAAATATACAACTTTCAGCAACGGATCTCTTGGCTCTCGCATCGATGAAGAACGCAGCGAAATGCGATAAGTAATGTGAATTGCAGAATTCAGTGAATCATCGAATCTTTGAACGCAACTTGCGCTCCTTGG-TATTCCGAGGAGCATGCCTGTTTGAGGGTCA--TT--A--TTA---TC-TCAA-CT-CCTATAGCTTTTTT-G-------TTAT-GGACAG--TTGGAT-TTGGAGGATT----------------TGTGCAGG-CA--------------------------------------A-A-TT-GGT-CTGCTCCTCTGAAATGCATT-GGC----AGCA-----------TTTGCGTGAA---GGGGGGAGA--------CC--TGC-T-TT-T------GG-ATG-TGAT--AA-----TT-ATC-T---------------------------------------CCTTAGTAACTGCGAGTGAAGTGGGAAGAGCTCAAATTTGTAAT-CTGGCAGCTC-----TAT-A---GTTGTCCGAATTGTAATCTGGAGAAGTGT-TGCCTGTGCTGGA--CCATGTACAAGTCTCCTGGAATGGAGCATCATAGAGGGTGAGAATCCCGTCTTTGACA-T-GG-AC---TCCCAGGAC--TTTAATGGTAC-GCTCTCAAAGAGTCGAGTTGTTTGGGAATGCAGCTCAAAATGGGTGGTAAATGCCATCTAAAGCTAAATACTGGCGAGAGACCGATAGCGAACAAGTACCGTGAGGGAAAGATGAAAAGAACTTTGGAAAGAGAGTTAAACAGTACGTGAAATTGCTGAAAGGGAAACGCTTGAAGTCAGTCACACT-AT-TTGGAAATCAACCT-TT-GCTTTTGCTTGGTGTACTTTCT-------ATC----TGGTGGGTCAGCATCAATTTTGGCTGCTGGATAAA-GTTC-TTGGGAATGTAGCATC-----TTAGGATGTGTTATAG-CTCTTGG-ACGCATACAGCAGTTGGGATTGAGG-AACTCAGCAC----GCC--------AC-------ATTGG---CT-GG-----GC-TT------G-TC-CACA-T-----------AACGTGCTTAGGAT-GCTGGCA-TAATGGCTTTAATCGACCCGTCTTGAAACACGGACCAAGGAGTCTAACATGCCTGCAAGTGTTTGGGTG--G--AAAACCCATGCGCGTAATGAAAGTG-A---TGGTTGAGATCCCTGTCA-----------T-GGGGAGCACCGACGCCCAGACCAGACCTT-TTGTGACGGATCTGC-GGTAGAGCATGTATGTTGGGACCCGAAAGATGGTGAACTATGCCTGAATAGGGTGAAGCCAGAGGAAACTCTGGTGGAGGCTCGTAGCGATTCTGACGTGCAAATCGATCGTCAAATTTGGGTATAGGGGCGAAAGACTAATCGAACCATCTAGTAGCTGGTTCCTGCCGAAGTTTCCCTCAGGATAGCAGAAACTCA----TATCAGATTTATGTGGTAAAGCGAATGATTAGAGGCCTTGGGGTTGAAACAACCTTAACCTATTCTCAAACTTTAAATATGTAAGAACAAGCTGTCTCTTGA---TTGGACTGCTTG-GCGATTGAGAGTTTCTAGTGGGCCATTTTTGGTAAGCAGAACTGGCGATGCGGGATGAACCGAACGTGAGGTTAAGGTGCCGGAATTCACGCTCATCAGACACCACAAAAGGTGTTAGTTCATCTAGACAGCAGGACGGTGGCCATGGAAGTCGGAATCCGCTAAGGAGTGTGTAACAACTCACCTGCCGAATGAACTAGCCCTGAAAATGGATGG-CGCTTAAGCG-TGATACCCATACCTCACCGTCAGTGTTGAAG---------------------------------------------------------------------------------------------------------------------------------------------------------------------------------------------------------------------------------------------------------------------------------------------------------------------------------------------------------------------------------------------------------------------------------------------------------------------------CTCGACTCGGAAGAGGAAGAGACAGTCATGATTTCGATGACACCTGAAGACCTGGAGAACTCCCGGTTGCAGCAGAGAGGTATCGATCCTCACTCGAACGATGGCGAGTTCGATCCTGCTGCTCGTCTGAAGGCTGGAACTCATGCACATACTTGGACACATTGCGAGATTCATCCAAGTATGATCCTTGGCATTTGCGCCAGCATTATTCCTTTCCCTGACCATAACCAGGCAAGTCAG-TC-ATC---GC-ACGGTTCTTTGC-AAAAAGTGTTAATT-CCATT-CGACAGTCACCCCGTAATACCTACCAATCTGCGACTGTGCCATCCTCATCATTGCTGGTGGTACTGGTGAATTCGAAGCTGGTATCTCCAAAAATGGTCAGACTCGCGAGCACGCTCTCCTTGCTTTCACACTTGGTGTCCGCCAACTCATTGTAGCCGTCAACAAGATGGACACTACCAAGGTGAGACAATCAA----TGCGAACG-----TAA-TATCTCTTTCTGACAAAG----CCCTGTTGACAGTGGAGTGAGGACCGTTTCAATGAAATCGTGAAGGAAACCTCTGCCTTCATCAAGAAGGTTGGGTACAACCCTAAGGCTGTCGCCTTCGTGCCCATCTCTGGTTGGCACGGTGATAACATGTTGGAAGAATCCACCAAGTAAATTCAAT-TGCACGCATATATGCGATATA-TCCATGT-TGATTGAC-TCAT-TCTAGCATGCCATGGTACAAGGGCTGGACAAAGGAAACCAAAGGTGGCGTTGTCAAGGGCAAGACGCTTCTTGACGCCATTGACGCCATTGAACCCCCTGTTCGTCCGTCTGATAAGCCTCTTCGTCTCCCTCTCCAGGATGTCTACAAGATCGGTGGTA--------------------------------------------------------------------------------------------------------------------------------------------------------------------------------------------------------------------------------------------------------------------------------------------------------------------------------------------------------------------------------------------------------------------------------------------------------------------------------------------------------------------------------------------------------------
>Inosperma_afromelliolens_HLA0754_Benin
-------------------------------------------------------------------A-TGAT-AAGCTG-------TTGCTGG---CC-TCTT----------------------G-CCGTGCACGCT-TGT-CA-T--CT-T-C----------AC--AT-CC-AC-T-TGTGCA-CT--A-TTTG-TAG---A-CCT----AT--ATGCATATCTGA-CCTC---GCT---------------------------------CAGATGA--T-TGGGGG--AC-TGC-----------------------------------TTGGCTTTC-C-CTGTGAAAC--------AGTCTATGACC-----TTTTTCA----TACACA---------AACTA-GTATCTG-A-T----GTCTTGTAATA------------------------AATG---ACAAATATACAACTTTCAGCAACGGATCTCTTGGCTCTCGCATCGATGAAGAACGCAGCGAAATGCGATAAGTAATGTGAATTGCAGAATTCAGTGAATCATCGAATCTTTGAACGCATCTTGCGCTCCTTGG-TATTCCGAGGAGCATGCCTGTTTGAGGGTCA--TT--A--ATA---TC-TCAA-CT--CTATAGTGTCATT-G-------CTAT-GGAAAGG-TTGGAT-TTGGAGGATT----------------TGTGCAGG-CAA-------------------------------------A-A--TCAGT-CTGCTCCTCTGAAATGTATT-GGC----AGCA-----------TTTGTGTG--------GGCACA--------CC--TGC---TT-T------GG-ATG-TGAT--AG-----TT-ATC-T------------------------------------TCCCCTTAGTAACTGCGAGTGAAGTGGGAAGAGCTCAAATTTGAAAT-CTGGCAGCTC-----TAT-A---GTTGTCCGAATTGTAATCTGGAGAAGTGC-TACCTGTGCTGGA--CCATGTACAAGTCTCCTGGAATGGAGCATCATAGAGGGTGAGAATCCCGTCTTTGACA-T-GG-AC---TCCCAGGAC--TTCAATGGTAC-GCTCTCAAAGAGTCGAGTTGTTTGGGAATGCAGCTCAAAATGGGTGGTAAATGCCATCTAAAGCTAAATATTGGCGAGAGACCGATAGCGAACAAGTACCGTGAGGGAAAGATGAAAAGAACTTTGGAAAGAGAGTTAAACAGTACGTGAAATTGCTGAAAGGGAAACGCTTGAAGTCAGTCGCATC-AG-CTGGAAATCAACCT-TT-GCTTTTGCTTGGTGTACTTTCC-------ATC---TTGATGGGTCAGCATCAATTTTGGCTGCTGGATAAA-GTTC-TTGGGAATGTAGCATC-----TCAGGATGTGTTATAG-CTCTTGG-ACGTATACAGCAGTTGGGATTGAGG-AACTCAGCAC----GCC--------AT-------ATAGG---CT-GG-----GC-TT------G-TC-CACA-T-----------AACRTGCTTAGGAT-GCTGGCA-TAATGGCTTTAATCGACCCGTCTTGAAACACGGACCAAGGAGTCTAACATGCCTGCAAGTGTTTGGGTG--G--AAAACCCATGCGCGCAATGAAAGTG-A---TAGTTGAGATCCCTGTCA-----------T-GGGGAGCACCGACGCCCAGACCAGAGCTT-TTGTGACGGATCTGC-GGTAGAGCATGCATGTTGGGACCCGAAAGATGGTGAACTATGCCTGAATAGGGTGAAGCCAGAGGAAACTCTGGTGGAGGCTCGTAGCGATTCTGACGTGCAAATCGATCGTCAAATTTGGGTATAGGGGCGAAAGACTAATCGAACCATCTAGTAGCTGGTTCCTGCCGAAGTTTCCCTCAGGATAGCAGAAACTCA----TATCAGATTTATGTGGTAAAGCGAATGATTAGAGGCCTTGGGGTTGAAACAACCTTAACCTATTCTCAAACTTTAAATATGTAAGAACAAGCTGTCTCTTGA---TTGGACTGCTTG-GTGATTGAGAGTTTCTAGTGGGCCATTTTTGGTAAGCAGAACTGGCGATGCGGGATGAACCGAACGTGAGGTTAAGGTGCCGGAATTCACGCTCATCAGACACCACAAAAGGTGTTAGTTCATCTAGACAGCAGGACGGTGGCCATGGAAGTCGGAATCCGCTAAGGAGTGTGTAACAACTCACCTGCCGAATGAACTAGCCCTGAAAATGGATGG-CGCTTAAGCG-TGATACCCATACCTCACCGTCAGTGTTGAAGGAGACCCCTGAAGGTCAAGCTTGCGGTCTTGTGAAGAATCTGGCTCTGATGGCTTGTATATCTGTCGGTTCATTTTCGGGACCTGTCATTGAGTTCTTGGAAGAGTGGGGTCTGGAGTCATTGGAAGAAAATGCACATTCATCGACGTCGTTCACCAAGGTCTTCGTTAATGGCGTTTGGATAGGTGTGCATCGTGATGCGGCTAACCTCGTGAAAACACTGAAGAGGCTGAGGAGAAGAGACGACATCAGCACGGAGATCTCGGTCGTCAGAGATATTCGGGAGAGAGAAATGAGGGTATACACGGACGCGGGTCGAGTTTGCAGACCGTTATTCATTGTGGAAGATCAACAGCTTATTTTGCAAAAGAAGCATATCAGATGGCTAAATAACGGGGTTGACGACGATGGACAGGAGTTCAAGTGGGAGCAACTGATCAAGGGTGGTATCATCGAATTGCTTGACTCGGAAGAGGAGGAGACAGTCATGATTTCGATGACGCCTGAAGACCTGGAAAACTCGCGGTTGCAACAAAGAGGTATTGATCCTCATTCGAATGATGGCGAGTTCGATCCTGCTGCACGTCTGAAAGCCGGAACTCATGCGCATACTTGGACACATTGTGAGATCCATCCGAGTATGATTCTTGGCATTTGTGCAAGTATTATTCCCTTCCCTGACCATAACCAGGTAGGTT-GACC-ATC---ACTGAG-TTCTTCGCAAAAAAGTGTTAATC-ACAT----------------------------------GACTGTGCCATCCTCATCATTGCTGGTGGTACTGGTGAATTCGAAGCCGGTATCTCCAAAGATGGTCAGACTCGCGAGCACGCTCTCCTTGCCTTCACTCTTGGTGTCCGCCAACTCATCGTCGCCGTTAACAAGATGGACACTACCAAGGTGAGGCCATCAA----TATGGACG-----CAT-TGTCT-TTTCTGACATTG-----CCCGTTGACAGTGGAGTGAGGACCGTTTCAATGAAATCGTGAAGGAAACCTCTGCCTTCATCAAGAAGGTCGGGTACAACCCCAAGGCCGTTGCCTTCGTGCCCATCTCTGGCTGGCATGGTGATAACATGTTGGAGGAATCCTCCAAGTAAATTCAAT-TGCGCGCATATATGTGATATA-CCCATGT-TGATTAAT-TTAT-TCTAGCATGCCATGGTACAAGGGCTGGACAAAGGAAACCAAAGGTGGCGTTGTCAAGGGCAAGACACTTCTTGACGCCATTGACGCCATTGAGCCTCCTGTTCGTCCCTCTGATAAGCCTCTTCGTCTCCCTCTTCAGGATGTCTACAAGATCGGTG-----------------------------------------------------------------------------------------------------------------------------------------------------------------------------------------------------------------------------------------------------------------------------------------------------------------------------------------------------------------------------------------------------------------------------------------------------------------------------------------------------------------------------------------------------------------
>Inosperma_afromelliolens_HLA0405_Benin
CGT-AACAAGGTTTCCGTAGGTGAACC-TGCGGAAGGATCATTAT-----CGAA-AC-AG----C--A-TGATAAAGCTG-------TTGCTGG---CC-TCTT----------------------G-CCGTGCACGCT-TGT-CA-T--CT-T-C----------AC--AT-CC-AC-T-TGTGCA-CT--A-TTTG-TAG---A-CCT----AT--ATGCATATCTGA-CCTC---GCT---------------------------------CAGATGA--T-TGGGGG--AC-TGC-----------------------------------TTGGCTTTC-C-CTGTGAAAC--------AGTCTATGACC-----TTTTTCA----TACACA---------AACTA-GTATCTG-A-T----GTCTTGTAATA------------------------AATG---ACAAATATACAACTTTCAGCAACGGATCTCTTGGCTCTCGCATCGATGAAGAACGCAGCGAAATGCGATAAGTAATGTGAATTGCAGAATTCAGTGAATCATCGAATCTTTGAACGCATCTTGCGCTCCTTGG-TATTCCGAGGAGCATGCCTGTTTGAGGGTCA--TT--A--ATA---TC-TCAA-CT--CTATAGTGTCATT-G-------CTAT-GGAAAGG-TTGGAT-TTGGAGGATT----------------TGTGCAGG-CAA-------------------------------------A-A--TCAGT-CTGCTCCTCTGAAATGTATT-GGC----AGCA-----------CTTGTGTG--------GGCACA--------CC--TGC---TT-T------GG-ATG-TGAT--AG-----TT-ATC-TCATATCAATAAGCGGAGGAAAAGAAACTAACAAGGATTCCCTTAGTAACTGCGAGTGAAGTGGGAAGAGCTCAAATTTGAAAT-CTGGCAGCTC-----TAT-A---GTTGTCCGAATTGTAATCTGGAGAAGTGC-TACCTG--------------------------------------------------------------------------------------------------------------------------------------------------------------------------------------------------------------------------------------------------------------------------------------------------------------------------------------------------------------------------------------------------------------------------------------------------------------------------------------------------------------------------------------------------------------------------------------------------------------------------------------------------------------------------------------------------------------------------------------------------------------------------------------------------------------------------------------------------------------------------------------------------------------------------------------------------------------------------------------------------------------------------------------------------------------------------------------------------------------------------------------------------------------------------------------------------------------------------------------------------------------------------------------------------------------------------------------------------------------------------------------------------------------------------------------------------------------------------------------------------------------------------------------------------------------------------------------------------------------------------------------------------------------------------------------------------------------------------------------------------------------------------------------------------------------------------------------------------------------------------------------------------------------------------------------------------------------------------------------------------------------------------------------------------------------------------------------------------------------------------------------------------------------------------------------------------------------------------------------------------------------------------------------------------------------------------------------------------------------------------------------------------------------------------------------------------------------------------------------------------------------------------------------------------------------------------------------------------------------------------------------------------------------------------------------------------------------------------------------------------------------------------------------------------------------------------------------------------------------------------------------------------------------------------------------------------------------------------------------------------------------------------------------------------------------------------------------------------------------------------------------------------------------------------------------------------------------------------------------------------------------------------------------------------------------------------------------------------
>Inosperma_afromelliolens_HLA0469_Benin
CGT-AACAAGGTTTCCGTAGGTGAACC-TGCGGAAGGATCATTAT-----CGAA-AC-AG----C--A-TGATAAAGCTG-------TTGCTGG---CC-TCTT----------------------G-CCGTGCACGCT-TGT-CA-T--CT-T-C----------AC--AT-CC-AC-T-TGTGCA-CT--A-TTTG-TAG---A-CCT----AT--ATGCATATCTGA-CCTC---GCT---------------------------------CAGATGA--T-TGGGGG--AC-TGC-----------------------------------TTGGCTTTC-C-CTGTGAAAC--------AGTCTATGACC-----TTTTTCA----TACACA---------AACTA-GTATCTG-A-T----GTCTTGTAATA------------------------AATG---ACAAATATACAACTTTCAGCAACGGATCTCTTGGCTCTCGCATCGATGAAGAACGCAGCGAAATGCGATAAGTAATGTGAATTGCAGAATTCAGTGAATCATCGAATCTTTGAACGCATCTTGCGCTCCTTGG-TATTCCGAGGAGCATGCCTGTTTGAGGGTCA--TT--A--ATA---TC-TCAA-CT--CTATAGTGTCATT-G-------CTAT-GGAAAGG-TTGGAT-TTGGAGGATT----------------TGTGCAGG-CAA-------------------------------------A-A--TCAGT-CTGCTCCTCTGAAATGTATT-GGC----AGCA-----------CTTGTGTG--------GGCACA--------CC--TGC---TT-T------GG-ATG-TGAT--AG-----TT-ATC-TCATATCAATAAGCGGAGGAAAAGAAACTAACAAGGATTCCCTTAGTAACTGCGAGTGAAGTGGGAAGAGCTCAAATTTGAAAT-CTGGCAGCTC-----TAT-A---GTTGTCCGAATTGTAATCTGGAGAAGTGC-TACCTGTGCTGGA--CCATGTACAAGTCTCCTGGAATGGAGCATCATAGAGGGTGAGAATCCCGTCTTTGACA-T-GG-AC---TCCCAGGAC--TTCAATGGTAC-GCTCTCAAAGAGTCGAGTTGTTTGGGAATGCAGCTCAAAATGGGTGGTAAATGCCATCTAAAGCTAAATATTGGCGAGAGACCGATAGCGAACAAGTACCGTGAGGGAAAGATGAAAAGAACTTTGGAAAGAGAGTTAAACAGTACGTGAAATTGCTGAAAGGGAAACGCTTGAAGTCAGTCGCATC-AG-CTGGAAATCAACCT-TT-GCTTTTGCTTGGTGTACTTTCC-------ATC---TTGATGGGTCAGCATCAATTTTGGCTGCTGGATAAA-GTTC-TTGGGAATGTAGCATC-----TCAGGATGTGTTATAG-CTCTTGG-ACGTATACAGCAGTTGGGATTGAGG-AACTCAGCAC----GCC--------AT-------ATAGG---CT-GG-----GC-TT------G-TC-CACA-T-----------AACGTGCTTAGGAT-GCTGGCA-TAATGGCTTTAATCGACCCGTCTTGAAACACGGACCAAGGAGTCTAACATGCCTGCAAGTGTTTGGGTG--G--AAAACCCATGCGCGCAATGAAAGTG-A---TAGTTGAGATCCCTGTCA-----------T-GGGGAGCACCGACGCCCAGACCAGAGCTT-TTGTGACGGATCTGC-GGTAGAGCATGCATGTTGGGACCCGAAAGATGGTGAACTATGCCTGAATAGGGTGAAGCCAGAGGAAACTCTGGTGGAGGCTCGTAGCGATTCTGACGTGCAAATCGATCGTCAAATTTGGGTATAGGGGCGAAAGACTAATCGAACCATCTAGTAGCTGGTTCCTG-----------------------------------------------------------------------------------------------------------------------------------------------------------------------------------------------------------------------------------------------------------------------------------------------------------------------------------------------------------------------------------------------------------------------------------------------------------------------------------------------------------------------------------------------------------------------------------------------------------------------------------------------------------------------------------------------------------------------------------------------------------------------------------------------------------------------------------------------------------------------------------------------------------------------------------------------------------------------------------------------------------------------------------------------------------------------------------------------------------------------------------------------------------------------------------------------------------------------------------------------------------------------------------------------------------------------------------------------------------------------------------------------------------------------------------------------------------------------------------------------------------------------------------------------------------------------------------------------------------------------------------------------------------------------------------------------------------------------------------------------------------------------------------------------------------------------------------------------------------------------------------------------------------------------------------------------------------------------------------------------------------------------------------------------------------------------------------------------------------------------------------------------------------------------------------------------------------------------------------------------------------------------------------------------------------------------------------------------------------------------------------------------
>Inosperma_afromelliolens_HLA0407_Benin
CGT-AACAAGGTTTCCGTAGGTGAACC-TGCGGAAGGATCATTAT-----CGAA-AC-AG----C--A-TGATAAAGCTG-------TTGCTGG---CC-TCTT----------------------G-CCGTGCACGCT-TGT-CA-T--CT-T-C----------AC--AT-CC-AC-T-TGTGCA-CT--A-TTTG-TAG---A-CCT----AT--ATGCATATCTGA-CCTC---GCT---------------------------------CAGATGA--T-TGGGGG--AC-TGC-----------------------------------TTGGCTTTC-C-CTGTGAAAC--------AGTCTATGACC-----TTTTTCA----TACACA---------AACTA-GTATCTG-A-T----GTCTTGTAATA------------------------AATG---ACAAATATACAACTTTCAGCAACGGATCTCTTGGCTCTCGCATCGATGAAGAACGCAGCGAAATGCGATAAGTAATGTGAATTGCAGAATTCAGTGAATCATCGAATCTTTGAACGCATCTTGCGCTCCTTGG-TATTCCGAGGAGCATGCCTGTTTGAGGGTCA--TT--A--ATA---TC-TCAA-CT--CTATAGTGTCATT-G-------CTAT-GGAAAGG-TTGGAT-TTGGAGGATT----------------TGTGCAGG-CAA-------------------------------------A-A--TCAGT-CTGCTCCTCTGAAATGTATT-GGC----AGCA-----------CTTGTGTG--------GGCACA--------CC--TGC---TT-T------GG-ATG-TGAT--AG-----TT-ATC-TCATATCAATAAGCGGAGGAAAAGAAACTAACAAGGATTCCCTTAGTAACTGCGAGTGAAGTGGGAAGAGCTCAAATTTGAAAT-CTGGCAGCTC-----TAT-A---GTTGTCCGAATTGTAATCTGGAGAAGTGC-TACCTGTGC-G---------------------------------------------------------------------------------------------------------------------------------------------------------------------------------------------------------------------------------------------------------------------------------------------------------------------------------------------------------------------------------------------------------------------------------------------------------------------------------------------------------------------------------------------------------------------------------------------------------------------------------------------------------------------------------------------------------------------------------------------------------------------------------------------------------------------------------------------------------------------------------------------------------------------------------------------------------------------------------------------------------------------------------------------------------------------------------------------------------------------------------------------------------------------------------------------------------------------------------------------------------------------------------------------------------------------------------------------------------------------------------------------------------------------------------------------------------------------------------------------------------------------------------------------------------------------------------------------------------------------------------------------------------------------------------------------------------------------------------------------------------------------------------------------------------------------------------------------------------------------------------------------------------------------------------------------------------------------------------------------------------------------------------------------------------------------------------------------------------------------------------------------------------------------------------------------------------------------------------------------------------------------------------------------------------------------------------------------------------------------------------------------------------------------------------------------------------------------------------------------------------------------------------------------------------------------------------------------------------------------------------------------------------------------------------------------------------------------------------------------------------------------------------------------------------------------------------------------------------------------------------------------------------------------------------------------------------------------------------------------------------------------------------------------------------------------------------------------------------------------------------------------------------------------------------------------------------------------------------------------------------------------------------------------------------------------------------------------
>Inosperma_afromelliolens_HLA0355_Benin
--------------------------------------------------------------------------------------------------------------------------------------------------------------------------------------------------------------------------------ATCTGA-CCTC---GCT---------------------------------CAGATGA--T-TGGGGG--AC-TGC-----------------------------------TTGGCTTTC-C-CTGTGAAAC--------AGTCTATGACC-----TTTTTCA----TACACA---------AACTA-GTATCTG-A-T----GTCTTGTAATA------------------------AATG---ACAAATATACAACTTTCAGCAACGGATCTCTTGGCTCTCGCATCGATGAAGAACGCAGCGAAATGCGATAAGTAATGTGAATTGCAGAATTCAGTGAATCATCGAATCTTTGAACGCATCTTGCGCTCCTTGG-TATTCCGAGGAGCATGCCTGTTTGAGGGTCA--TT--A--ATA---TC-TCAA-CT--CTATAGTGTCATT-G-------CTAT-GGAAAGG-TTGGAT-TTGGAGGATT----------------TGTGCAGG-CAA-------------------------------------A-A--TCAGT-CTGCTCCTCTGAAATGTATT-GGC----AGCA-----------CTTGTGTG--------GGCACA--------CC--TGC---TT-T------GG-ATG-TGAT--AG-----TT-ATC-T-------------------------------------------------------------------------------------------------------------------------------------------------------------------------------------------------------------------------------------------------------------------------------------------------------------------------------------------------------------------------------------------------------------------------------------------------------------------------------------------------------------------------------------------------------------------------------------------------------------------------------------------------------------------------------------------------------------------------------------------------------------------------------------------------------------------------------------------------------------------------------------------------------------------------------------------------------------------------------------------------------------------------------------------------------------------------------------------------------------------------------------------------------------------------------------------------------------------------------------------------------------------------------------------------------------------------------------------------------------------------------------------------------------------------------------------------------------------------------------------------------------------------------------------------------------------------------------------------------------------------------------------------------------------------------------------------------------------------------------------------------------------------------------------------------------------------------------------------------------------------------------------------------------------------------------------------------------------------------------------------------------------------------------------------------------------------------------------------------------------------------------------------------------------------------------------------------------------------------------------------------------------------------------------------------------------------------------------------------------------------------------------------------------------------------------------------------------------------------------------------------------------------------------------------------------------------------------------------------------------------------------------------------------------------------------------------------------------------------------------------------------------------------------------------------------------------------------------------------------------------------------------------------------------------------------------------------------------------------------------------------------------------------------------------------------------------------------------------------------------------------------------------------------------------------------------------------------------------------------------------------------------------------------------------------------------------------------------------------------------------------------------------------------------------------------------------------------------------------------------------
>Inosperma_afromelliolens_PC96013_Zambia
----------------------------------AGGATCATTAT-----CGAA-AC-AG----C--A-TGATAAAGCTG-------TTGCTGG---CC-TCTT----------------------G-CCGTGCACGCT-TGT-CA-T--CT-T-C----------AC--AT-CC-AC-T-TGTGCA-CT--A-TTTG-TAG---A-CCT-RT-----ATGCATATCTGA-CCTC---GCT---------------------------------CAGATGA--T-TGGGGG--AC-TGC-----------------------------------TTGGCTTTC-C-CTGTGAAAC--------AGTCTATGACC-----TTTTTCA----TACACA---------AACTA-GTATCTG-A-T----GTCTTGTAATA------------------------AATG---ACAAATATACAACTTTCAGCAACGGATCTCTTGGCTCTCGCATCGATGAAGAACGCAGCGAAATGCGATAAGTAATGTGAATTGCAGAATTCAGTGAATCATCGAATCTTTGAACGCATCTTGCGCTCCTTGG-TATTCCGAGGAGCATGCCTGTTTGAGGGTCA--TT--A--ATA---TC-TCAA-CTCTCTATAGTGTCATT-G-------CTAT-GGAAAGG-TTGGAT-TTGGAGGATT----------------TGTGCAGG-CAA-------------------------------------A-A--TCAGT-CTGCTCCTCTGAAATGTATT-GGC----AGCA-----------CTTGTGTG--------GGCACA--------CC--TGC---TT-T------GG-ATG-TGAT--AG-----TT-ATC-T---------------------------------GGATTCCCTTAGTAACTGCGAGTGAAGTGGGAAGAGCTCAAATTTGAAAT-CTGGCAGCTC-----TAT-A---GTTGTCCGAATTGTAATCTGGAGAAGTGC-TACCTGTGCTGGA--CCATGTACAAGTCTCCTGGAATGGAGCATCATAGAGGGTGAGAATCCCGTCTTTGACA-T-GG-AC---TCCCAGGAC--TTCAATGGTAC-GCTCTCAAAGAGTCGAGTTGTTTGGGAATGCAGCTCAAAATGGGTGGTAAATGCCATCTAAAGCTAAATATTGGCGAGAGACCGATAGCGAACAAGTACCGTGAGGGAAAGATGAAAAGAACTTTGGAAAGAGAGTTAAACAGTACGTGAAATTGCTGAAAGGGAAACGCTTGAAGTCAGTCGCATC-AG-CTGGAAATCAACCT-TT-GCTTTTGCTTGGTGTACTTTCC-------ATC---TTGATGGGTCAGCATCAATTTTGGTTGCTGGATAAA-GTTC-TTGGGAATGTAGCATC-----TCAGGATGTGTTATAG-CTCTTGG-ACGTATACAGCAGTTGGGATTGAGG-AACTCAGCAC----GCC--------AT-------ATAGG---CT-GG-----GC-TT------G-TC-CACA-T-----------AACGTGCTTAGGAT-GCTGGCA-TAATGGCTTTAATCGACCCGTCTTGAAACACGGACCAAGGAGTCTAACATGCCTGCAAGTGTTTGGGTG--G--AAAACCCATGCGCGCAATGAAAGTG-A---TAGTTGAGATCCCTGTCA-----------T-GGGGAGCACCGACGCCCAGACCAGAGCTT-TTGTGACGGATCTGC-GGTAGAGCATGCATGTTGGGACCCGAAAGATGGTGAACTATGCCTGAATAGGGTGAAGCCAGAGGAAACTCTGGTGGAGGCTCGTAGCGATTCTGACGTGCAAATCGATCGTCAAATTTGGGTATAGGGGCGAAAGACTAATCGAACCATCTAGTAGCTGGTTCCTGCCGAAGTTTCCCTCAGGATAGCAGAAACTCA----TATCAGATTTATGTGGTAAAGCGAATGATTAGAGGCCTTGGGGTTGAAACAACCTTAACCTATTCTCAAACTTTAAATATGTAAGAACAAGCTGTCTCTTGA---TTGGACTGCTTG-GTGATTGAGAGTTTCTAGTGGGCCATTTTTGGTAAGCAGAACTGGCGATGCGGGATGAACCGAACGTGAGGTTAAGGTGCCGGAATTCACGCTCATCAGACACCACAAAAGGTGTTAGTTCATCTAGACAGCAGGACGGTGGCCATGGAAGTCGGAATCCGCTAAGGAGTGTGTAACAACTCACCTGCCGAATGAACTAGCCCTGAAAATGGATGG-CGCTTAAGCG-TGATACCCATACCTCACCGTCAGTGTTGAAGGAGACCCCTGAAGGTCAAGCTTGCGGTCTTGTGAAGAATCTGGCTCTGATGGCTTGTATATCTGTCGGTTCATTTTCGGGACCTGTCATTGAGTTCTTGGAAGAGTGGGGTCTGGAGTCATTGGAAGAAAATGCACATTCATCGACGTCGTTCACCAAGGTCTTCGTTAATGGCGTTTGGATAGGTGTGCATCGTGATGCGGCTAACCTCGTGAAAACACTGAAGAGGCTGAGGAGAAGAGACGACATCAGTACGGAGATCTCGGTCGTCAGAGATATTCGGGAGAGAGAAATGAGGGTATACACGGACGCGGGTCGAGTTTGCAGACCGTTATTCATTGTGGAAGATCAACAGCTTATTTTGCAAAAGAAGCATATCAGATGGCTAAATAACGGGGTTGACGACGATGGACAGGAGTTCAAGTGGGAGCAACTGATCAAGGGTGGTATCATCGAATTGCTTGACTCGGAAGAGGAGGAGACAGTCATGATTTCGATGACGCCTGAAGACCTGGAAAACTCGCGGTTGCAACAAAGAGGTATTGATCCTCATTCGAATGATGGCGAGTTCGATCCTGCTGCACGTCTGAAAGCTGGAACTCATGCGCATACTTGGACACATTGTGAGATCCATCCGAGTATGATTCTTGGCATTTGTGCAAGTATTATTCCCTTCCCTGACCATAACCAGGTAGGTT-GACC-ATC---ACTGAG-TTCTTCGCAAAAAAGTGTTAATT-ACATT-CGACAGTCACCACGTAATACCTACCAATCT-----------------------------------------------------------------------------------------------------------------------------------------------------------------------------------------------------------------------------------------------------------------------------------------------------------------------------------------------------------------------------------------------------------------------------------------------------------------------------------------------------------------------------------------------------------------------------------------------------------------------------------------------------------------------------------------------------------------------------------------------------------------------------------------------------------------------------------------------------------------------------------------------------------------------------------------------------------------------------------------------------------------------------------------------------------------------------------------------------------------------------------------------------------
>Inosperma_flavobrunneum_HLA0367_Benin
-GT-AACAAGGTTTCCGTAGGTGAACC-TGCGGAAGGATCATTAC-----TGAA-AT----AAAC--A-TGATAAAGCTG-------TTGCTGG---C-TTTTT------------------TTTAG-CTGTGCACGCT-TGT-CA-T--AC-T-C----------AC--AT-CC-AC-T-TGTGCA-C-C-A-TTTG-TAG---A--CTTGTT---TATGTCTATCTGAGCTTC--AGCT---------------------------------TAGATGA--T-TGGGGGGAAC-TGC-----------------------------------TTGGCTTTC-C-CTGTG-AAT-A-CAA--AGTCTATGACTTTATTTTTTTCA----TACACAAC-------TAGTA--T---TG-A-T----G--ATGTGAT-------------------------AATG---ACAAATATACAACTTTCAGCAACGGATCTCTTGGCTCTCGCATCGATGAAGAACGCANCGAAATGCGATAAGTAATGTGAATTGCAGAATTCAGTGAATCATCGAATCTTTGAACGCATCTTGCGCTCCTTGG-TATTCTGAGGAGCATGCCTGTTTGAGGGTCA--TT--A--ATA---TC-TCAA-CT-CCTATAGTGCTTTT-G----TTGCTAT-GGAACAG-TTGGATC-TGGAGGATT----------------TGTGCAGG-CAAA------------------------------------ATA-TTTGGT-CTGCTCCTCTCAAATGCATT-GGC----AGCA-----------CTTGTGTAA-----GGGG---A--------CC--TGC---TT-T------GG-ATG-TGAT--AGT----TT-ATC-TCATATCAATAAGCGGAGGAAAAGAAACTAACAAGGATTCCCTTAGTAACTGCGAGTGAAGTGGGAAGAGCTCAAATTTGTAAT-CTGGCAGCTC-----TAT-A---GTTGTCCGAATTGTAATCTGGAGAAGTGC-TACCTGTGCTGGA--CCATGTACAAGTCTCCTGGAATGGAGCATCACAGAGGGTGAGAATCCCGTCTTTGACA-T-GG-AC---TCCCAGGAC--TTTAATGGTAC-GCTCTCAAAGAGTCGAGTTGTTTGGGAATGCAGCTCAAAATGGGTGGTAAATGCCATCTAAAGCTAAATATTGGCGAGAGACCGATAGTGAACAAGTACCGTGAGGGAAAGATGAAAAGAACTTTGGAAAGAGAGTTAAACAGTACGTGAAATTGCTGAAAGGGAAACGCTTGAAGTCAGTCACATC-AG-CTGGAAATCAACCT-TT-GCTTTTGCTTGGTGTACTTTCC-------ATC----TGATGGGTCAGCATCAATTTTGACTGCTGGATAAA-GTTC-TTGGGAATGTAGCATC-----TCAGGATGTGTTATAG-CTCTTGG-ATGTATACAGTGGTTGGGATTGAGG-AACTCAGCAC----GCC--------AT-------ATAGG---CT-GG-----GCTTT------G-TC-CACA-T-----------AACGTGCTTAGGAT-GCTGGCA-TAATGGCTTTAATCGACCCGTCTTGAAACACGGACCAAGGAGTCTAACATGCCTGCGAGTGTTTGGGTG--G--AAAACCCATGCGCGTAATGAAAGTG-A---TAGTTGATATCCCTGTCA-----------T-GGGGAGCACCGATGCCCAGACCAGACCTT-TTGTGACGGATCTGC-GGTAGAGCATGTATGTTGGGACCCGAAAGATGGTGAACTATGCCTGAATAGGGTGAAGCCAGAGGAAACTCTGGTGGAGGCTCGTAGCGATTCTGACGTGCAAATCGATCGTCAAATTTGGGTATAGGGGCGAAAGACTAATCGAACCATCTAGTAGCTGGTTCCTGCCGAAGTTTCCCTCAGGATAGCAGAAACTCA----TATCAGATTTATGTGGTAAAGCGAATGATTAGAGGCCTTGGGGTTGAAACAACCTTAACCTATTCTCAAACTTTAAATATGTAAGAACAAGCTGTCTCTTGA---TTGGACTGCTTG-GCGATTGAGAGTTTCTAGTGGGCCATTTTTGGTAAGCAGAACTGGCGATGCGGGATGAACCGAACGTGAGGTTAAGGTGCCGGAATTCACGCTCATCAGACACCACAAAAGGTGTTAGTTCATCTAGACAGCAGGACGGTGGCCATGGAAGTCGGAATCCGCTAAGGAGTGTGTAACAACTCACCTGCCGAATGAACTAGCCCTGAAAATGGATGG-CGCTTAAGCG-TGATACCCATACCTCACCGTCAGTGTTGAAG-------------------------------------------------------------------------------------------------------------------------------------------------------------------------------------------------------------------------------------------------------------------------------------------------------------------------------------------------------------------------------------------------------------------------------------------------------------------------------------------------------------------------------------------------------------------------------------------------------------------------------------------------------------------------------------------------------------------------------------------------------------------------------------------------------------------------------------------------------------------------------------------------------------------------------------------------------------------------------------------------------------------------------------------------------------------------------------------------------------------------------------------------------------------------------------------------------------------------------------------------------------------------------------------------------------------------------------------------------------------------------------------------------------------------------------------------------------------------------------------------------------------------------------------------------------------------------------------------------------------------------------------------------------------------------------------------------------------------------------------------------------------------------------------------------------------------------------------------------------------------------------------------------------------------------------------------------------------
>Inosperma_flavobrunneum_HLA0759_Benin
CGT-GTCGCCCTTTCCGTAGGTGAACC-TGCGGAAGGATCATTAC-----TGAA-AT----AAAC--A-TGATAAAGCTG-------TTGCTGG---C-TTTTT------------------TTTAG-CTGTGCACGCT-TGT-CA-T--AC-T-C----------AC--AT-CC-AC-T-TGTGCA-C-C-A-TTTG-TAG---A--CTTGTT---TATGTCTATCTGAGCTTC--AGCT---------------------------------TAGATGA--T-TGGGGGGAAC-TGC-----------------------------------TTGGCTTTC-C-CTGTG-AAT-A-CAA--AGTCTATGACTTTATTTTTTTCA----TACACAAC-------TAGTA--T---TG-A-T----G--ATGTGAT-------------------------AATG---ACAAATATACAACTTTCAGCAACGGATCTCTTGGCTCTCGCATCGATGAAGAACGCAGCGAAATGCGATAAGTAATGTGAATTGCAGAATTCAGTGAATCATCGAATCTTTGAACGCATCTTGCGCTCCTTGG-TATTCTGAGGAGCATGCCTGTTTGAGGGTCA--TT--A--ATA---TC-TCAA-CT-CCTATAGTGCTTTT-G----TTGCTAT-GGAACAG-TTGGATC-TGGAGGATT----------------TGTGCAGG-CAAA------------------------------------ATA-TTTGGT-CTGCTCCTCTCAAATGCATT-GGC----AGCA-----------CTTGTGTAAG--GGGGGG---A--------CC--TGC---TT-T------GG-ATG-TGAT--AGT----TT-ATC-T----------------------G-AACTAACAAGGATTCCCTTAGTAACTGCGAGTGAAGTGGGAAGAGCTCAAATTTGTAAT-CTGGCAGCTC-----TAT-A---GTTGTCCGAATTGTAATCTGGAGAAGTGC-TACCTGTGCTGGA--CCATGTACAAGTCTCCTGGAATGGAGCATCACAGAGGGTGAGAATCCCGTCTTTGACA-T-GG-AC---TCCCAGGAC--TTTAATGGTAC-GCTCTCAAAGAGTCGAGTTGTTTGGGAATGCAGCTCAAAATGGGTGGTAAATGCCATCTAAAGCTAAATATTGGCGAGAGACCGATAGTGAACAAGTACCGTGAGGGAAAGATGAAAAGAACTTTGGAAAGAGAGTTAAACAGTACGTGAAATTGCTGAAAGGGAAACGCTTGAAGTCAGTCACATC-AG-CTGGAAATCAACCT-TT-GCTTTTGCTTGGTGTACTTTCC-------ATC----TGATGGGTCAGCATCAATTTTGACTGCTGGATAAA-GTTC-TTGGGAATGTAGCATC-----TCAGGATGTGTTATAG-CTCTTGG-ATGTATACAGTGGTTGGGATTGAGG-AACTCAGCAC----GCC--------AT-------ATAGG---CT-GG-----GCTTT------G-TC-CACA-T-----------AACGTGCTTAGGAT-GCTGGCA-TAATGGCTTTAATCGACCCGTCTTGAAACACGGACCAAGGAGTCTAACATGCCTGCGAGTGTTTGGGTG--G--AAAACCCATGCGCGTAATGAAAGTG-A---TAGTTGATATCCCTGTCA-----------T-GGGGAGCACCGATGCCCAGACCAGACCTT-TTGTGACGGATCTGC-GGTAGAGCATGTATGTTGGGACCCGAAAGATGGTGAACTATGCCTGAATAGGGTGAAGCCAGAGGAAACTCTGGTGGAGGCTCGTAGCGATTCTGACGTGCAAATCGATCGTCAAATTTGGGTATAGGGGCGAAAGACTAATCGAACCATCTAGTAGCTGGTTCCTGCCGAAGTTTCCCTCAGGATAGCAGAAACTCA----TATCAGATTTATGTGGTAAAGCGAATGATTAGAGGCCTTGGGGTTGAAACAACCTTAACCTATTCTCAAACTTTAAATATGTAAGAACAAGCTGTCTCTTGA---TTGGACTGCTTG-GCGATTGAGAGTTTCTAGTGGGCCATTTTTGGTAAGCAGAACTGGCGATGCGGGATGAACCGAACGTGAGGTTAAGGTGCCGGAATTCACGCTCATCAGACACCACAAAAGGTGTTAGTTCATCTAGACAGCAGGACGGTGGCCATGGAAGTCGGAATCCGCTAAGGAGTGTGTAACAACTCACCTGCCGAATGAACTAGCCCTGAAAATGGATGG-CGCTTAAGCG-TGATACCCATACCTCACCGTCAGTGTTGAAGGAGACTCCTGAAGGACAAGCTTGCGGTCTTGTGAAGAATCTGGCTCTGATGGCCTGTATATCTGTCGGTTCTTTTTCGGGACCTGTCATTGAGTTCTTGGAAGAGTGGGGTCTGGAGTCATTGGAAGAAAATGCACATTCATCGACATCATTCACCAAGGTCTTCGTTAATGGCGTTTGGATAGGTGTGCATCGTGATGCGGCTAATCTCGTGAAAACTCTGAAGAGATTGAGGAGAAGAGACGATATCAGTACGGAGATCTCGGTCGTCAGAGATATTAGGGAGAAAGAAATGAGAGTATACACCGATGCGGGTCGAGTTTGCAGACCGTTATTCATTGTGGAAGATCAGCAACTCATTTTGCAAAAGAAACATATCAGGTGGCTAAATAACGGGGTTGACGATGATGGGCAGGAGTTCAAGTGGGAGCAACTGATCAAAGGTGGTATTATCGAATTGCTCGACTCGGAAGAGGAAGAGACAGTCATGATTTCGATGACGCCTGAAGACCTGGAGAACTCGCGATTGCAACAAAGAGGTATTGATCCTCATTCGAATGACGGGGAGTTCGATCCTGCTGCACGTCTGAAAGCCGGAACTCATGCGCATACTTGGACACATTGCGAGATTCATCCAAGTATGATTCTTGGCATTTGCGCAAGTATTATTCCCTTCCCTGACCATAACCAGGTAAGTC-GATC-ATC---GC-AAAGTTCTTTGC-AAAAAGTGTTAATC-C--AT-CGACA-TCACT---------------------GATTGTGCTATCCTCATCATTGCTGGTGGAACTGGTGAATTCGAAGCCGGTATCTCCAAAGATGGTCAGACTCGCGAACACGCTCTCCTTGCCTTCACTCTTGGTGTCCGCCAACTCATCGTCGCCGTCAACAAGATGGACACTACCAAGGTGAGACAATCCA-----ATGGACG-----CAT-TGTCT-TTTCTGACATAG-----CCTGTTGACAGTGGAGTGAGGACCGTTTCAATGAAATCGTGAAAGAAACCTCTGCCTTCATCAAGAAGGTCGGGTACAACCCCAAGGCTGTCGCCTTCGTGCCCATCTCTGGCTGGCATGGTGATAACATGTTGGAGGAATCATCCAAGTAAATTCAAT-TACGCGCATATATGCAATATG-TCCATGT-TGATTAAC-TTAT-TCTAGCATGCCATGGTACAAGGGCTGGACAAAGGAAACCAAAGGTGGCGTTGTCAAGGGCAAGACGCTTCTTGACGCCATTGATGCCATTGAGCCTCCTGTCCGTCCCTCTGATAAGCCTCTTCGTCTCCCTCTTCAGGACGTCTACAAGATCGGTGTC---------------------------------------------------------------------------------------------------------------------------------------------------------------------------------------------------------------------------------------------------------------------------------------------------------------------------------------------------------------------------------------------------------------------------------------------------------------------------------------------------------------------------------------------------------------
>Inosperma_flavobrunneum_HLA0746_Benin
CGT-GTCGCCCTTTCCGTAGGTGAACC-TGCGGAAGGATCATTAC-----TGAA-AT----AAAC--A-TGATAAAGCTG-------TTGCTGG---C-TTTTT------------------TTTAG-CTGTGCACGCT-TGT-CA-T--AC-T-C----------AC--AT-CC-AC-T-TGTGCA-C-C-A-TTTG-TAG---A--CTTGTT---TATGTCTATCTGAGCTTC--AGCT---------------------------------TAGATGA--T-TGGGGGGAAC-TGC-----------------------------------TTGGCTTTC-C-CTGTG-AAT-A-CAA--AGTCTATGACTTTATTTTTTTCA----TACACAAC-------TAGTA--T---TG-A-T----G--ATGTGAT-------------------------AATG---ACAAATATACAACTTTCAGCAACGGATCTCTTGGCTCTCGCATCGATGAAGAACGCAGCGAAATGCGATAAGTAATGTGAATTGCAGAATTCAGTGAATCATCGAATCTTTGAACGCATCTTGCGCTCCTTGG-TATTCTGAGGAGCATGCCTGTTTGAGGGTCA--TT--A--ATA---TC-TCAA-CT-CCTATAGTGCTTTT-G----TTGCTAT-GGAACAG-TTGGATC-TGGAGGATT----------------TGTGCAGG-CAAA------------------------------------ATATTTGG-T-CTGCTCCTCTCAAATGCATT-GGC----AGCA-----------CTTGTGTAAG--GGGGGG---A--------CC--TGC---TT-T------GG-ATG-TGAT--AGT----TT-ATC-T-------------------------ACTAAC-AGGATTCCCTTAGTAACTGCGAGTGAAGTGGGAAGAGCTCAAATTTGTAAT-CTGGCAGCTC-----TAT-A---GTTGTCCGAATTGTAATCTGGAGAAGTGC-TACCTGTGCTGGA--CCATGTACAAGTCTCCTGGAATGGAGCATCACAGAGGGTGAGAATCCCGTCTTTGACA-T-GG-AC---TCCCAGGAC--TTTAATGGTAC-GCTCTCAAAGAGTCGAGTTGTTTGGGAATGCAGCTCAAAATGGGTGGTAAATGCCATCTAAAGCTAAATATTGGCGAGAGACCGATAGTGAACAAGTACCGTGAGGGAAAGATGAAAAGAACTTTGGAAAGAGAGTTAAACAGTACGTGAAATTGCTGAAAGGGAAACGCTTGAAGTCAGTCACATC-AG-CTGGAAATCAACCT-TT-GCTTTTGCTTGGTGTACTTTCC-------ATC----TGATGGGTCAGCATCAATTTTGACTGCTGGATAAA-GTTC-TTGGGAATGTAGCATC-----TCAGGATGTGTTATAG-CTCTTGG-ATGTATACAGTGGTTGGGATTGAGG-AACTCAGCAC----GCC--------AT-------ATAGG---CT-GG-----GCTTT------G-TC-CACA-T-----------AACGTGCTTAGGAT-GCTGGCA-TAATGGCTTTAATCGACCCGTCTTGAAACACGGACCAAGGAGTCTAACATGCCTGCGAGTGTTTGGGTG--G--AAAACCCATGCGCGTAATGAAAGTG-A---TAGTTGATATCCCTGTCA-----------T-GGGGAGCACCGATGCCCAGACCAGACCTT-TTGTGACGGATCTGC-GGTAGAGCATGTATGTTGGGACCCGAAAGATGGTGAACTATGCCTGAATAGGGTGAAGCCAGAGGAAACTCTGGTGGAGGCTCGTAGCGATTCTGACGTGCAAATCGATCGTCAAATTTGGGTATAGGGGCGAAAGACTAATCGAACCATCTAGTAGCTGGTTCCTGCCGAAGTTTCCCTCAGGATAGCAGAAACTCA----TATCAGATTTATGTGGTAAAGCGAATGATTAGAGGCCTTGGGGTTGAAACAACCTTAACCTATTCTCAAACTTTAAATATGTAAGAACAAGCTGTCTCTTGA---TTGGACTGCTTG-GCGATTGAGAGTTTCTAGTGGGCCATTTTTGGTAAGCAGAACTGGCGATGCGGGATGAACCGAACGTGAGGTTAAGGTGCCGGAATTCACGCTCATCAGACACCACAAAAGGTGTTAGTTCATCTAGACAGCAGGACGGTGGCCATGGAAGTCGGAATCCGCTAAGGAGTGTGTAACAACTCACCTGCCGAATGAACTAGCCCTGAAAATGGATGG-CGCTTAAGCG-TGATACCCATACCTCACCGTCAGTGTTGAAGGAGACTCCTGAAGGACAAGCTTGCGGTCTTGTGAAGAATCTGGCTCTGATGGCCTGTATATCTGTCGGTTCTTTTTCGGGACCTGTCATTGAGTTCTTGGAAGAGTGGGGTCTGGAGTCATTGGAAGAAAATGCACATTCATCGACATCATTCACCAAGGTCTTCGTTAATGGCGTTTGGATAGGTGTGCATCGTGATGCGGCTAATCTCGTGAAAACTCTGAAGAGATTGAGAAGAAGAGACGATATCAGTACGGAGATCTCGGTCGTCAGAGATATTAGGGAGAAAGAAATGAGAGTATACACCGATGCGGGTCGAGTTTGCAGACCGTTATTCATTGTGGAAGATCAGCAACTCATTCTGCAAAAGAAACATATCAGGTGGCTAAATAACGGGGTCGACGATGATGGGCAGGAGTTCAAGTGGGAGCAACTGATCAAAGGTGGTATTATCGAATTGCTCGACTCGGAAGAGGAAGAGACAGTCATGATTTCGATGACGCCTGAAGACCTGGAGAACTCGCGATTGCAACAAAGAGGTATTGATCCTCATTCGAATGACGGGGAGTTCGATCCTGCTGCACGTCTGAAAGCCGGAACTCATGCGCATACTTGGACACATTGCGAGATTCATCCAAGTATGATTCTTGGCATTTGCGCAAGTATTATTCCCTTCCCTGACCATAACCAGGTAAGTC-GATC-ATC---GC-AAAGTTCTTTGC-AAAAAGTGTTAATT-CCATT-CGACAGTCACCTCGTAATACCTACCAATCTGCGATTGTGCTATCCTCATCATTGCTGGTGGAACTGGTGAATTCGAAGCCGGTATCTCCAAAGATGGTCAGACTCGCGAACACGCTCTCCTTGCCTTCACTCTTGGTGTCCGCCAACTCATCGTCGCCGTCAACAAGATGGACACTACCAAGGTGAGACAATCCA-----ATGGACG-----CAT-TGTCT-TTTCTGACATAG-----CCTGTTGACAGTGGAGTGAGGACCGTTTCAATGAAATCGTGAAAGAAACCTCTGCCTTCATCAAGAAGGTCGGGTACAACCCCAAGGCTGTCGCCTTCGTGCCCATCTCTGGCTGGCATGGTGATAACATGTTGGAGGAATCATCCAAGTAAATTCAAT-TACGCGCATATATGCAATATG-TCCATGT-TGATTAAC-TTAT-TCTAGCATGCCATGGTACAAGGGCTGGACAAAGGAAACCAAAGGTGGCGTTGTCAAGGGCAAGACGCTTCTTGACGCCATTGATGCCATTGAGCCTCCTGTCCGTCCCTCTGATAAGCCTCTTCGTCTCCCTCTTCAGGACGTCTACAAGATCGGTGGAC--------------------------------------------------------------------------------------------------------------------------------------------------------------------------------------------------------------------------------------------------------------------------------------------------------------------------------------------------------------------------------------------------------------------------------------------------------------------------------------------------------------------------------------------------------------
>Inosperma_misakaense_Zambia
CGT-AACAAGGTTTCCGTAGGTGAACC-TGCGGAAGGATCATTAT-----TGAA-----G-ATTT--A-TTATCAGGTTG-------TTGCTGG--TC--TCTCAAT-------------GAGACA-CTTGTGCACACT-TGT-TA-T--TC-TTCA---TTTT-CCC--AT-A--ATTT-TGTGCA--TT-A-TTTG-T-GTGGA---T-G--AAAATTGTTTRTCTGGAATT--TTTTC---------------------------------CAGGTGT--C-TGGAGG--AC-TGCTTTGCAAAGT-------------TGACTATTT-GTGAGGCTTTC-C-TTGCT-AAT-ATTTG--AATCTGCATGT-----CTTTTAA----TATACACCAG-TAA--ATTA--TCT--GAA-GGTT-GAAGATTTAATTA----------------------TA--AA-ATTGTTATACAACTTTCAGCAACGGATCTCTTGGCTCTCGCATCGATGAAGAACGCAGCGAAATGCGATAAGTAATGTGAATTGCAGAATTCAGTGAATCATCGAATCTTTGAACGCAACTTGCGCTCCTTGG-TATTCTGAGGAGCATATCTGTTTGAGTGTCA--TT--A--CTA---TC-TCAA-CC-ATA-TCCATTTATTT---C-AAGTGGG-GTGTGGC-TTGGA-ATTGGAGGATT-------------GAATTTGCTGG-CAAA-T-AAC-----------------------------TTTTGTTAG-T-CAGCTCCTCTGAAATGTATA-AGC----GGTG-----------CC----------------C--ATGTTAC--CCTTTGT------T-----A-G-ATG-TGAT--AA-----AT-ATC-TCATATCAATAAGCGGAGGAAAAGAAACTAACTAGGATTCCCTTAGTAACTGCGAGTGAAGAGGGAAAAGCTCAAATTTGTAAT-CTGGCAG-GC-----CTT-G---ACTGTCCGAGTTGTAATCTAGAGAAGTGC-TACCTGCACTGGA--CCATGTACAAGTCTTCTGGAATGGAGCATCATAGAGGGTGAGAATCCCGTCTTTGACA-T-GG-AC---TGCCAGAGC--TCTATAGGTGT-GCTCTCAAAGAGTCGAGTTGTTTGGGAATGCAGCTCAAAATGGGTGGTAAATGCCATCTAAAGCTAAATATTGGCGAGAGACCGATAGCGAACAAGTACCGTGAGGGAAAGATGAAAAGAACTTTGGAAAGAGAGTTAAACAGTACGTGAAATTGCTGAAAGGGAAACGCTTGAAGTCAGTCATATC-AG-TTGGAAATCAACC--TT-GCTTTTGCTGGGTGTACTTTCT-------GTC----TGATAGGTCAGCATCAATTTTGATTGCTGGAAAAA-GTTC-TTGGGAATGTGGCATC----TTTTGGATGTGTTATAG-CCCTTGG-ACATATACAGTGGTCGAGATTGAGG-AACTCAGCAC----GCC--------AT-------AAGGT----TGGG------C-TT------G-TC-CACA-A----------ATACGTGCTTAGGAT-GCTGGCATTAATGGCTTTAATCGACCCGTCTTGAAACACGGACCAAGGAGTCTAACATGCCTGCAAGTGTTTGAGTG--G--AAAACTCATGCGCGTAATGAAAGTG-A---TAGTTGAGATCCCTTTTN-----------N-GGGGAGCATCGATGCCCAGACCAGACCTT-TTGTGACGGATCTGC-GGTAGAGCATGTATGTTGGGACCCGAAAGATGGTGAACTATGCCTGAATAGGGTGAAGCCAGAGGAAACTCTGGTGGAGGCTCGTAGCGATTCTGACGTGCAAATCGATCGTCAAATTTGGGTATAGGGGCGAAAGACTAATCGAACCATCTAGTAGCTGGTTCCTGCCGAAGTTTCCCTCAGGATAGCAGAAACTCA----TATCAGATTTATGTGGTAAAGCGAATGATTAGAGGCCTTGGGGTTGAAACAACCTTAACCTATTCTCAAACTTTAAATATGTAAGAACAAGCTGTCTCTTGA--TTTGGACTGCTTG-GTGATTGAGAGTTTCTAGTGGGCCATTTTTGGTAAGCAGAACTGGCGATGCGGGATGAACCGAACGTGAGGTTAAGGTGCCGGAATTTACACTCATCAGACACCACAAAAGGTGTTAGTTCATCTAGACAGCAGGACGGTGGCCATGGAAGTCGGAATCCGCTAAGGAGTGTGTAACAACTCACCTGCCGAATGAACTAGCCCTGAAAATGGATGG-CGCTTAAGTG-TGATACCCATACCTCACCATCAGTGTTGAAGGAGACTCCCGAAGGTCAAGCCTGCGGACTTGTGAAGAATTTGGCATTGATGGCTTGTATCTCTGTGGGTTCATTTTCCGGGCCCGTTATTGAGTTCTTGGAAGAGTGGGGTCTGGAATCGTTGGAAGAGAATGCACACTCGTCAACGCCTTTCACTAAGGTGTTTGTTAATGGTGTATGGATTGGYGTACACCGTGATGCGGCTAACCTTGTGAAGACTTTGAAGCGATTGAGGAGAAGAGACGACATTAGTACAGAGATTTCGGTTGTCAGGGATATTCGAGAAAGAGAAATGAGAGTCTACACGGATGCAGGTAGAGTTTGTAGGCCGCTGTTTATTGTGGAAGATCAACAGCTGGTTTTGCAAAAGAAACACATCAGGTGGCTAAATACCGGTGTTGACGATGAAGGGCAGGAGTTCAAGTGGGAGCAGATGATCAAGGGTGGCATTATCGAGTTACTTGACTCGGAAGAGGAAGAAACTGTTATGATCTCGATGACACCCGAAGACCTGGARAATTCGCGGTTGCAACAGAGAGGTATTGACCCTCACGCCAATGATGGCGAGTTCGACCCTGCTGCTCGCTTGAAGGCTGGAACTCATGCACATACTTGGACACATTGCGAGATCCATCCAAGTATGATTCTTGGCATCTGTGCCAGTATYATTCCATTCCCCGACCATAACCAGGCAAGTT-CATC-ATT---TC--AAGTTCGTTAC-ATAGAGTTTTAGAC-CCATT-CCACAGTCGCCCCGTAATACTTACCAATCTGC---------------------------------------------------------------GGACAAACTCGCGAGCACGCCCTCCTTGCATTCACGCTTGGTGTCCGTCAGCTCATTGTCGCCGTCAACAAGATGGATACCACCAAGGTAAAGTGATCAA----TCTCGCAGCTA-TTAC-CCCGAGCACCTGATGTAG----TTCCCTTGACAGTGGAGTGAGGACCGTTTCAACGAAATTGTGAAGGAAACCTCTACTTTCATCAAGAAGGTTGGATACAATCCCAAAGCTGTCGCCTTCGTGCCCATCTCAGGTTGGCACGGTGACAACATGTTGGAAGAGTCTGCAAAGTAAATTTCAGTTGAACGCTTGTAAGGGGCAAT-CCCATAT-TAATTATC-CTTA-TTTAGCATGCCATGGTACAAGGGCTGGACAAAGGAGATCAAGGGTGGTGCTGTCAAGGGCAAGACTCTCCTTGACGCCATTGATGCCATTGAGCCTCCCGTTCGACCCTCTGACAAACCCCTTCGTCTTCCTCTCCAGGATGTCTACAAAATTGGTGGTATCGG-TACCGTGCCCGTTGGTCGTGTTGAGACTGGTATCATTAAAGCTGGGATGGTCGTCACTTTCGCCCCTTCAAACGTGACCACTGAAGTCAAATCTGTTGAAATGCACCACGAACAGCTTGAGCAGGGCACCCCTGGTGACAACGTCGGTTTCAACGTTAAGAACGTCTCCGTCAAGGATATCCGTCGTGGAAACGTTGCTTCTGACTCCAAGAATGACCCTGCTAAGGAGGCTGCTTCCTTCACCGCCCAGGTCATCGTTCTCAATCACCCTGGTCAGATCGGTGCCGGTTACGCGCCTGTTCTTGATTGTCATACAGCCCACATCGCCTGTAAATTCGCTGAGCTCGTTGAGAAGATCGATCGTCGGACAGGTAAATCCATTGAAGCCAACCCCAAGTTTGTCAAATCGGGCGATGCTGCGATCGTCAAACTCATTCCATCCAAACCCATGGTAA-GTTCCGTATC---GGTCAAATGAGTTCGG-TATTCG-GA----TTACGTTTGCAGTGTGTCGAATCTTACAATGAGTAC--
>Inosperma_nivalellum_China
-------------------------------GG-AGGATCATTAT-----TGA--AT-----AAC--A--CAATAAGTTG-------TTGCTGG---CC-TTTA-----------------GG-CA-ATCGTGCACGCT-TTT-GT-T--TT-TTCA---TTTC-CCC--AT-CT-A-TT-TGTGCA-C-C-A-CTTG-C-GTGGAT-CT----------------------------------------------------------------T-GACAA----TT-GGG--AC-TGCTTTACAAATC------------------TTTT-TGTGGGCTTTC-C-TTGTA-ATCTTTTCAG-ATCCTACGTTT-CA---TTTACA----TATACACCAG-TGT-----A---CTATT-CAG-----AAGGGAAAAT------------------------T--GTA-ATACAAATACAACTTTCAGCAACGGATCTCTTGGCTCTCGCATCGATGAAGAACGCAGCGAAATGCGATAAGTAATGTGAATTGCAGAATTCAGTGAATCATCGAATCTTTGAACGCATCTTGCGCTCCTTGG-TATTCCGAGGAGCATGCCTGTTTGAGTGTCA--TT--A--ATA---TC-TCAA-CC-ATACTC-ATTT----G---TTGGT-GT-GTGTGGC-TTGGAT-TTGG-GGTTTT------------ATTGGTGCAGG-CT--CT-GAC----------------------------TTTTTG-TAG-T-CTGCTCCCCTGAAATACATA-AGT----GGTA-----------CT--------------AG--A--------CCCCCTGC------T-----AGG--TG-TGAT--A-C----AT-ATC-T--------------------------------------CCCCTAGTAACTGCGAGTGAAGAGGGAAGAGCTCAAATTTGTAAT-CTGGCGG-TC-----TTT-G---GCTGTCCGAGTTGTAATCTAGAGAAGTGC-TACCTGTGCTGGA--CCGTGTACAAGTCTTCTGGAATGGAGCATCATAGAGGGTGAGAATCCCGTCTTTGACA-T-GG-AC---TACCAGTGC--TCAACAGGTGT-GCTCTCAAAGAGTCGAGTTGTTTGGGAATGCAGCTCAAAATGGGTGGTAAATGCCATCTAAAGCTAAATATTGGCGAGAGACCGATAGCGAACAAGTACCGTGAGGGAAAGATGAAAAGAACTTTGGAAAGAGAGTTAAACAGTACGTGAAATTGCTGAAAGGGAAACGCTTGAAGTCAGTCGCATC-GG-TCAGAAATCAACC--TT-GCTTTTGCTGGGTGTACTTTCT-G------TT---TCGATGGGTCAGCATCGATTTTGGTTGCTGGATAAA-GTAC-TTGGGAATGTGGCATC-----TTAGGATGTGTTATAG-CCCTTGGAACACATACAGCGGTCGGGATTGAGG-AACTCAGCAC----GCC--------GC-------AAGGC----TGGG------C-TT------G-TC-CACA-C-----------TACGTGCTTAGGAT-GCTGGCA-TAATGGCTTTAATCGACCCGTCTTGAAACACGGACCAAGGAGTCTAACATACCTGCGAGTGTTTGAGTG--G--AAAACTCATGCGCGTAATGAAAGTGAA---TGGTTGAGATCCCTGTCA-----------T-GGGGAGCATCGACGCCCAGACCAGACCTT-TTGTGACGGATCTGC-GGTAGAGCATGTATGTTGGGACCCGAAAGATGGTGAACTATGCCTGAATAGGGTGAAGCCAGAGGAAACTCTGGTGGAGGCTCGTAGCGATTCTGACGTGCAAATCGATCGTCAAATTTGGGTATAGGGGCGAAAGACTAATCGAACCATCTAGTAGCTGGTTCCTGCCGAAGTTTCCCTCAGGATAGCAGAAACTCG----TATCAGATTTATGTGGTAAAGCGAATGATTAGAGGCCTTGGGGTTGAAACAACCTTAACCTATTCTCAAACTTTAAATATGTAAGAACAAGCTGTCTCTTGA---TTGGACTGCTTG-GCGATTGAGAGTTTCTAGTGGGCCATTTTTGGTAAGCAGAACTGGCGATGCGGGATGAACCGAACGTGAGGTTAAGGTGCCGGAATTCACGCTCATCAGACACCACAAAAGGTGTTAGTTCATCTAGACAGCAGGACGGTGGCCATGGAAGTCGGAATCCGCTAAGGAGTGTGTAACAACTCACCTGCCGAATGAACTAGCCCTGAAAATGGATGG-CGCTTAAGCG-TGATACCCATACCTCACCGTCAGTGTTGAAGGAGACCCCAGAAGGTCAAGCTTGCGGTCTAGTGAAGAATTTGGCGTTGATGGCTTGTATCTCTGTTGGTTCATTTTCCGGGCCTGTCATTGAGTTCTTGGAAGAGTGGGGTCTGGAATCATTGGAAGAGAATGCGCATTCGTCAACGACGTTCACTAAGGTGTTCGTTAATGGTGTTTGGATTGGTGTTCACCGTGACGCAGCTAATCTTGTGAAGACCCTGAAGCGATTGAGGAGAAGAGACGACATCAGTACGGAGATTTCGGTTGTAAGAGATATTCGAGAAAGAGAAATGAGGGTATACACGGATGCAGGTCGNGTTTGTAGGCCGCTGTTCATTGTGGAAGATCAACAGCTGGTCTTGCAAAAGAAACACATCAAGTGGTTGAATAACGGGGCTGACGATGAAGGGCAGGAGTTCAAATGGGAGCAACTGATCAAGGGTGGAATCATTGAGCTGCTTGACTCGGAAGAAGAAGAGACAGTCATGATCTCGATGACACCCGAAGACTTGGAGAATTCGCGCTTGCAACAGAGAGGGATTGATCCCCACGCACAAGATGGCGAGTTCGATCCCGCTGCTCGTCTGAAGGCTGGAACTCACGCACATACTTGGACACATTGCGAGATTCATCCAAGTATGATTCTTGGCATTTGTGCCAGTATTATTCCTTTCCCCGACCATAATCAGGCAAGTC-AATT-ATC---TC-AAAGTTCCTTAT-ACAGAGCGTTAATC-CCATC-CCATAGTCTC-------------------------------------------------------------------------------------------------------------------------------------------------------------------------------------------------------------------------------------------------------------------------------------------------------------------------------------------------------------------------------------------------------------------------------------------------------------------------------------------------------------------------------------------------------------------------------------------------------------------------------------------------------------------------------------------------------------------------------------------------------------------------------------------------------------------------------------------------------------------------------------------------------------------------------------------------------------------------------------------------------------------------------------------------------------------------------------------------------------------------------------------------------------------------------
>Inosperma_squamulosobrunneum_China
-----------------------------GCGGA-GG-TCATTAC-----CGAAG-T-----A-C--A-T-GACGAGTTG-------TTGCTG-------TTT------------------------ATCGTGCACGCT-TGT-TA-T--TC-TTCA---TTTT-TCC--AT-C--A-TT-TGTGCA--TC-A-CTTG-T-GTCGAT-C--------------------------------------------------------------------ACGG----TT-AGG--AC-TGCTTTGCAAAG--------------TCACTATTT-GCAGGGCTTTC-C-TTGTA-A-T-CTTTT--GGTCTACATGT--A-TTTTTTCA--C--ATACACC-------AAT-G--TCTTAG-AAG----GAATGA-----------------------------T--GAA-ATTGTTATACAACTTTCAGCAACGGATCTCTTGGCTCTCGCATCGATGAAGAACGCAGCGAAATGCGATAAGTAATGTGAATTGCAGAATTCAGTGAATCATCGAATCTTTGAACGCATCTTGCGCTCCTTGG-TATTCTGAGGAGCATGCCTGTTTGAGTGTCA--TT--A--ATA---TC-TCAA-CCCACAT-CC------------TTTTGGGC-ATGTGGC-TTGGA-CTTGGAGGAAT-----------------GTGCAGG-CT---T-AAA--------------------------------AGAAAG-T-CTGCTCCTCTGAAAAATATG-AGC----GGTA-----------CCTATATT--------GG--AA--------CTCTGGC------T-----AGG--TG-TGAT--A-C----AT-ATC-T----------------GGAAGTAGGACTAGC-AGGATTCCCTTAGTAACTGCGAGTGAAGAGGGAAAAGCTCAAATTTGTAAT-CTGGCGG-TC-----TTT-G---GCCGTCCGAGTTGTAATCTAGAGAAGTGC-TACCTGCACTGGA--CCATGTACAAGTCTCCTGGAATGGAGCATCATAGAGGGTGAGAATCCCGTCTTTGACA-T-GG-AC---TGCCAGAGC---TTACAGGTGT-GCTCTCAAAGAGTCGAGTTGTTTGGGAATGCAGCTCAAAATGGGTGGTAAATGCCATCTAAAGCTAAATATTGGCGAGAGACCGATAGCGAACAAGTACCGTGAGGGAAAGATGAAAAGAACTTTGGAAAGAGAGTTAAACAGTACGTGAAATTGCTGAAAGGGAAACGCTTGAAGTCAGTCGCATC-AG-CTAGAAATCAACC--TT-GCTTTTGCTGGGTGTATTTTCT-G------TC----TGATGGGTCAGCATCAATTTTGATCGCTGGATAAA-GTTC-TTGGGAATGTGGCATC-----TTTGGATGTGTTATAG-CCCTTGG-ACATATGCAGTGGTTGGGATTGAGG-AACTCGGCAC----GCC--------GC-------AAGGC----TGGG------C-TT------G-TC-CACA-C-----------TACGTGCTTAGGAT-GCTGGCA-TAATGGCTTTAATCGACCCGTCTTGAAACACGGACCAAGGAGTCTAACATGCTTGCGAGTGTTTGAGTG--G--AAAACTCATGCGCGTAATGAAAGTG-A---TAGTTGAGATCCCTGTCA-----------T-GGGGAGCATCGATGCCCAGACCAGACCTT-TTGTGACGGATCTGC-GGTAGAGCATGTATGTTGGGACCCGAAAGATGGTGAACTATGCCTGAATAGGGTGAAGCCAGAGGAAACTCTGGTGGAGGCTCGTAGCGATTCTGACGTGCAAATCGATCGTCAAATTTGGGTATAGGGGCGAAAGACTAATCGAACCATCTAGTAGCTGGTTCCTGCCGAAGTTTCCCTCAGGATAGCAGAAACTCG----TATCAGATTTATGTGGTAAAGCGAATGATTAGAGGCCTTGGGGTTGAAACAACCTTAACCTATTCTCAAACTTTAAATATGTAAGAACAAGCTGTCTCTTGA---TTGGACTGCTTG-GCGATTGAGAGTTTCTAGTGGGCCATTTTTGGTAAGCAGAACTGGCGATGCGGGATGAACCGAACGTGAGGTTAAGGTGCCGGAATTCACGCTCATCAGACACCACAAAAGGTGTTAGTTCATCTAGACAGCAGGACGGTGGCCATGGAAGTCGGAATCCGCTAAGGAGTGTGTAACAACTCACCTGCCGAATGAACTAGCCCTGAAAATGGATGG-CGCTCAAGCG-TGATACCCATACCTCACCATCGGCGTTGAAGGAGACCCCAGAAGGTCAAGCTTGTGGTCTTGTGAAGAATTTGGCGTTGATGGCCTGCATCTCTGTTGGCTCATTTTCCGGGCCTGTCATTGAGTTCTTGGAAGAGTGGGGTCTGGAATCGTTGGAAGAGAATGCACACTCGTCAACGCCGTTCACCAAGGTGTTTGTCAATGGCGTTTGGATTGGTGTACACCGCGATGCGGCTAACCTTGTGAAGACTTTGAAACGATTGAGGAGAAGAGACGACATCAGTACGGAGATTTCGGTTGTCAGAGATATTCGAGAGAGAGAAATGAGGGTATATACGGATGCTGGTCGAGTTTGCAGGCCGCTATTCATTGTGGAGGATCAACAGTTGGTTTTGCAAAAAAAACACGTCAGATGGCTTAATAACGGGGTTGATGAAGAAGGGCAGGAGTTCAAGTGGGAGCAGCTGATCAAGGGTGGTATCATCGAGTTACTTGACTCTGAAGAGGAAGAAACGGTTATGATCTCGATGACACCTGAAGACCTGGAGAATTCGCGGTTGCAACAAAGAGGGATTGATCCCCATGCAAATGACGGCGATTTCGATCCTGCTGCTCGTTTGAAGGCTGGGACTCATGCACATACTTGGACACATTGCGAAATTCATCCAAGCATGATTCTTGGCATCTGTGCCAGCATCATTCCATTCCCCGACCATAACCAGGCAAGAT-AGTC-ATT---TC--AAATTCATTTT-ACAGAGTTTTAAAC--TGCT-TCACAGTCACCCCGTACACTTTACCAGTCT-----------------------------------------------------------------------------------------------------------------------------------------------------------------------------------------------------------------------------------------------------------------------------------------------------------------------------------------------------------------------------------------------------------------------------------------------------------------------------------------------------------------------------------------------------------------------------------------------------------------------------------------------------------------------------------------------------------------------------------------------------------------------------------------------------------------------------------------------------------------------------------------------------------------------------------------------------------------------------------------------------------------------------------------------------------------------------------------------------------------------------------------------------------
>Inosperma_cervicolor_Sweden_Finland
CGTAACCACGATCTCCATAGGTGAACCATGCGCATGGATCATTAC--------AGAT-AG--ATTTTAA-CAATGAGTTG-------TCGCTGG--T-C-CCTT--------------CTCGGTC-GATCGTGCACGCT-CGT-TG-T--TC-TTCA---TTTC-TCC--AT-C--A-TT-TGTGCA--TC-T-CCCG-T-GTGGAT-CT-----------TT---------------------------------------------------------G----TT-AGG--AC-TGC-TTGCAAAG--------------TTGCTATTT-GTGGGGCTTTC-C-TTGTA-A-C-CTTTC--GATCCACATGT----TTTTTTCA--C--ACACACACC-C---AAA-T-G-TTTAG-AAG----GAAATAAAAA-------------------------AT-GA--ATTGTTATACAACTTTCAGCAACGGATCTCTTGGCTCTCGCATCGATGAAGAACGCAGCGAAATGCGATAAGTAATGTGAATTGCAGAATTCAGTGAATCATCGAATCTTTGAACGCATCTTGCGCTCCTTGG-TATTCCGAGGAGCATGCCTGTTTGAGTGTCA--TT--A--ATA---TC-TCAA-CC-ACAT-CCATTTT------AATTTTGGC-ATGTGGC-TTGGA-CTTGGAGGATT-----------------GTGCAGG-CT--CT-GAC----------------------------TCC-TTGTAG-T-CTGCTCCTCTGAAAAATATA-AGC----GGTA-----------CCTATATT--------GG--AA--------CTTTGGC------T-----AGG--TG-TGAT--A-C----ACAATC-TCATATCAATAAGCGGAGGAAAAGAAACTAACAAGGATTCCCCTAGTAACTGCGAGTGAAGAGGGAAAAGCTCAAATTTGTAAT-CTGGCGGC-C-----TTT-G---GCCGTCCGAGTTGTAATCTAGAGAAGTGC-TACCTGCGCTGGA--CCGTGTACAAGTCTCCTGGAATGGAGCATCATAGAGGGTGAGAATCCCGTCTTTGACA-T-GG-AC---TGCCAGAGC---TTATAGGTGC-GCTCTCAAAGAGTCGAGTTGTTTGGGAATGCAGCTCAAAATGGGTGGTAAATGCCATCTAAAGCTAAATATTGGCGAGAGACCGATAGCGAACAAGTACCGTGAGGGAAAGATGAAAAGAACTTTGGAAAGAGAGTTAAACAGTACGTGAAATTGCTGAAAGGGAAACGCTTGAAGTCAGTCGCGTC-AG-TTGGAAATCAACC--TT-GCTTTTGCTGGGTGTACTTTCC-G------TC----TGATGGGTCAGCATCAATTTCGATCGCTGGATAAA-GTTC-TTGGGAATGTGGCATC-----CTTGGATGTGTTATAG-CCCTTGG-ACACATGCAGCGGTTGGGATTGAGG-AACTCAGCAC----GCC--------GC-------GAGGC----TGGGGC---TT-TT------G-TC-CACA-A-----------TACGTGCTCAGGAT-GCTGGCA-TAATGGCTTTAATCGACCCGTCTTGAAACACGGACCAAGGAGTCTAACATGCTTGCGAGTGTTTGAGTG--G--AAAACTCATGCGCGTAATGAAAGTG-A---TAGTTGAGATCCCCGTCG-----------T-GGGGAGCATCGATGCCCAGACCAGAGCTT-TTGTGACGGATCTGC-GGTAGAGCATGTATGTTGGGACCCGAAAGATGGTGAACTATGCCTGAATAGGGTGAAGCCAGAGGAAACTCTGGTGGAGGCTCGTAGCGATTCTGACGTGCAAATCGATCGTCAAATTTGGGTATAGGGGCGAAAGACTAATCGAACCATCTAGTAGCTGGTTCCTGCCGAAGTTTCCCTCAGGATAGCAGAAACTCG----TATCAGATTTATGTGGTAAAGCGAATGATTAGAGGCCTTGGGGTTGAAACAACCTTAACCTATTCTCAAACTTTAAATATGTAAGAACAAGCCGTCTCTTGA---TTGGACCGCTTG-GCGATTGAGAGTTTCTAGTGGGCCATTTTTGGTAAGCAGAACTGGCGATGCGGGATGAACCGAACGTGAGGTTAAGGTGCCGGAATTCACGCTCATCAGACACCACAAAAAGTGTTAGTTCATCTAGACAGCAGGACGGTGGCCATGGAAGTCGGAATCCGCTAAGGAGTGTGTAACAACTCCCCTGCCGAATGAACTAGCCCTGAAAATGGATGG-CGCTTAAGCG-TGATACCCATACCTCACCATCAGTGGTGAAGGAGACTCCAGAAGGTCAAGCTTGTGGTCTTGTGAAGAATTTGGCGTTGATGGCCTGCATCTCTGTTGGTTCATTTTCCGGGCCTGTCATTGAGTTCTTGGAAGAGTGGGGTCTGGAATCGTTGGAAGAGAATGCACATTCATCAACGCCGTTCACCAAGGTGTTTGTCAATGGCGTTTGGATTGGTGTACATCGCGATGCCGCTAACCTTGTGAAGACTTTGAAGCGATTGAGGAGAAGAGACGACATTAGTACGGAGATTTCGGTTGTCAGAGATATTCGAGAGAGAGAAATGAGGGTATACACGGATGCAGGTCGAGTTTGCAGGCCGCTATTTATTGTGGAGGATCAACAACTGGTTTTGCAAAAAAAACACGTCAGGTGGCTTAATAACGGGGTTGATGATGACGGGCAGGAGTTCAAGTGGGAGCAGCTGATCAAGGGTGGTATCATCGAGTTACTTGACTCCGAAGAGGAGGAAACTGTTATGATCTCGATGACACCTGAAGACCTGGAGAATTCGCGGTTGCAACAAAGAGGGATTGATCCCCACGCAAATGACGGCGATTTCGATCCTGCTGCTCGTTTGAAGGCTGGGACTCATGCGCATACTTGGACGCATTGCGAAATTCATCCAAGCATGATTCTTGGCATATGTGCCAGCATCATTCCATTCCCCGACCATAACCAGGCAAGAC-AGTC-ATT---T-T-AAATTCATTTT-ACAGAATTTTAAAC--CGCT-TCACAGTCACCCCGTAACACTTACCAGTCTGC---------------------------------------------------------------------------------------------------------------------------------------------------------------------------------------------------------------------------------------------------------------------------------------------------------------------------------------------------------------------------------------------------------------------------------------------------------------------------------------------------------------------------------------------------------------------------------------------------------------------------------------------------------------------------------------------------------------------------------------------------------------------------------------------------------------------------------------------------------------------------------------------------------------------------------------------------------------------------------------------------------------------------------------------------------------------------------------------------------------------------------------------------------
>Inosperma_bongardii_Sweden
------------------------------------------------------------------------------------------------------------------------------------------------------------------------------------------------------------------------------------------------------------------------------------------------------------------------------------------------------------------------------------GT----TTTTTTCA--C--ATTCACA-------CCA-A-G-TTTAG-AAG----GAAAAGAAAT-------------------------T--GAA-ATTGTTATACAACTTTCAGCAACGGATCTCTTGGCTCTCGCATCGATGAAGAACGCAGCGAAATGCGATAAGTAATGTGAATTGCAGAATTCAGTGAATCATCGAATCTTTGAACGCAACTTGCGCTCCTTGG-TATTCTGAGGAGCATGCCTGTTTGAGTGTCA--TT--A--ATA---TC-TCAA-CC-ACAT-CC-TT------------------TTGTGGC-TTGGA-CTTGGAGGAAA----------------CCTGCAGG-CT------------------------------------T-C--TTTAGTT-CTGCTCCTCTAAAAAATATG-AGC----GGTA-----------CCTATATTTT-----GGG--AA--------CTTTGGC------T-----AGG--TG-TGAT--A-C----GC-ATC-TCATATCAATAAGCGGAGGAAAAGAAACTAACAAGGATTCCCTTAGTAACTGCGAGTGAAGAGGGAAAAGCTCAAATTTGTAAT-CTGGCGG-TC-----TTT-G---GCCGTCCGAGTTGTAATCTAGAGAAGTGC-TACCTGCGCTGGA--CCATGTACAAGTCTCCTGGAATGGAGCATCATAGAGGGTGAGAATCCCGTCTTTGACA-T-GG-AC---TGCCAGAGC--TC-ATAGGTGC-GCTCTCAAAGAGTCGAGTTGTTTGGGAATGCAGCTCAAAATGGGTGGTAAATGCCATCTAAAGCTAAATATTGGCGAGAGACCGATAGCGAACAAGTACCGTGAGGGAAAGATGAAAAGAACTTTGGAAAGAGAGTTAAACAGTACGTGAAATTGCTGAAAGGGAAACGCTTGAAGTCAGTCGCGTC-GG-TCGGAAATCAACC--TT-GCTTTTGCTGGGCGTACTTTCC-G------TC----CGATGGGTCAGCATCAGTTTCGGTCGCCGGATAAA-GTTC-TTGGGAACGTGGCATC-----TTTGGATGTGTTATAG-CCCTTGG-ACGCATACGGTGGTTGGGATTGAGG-AACTCAGCAC----GCC--------GC-------AAGGC----TGGG-----CT-TT------G-GC-TACA-A----------TTACGTGCTTAGGAT-GCTGGCA-TAATGGCTTTAATCGACCCGTCTTGAAACACGGACCAAGGAGTCTAACATGCTTGCGAGTGTTTGAGTG--G--AAAACTCATGCGCGTAATGAAAGTG-A---TAGTTGAGATCCTCGTCA-----------T-GGGGAGCATCGATGCCCAGACCAGACCTT-TTGTGATGGATCTGC-GGTAGAGCATGTATGTTGGGACCCGAAAGATGGTGAACTATGCCTGAATAGGGTGAAGCCAGAGGAAACTCTGGTGGAGGCTCGTAGCGATTCTGACGTGCAAATCGATCGTCAAATTTGGGTATAGGGGCGAAAGACTAATCGAACCATCTAGTAGCTGGTTCCTGCCGAAGTTTCCCTCAGGATAGCAGAAACTCG----TATCAGATTTATGTGGTAAAGCGAATGATTAGAGGCCTTGGGGTTGAAACAACCTTAACCTATTCTCAAACTTTAAATATGTAAGAACAAGCCGTCTCTTGA---TTGGACCGCTTG-GCGATTGAGAGTTTCTAGTGGGCCATTTTTGGTAAGCAGAACTGGCGATGCGGGATGAACCGAACGTGAGGTTAAGGTGCCGGAATTCACGCTCATCAGACACCACAAAAGGTGTTAGTTCATCTAGACAGCAGGACGGTGGCCATGGAAGTCCGAAT------------------------------------------------------------------------------------------------------------------------------------------------------------------------------------------------------------------------------------------------------------------------------------------------------------------------------------------------------------------------------------------------------------------------------------------------------------------------------------------------------------------------------------------------------------------------------------------------------------------------------------------------------------------------------------------------------------------------------------------------------------------------------------------------------------------------------------------------------------------------------------------------------------------------------------------------------------------------------------------------------------------------------------------------------------------------------------------------------------------------------------------------------------------------------------------------------------------------------------------------------------------------------------------------------------------------------------------------------------------------------------------------------------------------------------------------------------------------------------------------------------------------------------------------------------------------------------------------------------------------------------------------------------------------------------------------------------------------------------------------------------------------------------------------------------------------------------------------------------------------------------------------------------------------------------------------------------------------------------------------------------------------------------------------------------------------
>Inosperma_longisporum_China
-----------------------------GCGG-AGG-TCATTAC-----TGAAG-C-----ATT--A-T-AATGAGTTG-------TTGCTGG------TT--------------------------TCGTGCACGCT-CGT-TA-T--TC-TTCA---TTTC-TCC--AT-T--A-TT-TGTGCA--TC-A-CTTG-T-GTGGAT-CT-----------TTTGTCCAAG-TT-C-ATCT---------------------------------TGGATGA----TT-AGG--AC-TGCTTTGCAAAG--------------TTGCTATTT-GTGGGGCTTTC-C-TTGTA-ATC-TTTTT--GATCCACATGT------TTTTCA--C--ATACACC-------AAA-T-G-TTTAG-AAG----GAAATAAAAT-------------------------TT-GA--ATTGTTATACAACTTTCAGCAACGGATCTCTTGGCTCTCGCATCGATGAAGAACGCAGCGAAATGCGATAAGTAATGTGAATTGCAGAATTCAGTGAATCATCGAATCTTTGAACGCATCTTGCGCTCCTTGG-TATTCCGAGGAGCATGCCTGTTTGAGTGTCA--TT--A--ATA---TC-TCAA-CC-ACATT---TT-C---G----CATGAAA-ATGTGGC-TTGGA-CTTGGAGGAAT-----------------GTGCAGG-CT--CT-GAC----------------------------T-C-TCATAG-T-CTGCTCCTCTAAAAAATATA-AGC----GGTA-----------CCTATATT--------GG--AA--------CTTTGGC---T--T-----AGG--TG-TGAT--A-C----AT-ATC-T------------C---GG-AG-GAGACTAAC-AGGATTCCCTTAGTAACTGCGAGTGAAGAGGGAAAAGCTCAAATTTGTAAT-CTGGCGG-TC-----TTT-G---GCCGTCCGAGTTGTAATCTAGAGAAGTGC-TACCTGCGCTGGA--CCATGTACAAGTCTCCTGGAATGGAGCATCATAGAGGGTGAGAATCCCGTCTTTGACA-T-GG-AC---TGCCAGAGC--TTTATAGGTGT-GCTCTCAAAGAGTCGAGTTGTTTGGGAATGCAGCTCAAAATGGGTGGTAAATGCCATCTAAAGCTAAATATTGGCGAGAGACCGATAGCGAACAAGTACCGTGAGGGAAAGATGAAAAGAACTTTGGAAAGAGAGTTAAACAGTACGTGAAATTGCTGAAAGGGAAACGCTTGAAGTCAGTCGCATC-AG-TTGGAAATCAACC--TT-GCTTTTGCTGGGTGTACTTTCC-A------TC----CGATGGGTCAGCATCAATTTTGATTGCTGGATAAA-GTTC-TTGGGAATGTGGCATC-----TTTGGATGTGTTATAG-CCCTTGG-ACATATACAGTGGTTGGGATTGAGG-AACTCAGCAC--GCGCC--------GC-------AAGGC---TT-GG-----GC-TT------G-TC-CACA-A-----------TACGTGCTTAGGAT-GCTGGCA-TAATGGCTTTAATCGACCCGTCTTGAAACACGGACCAAGGAGTCTAACATGCTTGCGAGTGTTTGAGTG--G--AAAACTCATGCGCGTAATGAAAGTG-A---TAGTTGAGATCCCTGTCA-----------T-GGGGAGCATCGATGCCCAGACCAGACCTT-TTGTGACGGATCTGC-GGTAGAGCATGTATGTTGGGACCCGAAAGATGGTGAACTATGCCTGAATAGGGTGAAGCCAGAGGAAACTCTGGTGGAGGCTCGTAGCGATTCTGACGTGCAAATCGATCGTCAAATTTGGGTATAGGGGCGAAAGACTAATCGAACCATCTAGTAGCTGGTTCCTGCCGAAGTTTCCCTCAGGATAGCAGAAACTCG----TATCAGATTTATGTGGTAAAGCGAATGATTAGAGGCCTTGGGGTTGAAACAACCTTAACCTATTCTCAAACTTTAAATATGTAAGAACAAGCTGTCTCTTGA---TTGGACTGCTTG-GCGATTGAGAGTTTCTAGTGGGCCATTTTTGGTAAGCAGAACTGGCGATGCGGGATGAACCGAACGTGAGGTTAAGGTGCCGGAATTCACGCTCATCAGACACCACAAAAGGTGTTAGTTCATCTAGACAGCAGGACGGTGGCCATGGAAGTCGGAATCCGCTAAGGAGTGTGTAACAACTCACCTGCCGAATGAACTAGCCCTGAAAATGGATGG-CGCTTAAGCG-TGATACCCATACCTCACCATCAGTGTTGAAGGAGACCCCAGAAGGTCAAGCTTGTGGTCTTGTGAAGAATTTAGCGTTGATGGCCTGCATCTCTGTTGGTTCATTTTCCGGGCCTGTCATTGAGTTCTTGGAAGAGTGGGGTCTGGAATCGTTGGAAGAGAATGCACATTCAGCAACGCCGTTCACCAAGGTGTTTGTCAATGGCGTTTGGATTGGTGTACACCGCGATGCAGCTAATCTTGTGAAGACTTTGAAGCGATTGAGGAGAAGAGACGACATTAGTACGGAGATTTCGGTTGTCAGAGATATTCGAGAGAGAGAAATGAGGGTATACACGGATGCAGGCCGAGTTTGCAGGCCGCTATTCATTGTGGAGGATCAACAGCTGGTTTTGCAAAAAAAACACGTCAGGTGGCTTAATAACGGAGTTGATGAGGAAGGGCAGGAGTTCAAGTGGGAGCAGATGATCAAGGGTGGTATCATCGAGTTACTTGACTCCGAAGAGGAGGAAACGGTCATGATCTCGATGACACCTGAAGACCTGGAGAATTCGCGGTTGCAACAAAGAGGGATTGATCCCCACGCAAATGACGGCGATTTCGATCCTGCTGCTCGTTTGAAGGCTGGGACTCATGCACATACTTGGACACATTGCGAAATTCATCCAAGCATGATTCTTGGCATCTGCGCCAGCATCATTCCATTCCCCGACCATAACCAGGCAAGAT-AGTC-ATT---TC--AAATTCATTTT-ACAGAGTTTTAAAC--TGCT-TCACAGTCACCCCGTACACTTTACCAGTCTGC---------------------------------------------------------------------------------------------------------------------------------------------------------------------------------------------------------------------------------------------------------------------------------------------------------------------------------------------------------------------------------------------------------------------------------------------------------------------------------------------------------------------------------------------------------------------------------------------------------------------------------------------------------------------------------------------------------------------------------------------------------------------------------------------------------------------------------------------------------------------------------------------------------------------------------------------------------------------------------------------------------------------------------------------------------------------------------------------------------------------------------------------------------
>Inosperma_calamistratum_USA
CGT-AACAAGGTTTCCGTAGGTGAACC-TGCGGAAGGATCATTAC-----TGAAG-T-----TTT--A-T-AACGAGTTG-------TTGCTGG------TT-------------------------TTCGTGCACGCT-TGT-TA-T--TC-TTCA---TTTC-TCC--AT-T--A-TT-TGTGCA--TC-A-CTTG-T-GTGGAT-CT------------TTGTCCAAG-TT-C-ATCT---------------------------------CGGACGA----TT-GGG--AC-TGCTTTGCAAAG--------------TTACTCTTTGGTGGGGCTTTC-C-TTGT--------------ATCTGCATGT------TTTTCA--C--ATACACC-------AAA-T-G-TTTAG-AAG----GAAAAAATAA------------------------ATT-GA--A-TTTTATACAACTTTCAGCAACGGATCTCTTGGCTCTCGCATCGATGAAGAACGCAGCGAAATGCGATAAGTAATGTGAATTGCAGAATTCAGTGAATCATCGAATCTTTGAACGCATCTTGCGCTCCTTGG-TATTCCGAGGAGCATGCCTGTTTGAGTGTCA--TT--A--ATA---TC-TCAA-CC-ACATC-----------------------TTGTGGC-TTGGA-CTTGGAGGAAT-----------------GTGCAGG-CT--CT-GAC----------------------------T-C-TTGTAG-T-CTGCTCCTCTGAAAAATATA-AGC----GGTA-----------CCTACATT--------GG--AA--------CTTTGGC------T-----AGG--TG-TGAT--A-C----AT-ATC-TCATATCAATAAGCGGAGGAAAAGAAACTAACAAGGATTCCCTTAGTAACTGCGAGTGAAGAGGGAAAAGCTCAAATTTGTAAT-CTGGCGG-TC-----TTT-G---GCCGTCCGAGTTGTAATCTAGAGAAGTGC-TACCTGCACTGGA--CCATGTACAAGTCTCCTGGAATGGAGCATCATAGAGGGTGAGAATCCCGTCTTTGACA-T-GG-AC---TGCCAGAGC---TTATAGGTAC-GCTCTCAAAGAGTCGAGTTGTTTGGGAATGCAGCTCAAAATGGGTGGTAAATGCCATCTAAAGCTAAATATTGGCGAGAGACCGATAGCGAACAAGTACCGTGAGGGAAAGATGAAAAGAACTTTGGAAAGAGAGTTAAACAGTACGTGAAATTGCTGAAAGGGAAACGCTTGAAGTCAGTCGCATC-AG-TTGGAAATCAACC--TC-GCTTTTGCTGGGTGTACTTTCT-G------TC----TGATGGGTCAGCATCAATTTTGATTGCTGGATAAA-GTTC-TTGGGAATGTGGCATC-----CTTGGATGTGTTATAG-CCCTTGG-ACATATACAGTGGTTGGGATTGAGG-AACTCAGCAC----GCC--------GC-------AAGGC----TGGG-----AT-TT------G-TC-TACA-A-----------TACGTGCTTAGGAT-GCTGGCA-TAATGGCTTTAATCGACCCGTCTTGAAACACGGACCAAGGAGTCTAACATGCTTGCGAGTGTTTGAGTG--G--AAAACTCATGCGCGTAATGAAAGTG-A---TAGTTGAGATCCCTGTCA-----------T-GGGGAGCATCGATGCCCAGACCAGACCTT-TTGTGACGGATCTGC-GGTAGAGCATGTATGTTGGGACCCGAAAGATGGTGAACTATGCCTGAATAGGGTGAAGCCAGAGGAAACTCTGGTGGAGGCTCGTAGCGATTCTGACGTGCAAATCGATCGTCAAATTTGGGTATAGGGGCGAAAGACTAATCGAACCATCTAGTAGCTGGTTCCTGCCGAAGTTTCCCTCAGGATAGCAGAAACTCA----TATCAGATTTATGTGGTAAAGCGAATGATTAGAGGCCTTGGGGTTGAAACAACCTTAACCTATTCTCAAACTTTAAATATGTAAGAACAAGCTGTCTCTTGA---TTGGACTGCTTG-GCGATTGAGAGTTTCTAGTGGGCCATTTTTGGTAAGCAGAACTGGCGATGCGGGATGAACCGAACGTGAGGTTAAGGTGCCGGAATTCACGCTCATCAGACACCACAAAAGGTGTTAGTTCATCTAGACAGCAGGACGGTGGCCATGGAAGTCGGAATCCGCTAAGGAGTGTGTAACAACTCACCTGCCGAATGAACTAGCCCTGAAAATGGATGG-CGCTTAAGCG-TGATACCCATACCTCACCATCAGTGTTGAAG------------------------GGTCTTGTGAAGAATTTGGCGTTGATGGCCTGCATCTCTGTTGGTTCATTTTCCGGGCCTGTCATTGAGTTCTTGGAAGAGTGGGGTCTGGAATCGTTGGAAGAGAATGCACATTCNTCAACGCCGTTCACCAAGGTGTTTGTCAATGGCGTTTGGATTGGTGTGCACCGCGATGCGGCTAACCTTGTGAAGACTTTGAAGCGATTGAGGAGAAGAGACGACATTAGTACGGAGATTTCRGTTGTCAGAGATATTCGAGAGAGAGAAATGAGGGTATACACGGATGCAGGCCGAGTTTGCAGGCCGCTATTCATTGTGGAGGATCAACAGCTGATTTTGCAAAAAAAACACGTCAGGTGGCTCAATAACCGGGTTGATGATGAAGGGCAGGAGTTCAAGTGGGAGCAGCTGATCAARGGTGGTATCATCGAGTTACTTGACTCTGAAGAGGAGGAAACGGTCATGATCTCGATGACACCTGAAGATCTGGAGAATTCGCGRTTGCAACAAAGAGGGATTGATCCCCACGCAAATGACGGCGATTTCGATCCAGCTGCTCGTTTGAAGGCYGGRACTCATGCACATACTTGGACACATTGCGAAATTCATCCAAGCATGATTCTTGGCATCTGTGCCAGCATCATTCCATTCCCCGACCATAACCAGGCAAGAG-AGTC-TTT---TC--AAATCCATTTT-ACAGAGT-TTAAAC--TGCT-TCACAGTCACCCC----------------------------ATCCTCATCATCGCTGGTGGTACTGGTGAATTCGGAGCTGGTATATCCAAAGATGAACAAACTCGCGAGCATGCCCTCCTTGCTTTCACTCTTGGTGTTCGTCAACTCATTGTTGCTGTCAACAAGATGGATACCACCAAGGTAGGCCAATCCA----TCCACTAGTCG-TTAC-CTGGTGTGTCTGACGTAG----CCTCATTGGCAGTGGAGTGAAGACCGTTTCAACGAAATCATCAAGGAAACATCCACTTTCATCAAGAAAGTTGGATATAATCCTAAGGCCGTCGCCTTTGTGCCCATCTCAGGCTGGCATGGTGACAACATGTTGGAAGAATCTCCCAAGTAAATTTAACTTCAGCGCTTATAAGCGACAAT-TCCATAC-TGATTACC-TTTA-TTCAGCATGCCGTGGTTCAAGGGCTGGACAAAGGACCTCAAGAGTGGTTCTGTCAAGGGCAAAACCCTTCTTGACGCCATTGATGCCATTGAGCCTCCCGTTCGTCCCTCCGACAAGCCTCTTCGTCTCCCTCTCCAGGATGTCTACAAAATTGGTGGTATCGG-TACTGTGCCTGTTGGTCGTGTTGAGACAGGTATCATTAAGGCTGGAATGGTCGTCACTTTCGCTCCTTCAAACGTGACTACTGAGGTCAAGTCCGTCGAAATGCATCACGAACAACTCGAGCAGGGGAACCCTGGTGACAACGTTGGCTTCAACGTTAAGAACGTCTCCGTTAAGGATATCCGTCGTGGAAACGTTGCTTCTGACACGAAGAATGACCCAGCTAAGGAGGCTGCCTCTTTCACCGCTCAGGTTATCGTCCTCAACCACCCTGGTCAGATCGGCGCCGGTTACGCTCCAGTGCTTGACTGCCATACGGCACACATTGCCTGTAAATTCGCTGAGCTCGTTGAGAAGATCGATCGTCGAACAGGTAAATCTATTGAAGCCAGCCCCAAGTTTGTCAAGTCAGGCGATGCTGCCATCGTCAAGCTTATTCCTTCCAAGCCTATGGTAC-GTTTGTTGAT---TATCAGAAATTTTCG--ATTCTTAAA----GTCTACTTTCAGTGTGTCGAATCCTACAACGAGTACCC
>Inosperma_mutatum_USA
CGT-AACAAGGTTTCCGTAGGTGAACC-TGCGGAAGGATCATTAC-----TGAAG-T-----ATC--A-T-GACGAGTTG-------TTGCTGT--T-A-----------------------------TCGTGCACGCT-TGT-TA-T--TC-TTCA---TTTC-TCC--AT-A--ATTT-TGTGCA--TC-A-CTTG-T-GTGGAT-CT------------TTGTTCGAG-TT-C-ATCT---------------------------------CGGACGA----TT-GGG--AC-TGCTTTGCAAAG--------------TTGCTATTTTGTGGGGCTTTC-C-TTGT--------------ATCTACATGT-----TTTTTCA--C--ATACACCTG----ATAA-T--ATAA-G-AAGG----AAATAAAATT------------------------TT-GA--ATTGTTATACAACTTTCAGCAACGGATCTCTTGGCTCTCGCATCGATGAAGAACGCAGCGAAATGCGATAAGTAATGTGAATTGCAGAATTCAGTGAATCATCGAATCTTTGAACGCATCTTGCGCTCCTTGG-TATTCCGAGGAGCATGCCTGTTTGAGTGTCATTTT--A--ATA---TC-TCAA-CC-ACATCC-ATTTT-------ATTTTGGC-ATGTGGC-TTGGA-CTTGGAGGAAT----------------TGTGCAGG-CT--CC-GAC---------------------------TT-C-TCGTAG-T-CTGCTCCTCTGAAAAACATG-AGC----GGTA-----------CCTATATT--------GG--AA--------CTCTGGC---T--T-----AGG--TG-TGAT--A-C----AT-ATC-TCATATCAATAAGCGGAGGAAAAGAAACTAACAAGGATTCCCTTAGTAACTGCGAGTGAAGAGGGAAAAGCTCAAATTTGTAAT-CTGGCGG-TC-----TTT-G---GCCGTCCGAGTTGTAATCTAGAGAAGTGC-TACCTGCGCTGGA--CCATGTACAAGTCTCCTGGAATGGAGCATCATAGAGGGTGAGAATCCCGTCTTTGACA-T-GG-GC---TGCCAGAGC---TTATAGGTGY-GCTCTCAAAGAGTCGAGTTGTTTGGGAATGCAGCTCAAAATGGGTGGTAAATGCCATCTAAAGCTAAATATTGGCGAGAGACCGATAGCGAACAAGTACCGTGAGGGAAAGATGAAAAGAACTTTGGAAAGAGAGTTAAACAGTACGTGAAATTGCTGAAAGGGAAACGCTTGAAGTCAGTCGCATC-AG-TTGGAAATCAACC--TC-GCTTTTGCTGGGTGTACTTTCT-G------TC----TGATGGGTCAGCATCAATTTTGATCGCCAGATAAA-GTTC-TTGGGAATGTGGCATC-----TCTGGATGTGTTATAG-CCCTTGG-ACATATATGGTGGTTGGGATTGAGG-AACTCAGCAC----GCC--------GC-------AAGGC----TGGG-----GC-TT------G-TC-CACA-A----------TTACGTGCTTAGGAT-GCTGGCA-TAATGGCTTTAATCGACCCGTCTTGAAACACGGACCAAGGAGTCTAACATGCTTGCGAGTGTTTGAGTG--G--AAAACTCATGCGCGTAATGAAAGTG-A---TAGTTGAGATCCCCGTCA-----------T-GGGGAGCATCGATGCCCAGACCAGACCTT-TTGTGACGGATCTGC-GGTAGAGCATGTATGTTGGGACCCGAAAGATGGTGAACTATGCCTGAATAGGGTGAAGCCAGAGGAAACTCTGGTGGAGGCTCGTAGCGATTCTGACGTGCAAATCGATCGTCAAATTTGGGTATAGGGGCGAAAGACTAATCGAACCATCTAGTAGCTGGTTCCTGCCGAAGTTTCCCTCAGGATAGCAGAAACTCR----TATCAGATTTATGTGGTAAAGCGAATGATTAGAGGCCTTGGGGTTGAAACAACCTTAACCTATTCTCAAACTTTAAATATGTAAGAACAAGCTGTCTCTTGA---TTGGACTGCTTG-GCGATTGAGAGTTTCTAGTGGGCCATTTTTGGTAAGCAGAACTGGCGATGCGGGATGAACCGAACGTGAGGTTAAGGTGCCGGAATTCACGCTCATCAGACACCACAAAAGGTGTTAGTTCATCTAGACAGCAGGACGGTGGCCATGGAAGTCGGAATCCGCTAAGGAGTGTGTAACAACTCACCTGCCGAATGAACTAGCCCTGAAAATGGATGG-CGCTTAAGCG-TGATACCCATACCTCACCATCAGTGTTGAAGGAGACCCCAGAAGGTCAAGCTTGTGGTCTTGTGAAGAATTTGGCGTTGATGGCCTGCATCTCTGTTGGTTCATTTTCCGGGCCTGTCATCGAGTTCTTGGAAGAGTGGGGTCTGGAATCGTTGGAAGAGAATGCACATTCATCAACGCCGTTCACCAAGGTGTTTGTGAATGGCGTTTGGATTGGTGTACACCGCGATGCAGCTAACCTTGTGAAGACTTTGAAGAGATTGAGGAGAAGGGACGACATTAGTACGGAGATTTCGGTTGTCAGAGATATTCGAGAGAGAGAAATGAGGGTATACACGGATGCAGGTCGAGTTTGCAGGCCACTATTCATTGTGGAGGATCAACAGCTGGTTTTGCAAAAAAAACACGTCAGGTGGCTTAATAACGGGGTTGATGAGGAAGGGCAGGAGTTCAAGTGGGARCAGATGATCAAGGGTGGTATCATCGAGTTACTTGACTCTGAAGAGGAGGAAACGGTCATGATCTCGATGACACCTGAAGACCTGGAGAATTCGCGGTTGCAACAAAGAGGGATTGATCCCCACGCAAATGACGGCGAATTCGATCCTGCTGCTCGTTTGAAGGCTGGGACTCATGCACATACTTGGACACATTGCGAAATTCATCCAAGCATGATTCTTGGCATCTGCGCCAGCATCATTCCATTCCCCGACCATAACCAGGCAAGAT-AGTC-ATT---TC--AAATTCATTTT-ACAGAGTTTTAAAC--TGCT-TCACAGTCACCCCGTAACACTTACCAGTCTGCGACTGTGCCATCCTCATCATTGCTGGTGGTACTGGTGAATTCGAAGCTGGTATATCCAAAGATGGACAAACTCGCGAGCATGCCCTCCTCGCTTTCACTCTTGGTGTTCGTCAACTCATTGTTGCGGTCAACAAGATGGATACCACCAAGGCAGGCCAATCAA----TCCACTAGTTG-TTAC-CTGGTGTATCTGACGTAG----CCTCRTTGACAGTGGAGTGAAGACCGTTTCAACGAAATCGTTAAGGAAACATCCACTTTCATCAAGAAAGTTGGATATAATCCCAAGGCCGTCGCCTTTGTGCCCATCTCAGGCTGGCATGGTGATAACATGTTGGAAGAATCTCCCAAGTAAATTTAACTTCAGYGCTTATAAGTGACAAT-TCCATAC-TGATTACC-TTTA-TTTAGCATGCCGTGGTACAAGGGCTGGACAAAGGACCTCAAGAGTGGTTCTGTCAAGGGCAAAACCCTTCTTGACGCCATTGATGCCATTGAGCCTCCCGTTCGTCCCTCTGACAAGCCTCTTCGTCTCCCTCTCCAGGATGTCTATAAGATYGGTGGTATCG-----------------------------------------------------------------------------------------------------------------------------------------------------------------------------------------------------------------------------------------------------------------------------------------------------------------------------------------------------------------------------------------------------------------------------------------------------------------------------------------------------------------------------------------------------------
>Inosperma_apiosmotum_Canada_USA
CGT-AACAAGGTTTCCGTAGGTGAACC-TGCGGAAGGATCATTAC-----CGAAG-T-----ATC--A-T-AATGAGTTG-------TTGCTGT--T-A-----------------------------TCGTGCACGCT-CAT-TA-T--TC-TTCA---TTTC-TCC--AT-A--A-TT-TGTGCA--TC-A-CTTG-T-GTGGAATC-----------CTCTGTCCGAG-TTTC-ATCT---------------------------------CAGACGA----TT-GGG--AC-TGCTTTGCAAAG--------------TCACTATTTGGCGGGGCTTTC-C-TTGT--------------ATCTACATGT-----ATTTTCA--C--ATACACC-------CAA-T--ATTA-G-AAGG----AAWTTTTTTT------------------------TT-GA--ATTGTTATACAACTTTCAGCAACGGATCTCTTGGCTCTCGCATCGATGAAGAACGCAGCGAAATGCGATAAGTAATGTGAATTGCAGAATTCAGTGAATCATCGAATCTTTGAACGCATCTTGCGCTCCTTGG-TATTCTGAGGAGCATGCCTGTTTGAGTGTCATTTT--A--ATA---TC-TCAA-CC-ACATTC-ATTTT---G------TTTGT-TTGTGGC-TTGGA-CTTGGAGGAAC----------------AATGCAGG-CT--CT-GAC----------------------------T-CTTTGTAG-T-CTGCTCCTCTGAAAAATATG-AGC----GGTA-----------CCTATATT--------GG--AA--------CTCTGGC------T-----AGG--TG-TGAT--A-C----AT-ATC-TCATATCAATAAGCGGAGGAAAAGAAACTAACAAGGATTCCCTTAGTAACTGCGAGTGAAGAGGGAAAAGCTCAAATTTGTAAT-CTGGCGG-TC-----TTT-G---GCCGTCCGAGTTGTAATCTAGAGAAGTGC-TACCTGCGCTGGA--CCATGTACAAGTCTCCTGGAATGGAGCATCATAGAGGGTGAGAATCCCGTCTTTGACA-T-GG-AC---TGCCAGAGC---TTATAGGTGC-ACTCTCAAAGAGTCGAGTTGTTTGGGAATGCAGCTCAAAATGGGTGGTAAATGCCATCTAAAGCTAAATATTGGCGAGAGACCGATAGCGAACAAGTACCGTGAGGGAAAGATGAAAAGAACTTTGGAAAGAGAGTTAAACAGTACGTGAAATTGCTGAAAGGGAAACGCTTGAAGTCAGTCGCATC-GG-TTGGAAATCAACC--TT-GCTTTTGCTGGGTGTACTTTCC-G------TC----TGATGGGTCAGCATCAATTTTGATCGCTGGATAAA-GTTC-TTGGGAACGTGGCATC-----TTTGGATGTGTTATAG-CCCTTGG-ACATATACAGTGGTTGGGATTGAGG-AACTCAGCAC----GCC--------GC-------AAGGC----TGGGGC---TT-TT------G-TC-CACA-A-----------CACGTGCTTAGGAT-GCTGGCA-TAATGGCTTTAATCGACCCGTCTTGAAACACGGACCAAGGAGTCTAACATGCTTGCGAGTGTTTGAGTG--G--AAAACTCATGCGCGTAATGAAAGTG-A---TAGTTGAGATCCCTGTCA-----------T-GGGGAGCATCGATGCCCAGACCAGACCTT-TTGTGACGGATCTGC-GGTAGAGCATGTATGTTGGGACCCGAAAGATGGTGAACTATGCCTGAATAGGGTGAAGCCAGAGGAAACTCTGGTGGAGGCTCGTAGCGATTCTGACGTGCAAATCGATCGTCAAATTTGGGTATAGGGGCGAAAGACTAATCGAACCATCTAGTAGCTGGTTC-------------------------------------------------------------------------------------------------------------------------------------------------------------------------------------------------------------------------------------------------------------------------------------------------------------------------------------------------------------------------------------------------------------------------------GAGACCCCAGAAGGTCAAGCTTGTGGTCTKGTGAAGAATTTGGCGTTGATGGCCTGCATCTCTGTTGGTTCATTTTCCGGGCCTGTCATTGAGTTCTTGGAAGAGTGGGGTCTGGAATCGTTGGAAGARAATGCACACTCATCAACGCCGTTCACCAAGGTGTTTGTGAATGGCGTTTGGATTGGTGTACACCGCGATGCAGCTAACCTTGTGAAGACTTTGAAGCGATTAAGGAGAAGAGACGACATTAGTACGGAGATTTCGGTTGTCAGAGATATTCGAGAGAGAGAAATGAGGGTATACACGGATGCAGGTCGAGTTTGCAGGCCGCTATTCATTGTGGAGGATCAACAGCTGGTTTTGCAAAAAAAACACGTCAGGTGGCTTAATAACGGGGTTGATGAGGAAGGGCAGGAGTTCAAGTGGGAGCAGATGATCAAGGGTGGTATCATCGAGTTACTTGACTCCGAAGAGGAGGAAACGGTCATGATCTCGATGACACCTGAAGACCTGGAGAATTCGCGGTTGCAACAAAGAGGGATTGATCCCCACGCAAATGACGGCGAATTCGATCCTGCTGCTCGTTTGAAGGCTGGGACTCATGCACATACTTGGACACATTGCGAAATTCATCCAAGCATGATTCTTGGCATYTGCGCCAGCATCATTCCATTCCCCGACCATAACCAGGCAAGAT-AGTC-ATT---TC--AAATTCATTTT-ACAGAGTTTTAAAC--CGCT-TCACAGTCACCCCGTAACACTTACCAGTCTGC---------------------------------------------------------------------------------------------------------------------------------------------------------------------------------------------------------------------------------------------------------------------------------------------------------------------------------------------------------------------------------------------------------------------------------------------------------------------------------------------------------------------------------------------------------------------------------------------------------------------------------------------------------------------------------------------------------------------------------------------------------------------------------------------------------------------------------------------------------------------------------------------------------------------------------------------------------------------------------------------------------------------------------------------------------------------------------------------------------------------------------------------------------
>Inosperma_maximum_USA_Canada
---------------------------------------CATTAC-----TGAAG-T-----ATC--A-T-AATGAGTTG-------TTGCTGT--T-A-T--------------------------CTCGTGCACGCT-CGT-TA-T--TC-TTCA---TTTC-CCC--AT-C--A-TT-TGTGCA--TC-A-CTTG-T-GTGGATCC------------TTTGTCCGAG-TT-C-ATCT---------------------------------CAGACGA----TT-GGG--AC-TGCTTTGCAAAGT-------------TTAACTATTTGCGGGGCTTTC-C-TTGT--------------ATCTACATGT----ATTTTTCA--C--ATACACC-------AAA-T--ATCA-G-AAGG---AAAAATAAAT-------------------------TT-GA--ATTGTTATACAACTTTCAGCAACGGATCTCTTGGCTCTCGCATCGATGAAGAACGCAGCGAAATGCGATAAGTAATGTGAATTGCAGAATTCAGTGAATCATCGAATCTTTGAACGCATCTTGCGCTCCTTGG-TATTCTGAGGAGCATGCCTGTTTGAGTGTCATTTT--A--ATA---TC-TCAA-CC-ACATGC-A--------------------ATGTGGC-TTGGA-CTTGGAGGAAT-----------------GTGCAGG-CT--TT-GAC---------------------------TT-C-TCGTAG-T-CTGCTCCTCTGAAAAATATA-AGT----GGTA-----------CCTATATT--------GG--AA--------CTCTGGC------T-----AGG--TG-TGAT--A-C----AT-ATC-TCATATCAATAAGCGGAGGAAAAGAAACTAACAAGGATTCCCTTAGTAACTGCGAGTGAAGAGGGAAAAGCTCAAATTTGTAAT-CTGGCAGC-C-----TTT-G---GCCGTCCGAGTTGTAATCTAGAGAAGTGC-TACCTGCGCTGGA--CCATGTACAAGTCTCCTGGAATGGAGCATCATAGAGGGTGAGAATCCTGTCTTTGACA-T-GG-AC---TGCCAGAGC--TTTATAGGTGC-GCTCTCAAAGAGTCGAGTTGTTTGGGAATGCAGCTCAAAATGGGTGGTAAATGCCATCTAAAGCTAAATATTGGCGAGAGACCGATAGCGAACAAGTACCGTGAGGGAAAGATGAAAAGAACTTTGGAAAGAGAGTTAAACAGTACGTGAAATTGCTGAAAGGGAAACGCTTGAAGTCAGTCGCATC-AG-TTGGAAATCAACC--TC-GCTTTTGCTCGGTGTACTTTCC-G------TC----TGATGGGTCAGCATCAATTTTGATCGCTGGATAAA-GTTC-TTGGGAACGTGGCATC-----TTTGGATGTGTTATAG-CCCTTGG-ACATATACAGTGGTTGGGATTGAGG-AACTCAGCAC----GCC--------GC-------AAGGC----TGGGGG---CT-TG------T-CC-CACA-A-----------CACGTGCTTAGGAT-GCTGGCA-TAATGGCTTTAATCGACCCGTCTTGAAACACGGACCAAGGAGTCTAACATGCTTGCGAGTGTTTGAGTG--G--AAAACTCATGCGCGTAATGAAAGTG-A---TAGTTGAGATCCCCGTCA-----------T-GGGGAGCATCGATGCCCAGACCAGACCTT-TTGTGACGGATCTGC-GGTAGAGCATGTATGTTGGGACCCGAAAGATGGTGAACTATGCCTGAATAGGGTGAAGCCAGAGGAAACTCTGGTGGAGGCTCGTAGCGATTCTGACGTGCAAATCGATCGTCAAATTTGGGTATAGGGGCGAAAGACTAATCGAACCATCTAGTAGCTGGTTCCTGCCGAAGTTTCCCTCAGGATAGCAGAAACTCG----TATCAGATTTATGTGGTAAAGCGAATGATTAGAGGCCTTGGGGTTGAAACAACCTTAACCTATTCTCAAACTTTAAATATGTAAGAACAAGCCGTCTCTTGA---TTGGACTGCTTG-GCGATTGAGAGTTTCTAGTGGGCCATTTTTGGTAAGCAGAACTGGCGATGCGGGATGAACCGAACGTGAGGTTAAGGTGCCGGAATTCACGCTCATCAGACACCACAAAAGGTGTTAGTTCATCTAGACAGCAGGACGGTGGCCATGGAAGTCGGAATCCGCTAAGGAGTGTGTAACAACTCACCTGCCGAATGAACTAGCCCTGAAAATGGATGG-CGCTTAAGCG-TGATACCCATACCTCACCATCAGTGTTGAAG-------------------------------------------------------------------------------------------------------------------------------------------------------------------------------------------------------------------------------------------------------------------------------------------------------------------------------------------------------------------------------------------------------------------------------------------------------------------------------------------------------------------------------------------------------------------------------------------------------------------------------------------------------------------------------------------------------------------------------------------------------------------------------------------------------------------------------------------------------------------------------------------------------------------------------------------------------------------------------------------------------------------------------------------------------------------------------------------------------------------------------------------------------------------------------------------------------------------------------------------------------------------------------------------------------------------------------------------------------------------------------------------------------------------------------------------------------------------------------------------------------------------------------------------------------------------------------------------------------------------------------------------------------------------------------------------------------------------------------------------------------------------------------------------------------------------------------------------------------------------------------------------------------------------------------------------------------------------
>Inosperrma_viridipes_Australia
CGT-AACAAGGTTTCCGTAGGTGAACC-TGCGGAAGGATCATTAC-----TGAAG-C-----ATC--A-C-GACGAGTTG-------TTGCTGG--T-C-------------------GAAAGA-CATTTGTGCACGCT-TGT-TG-T--CC-TTCA---TTTC-TCC--AT-C--AATT-TGTGCA-C-C-A-CTTG-T-GTGGAT-CT------------TTGTCCGAG-TTTC-ATCT---------------------------------TGGACGA----TT-GGG--AC-TGCTTTGCAAAG--------------TTGCTATTT-GTGGGGCTTTC-C-TTGT--------------ATCTGCATGT---TTTTTTACA----TATACACC-GA--------------T---AATAA-TG-AATGAATG-------------------------TTTT---ATTGTTATACAACTTTCAGCAACGGATCTCTTGGCTCTCGCATCGATGAAGAACGCAGCGAAATGCGATAAGTAATGTGAATTGCAGAATTCAGTGAATCATCGAATCTTTGAACGCATCTTGCGCTCCTTGG-TATTCCGAGGAGCATGCCTGTTTGAGTGTCA--TT--A--ACA---TC-TCAA-CC-ACATCC-AT-CTT--G--------TGT-TTGTGGC-TTGGA-CTTGGAGGAAT-----------------GTGCAGG-CT-----G-----------------------------------TATAGTTCCTGCTCCTCTGAAAAATATG-AGT----GGTA-----------CCTATATT--------GG--AA--------CTCTGGC------T-----AGG--TG-TGAT--A-C----AT-ATC-T------AATAAGCGGAGGAAAAGAAACTAACAAGGATTCCCTTAGTAACTGCGAGTGAAGAGGGAAAAGCTCAAATTTGTAAT-CTGGCGG-TC-----CTT-G---GCCGTCCGAGTTGTAATCTAGAGAAGTGCTTACCTGCGCTGGA--CCATGTACAAGTCTCCTGGAATGGAGCATCATAGAGGGTGAGAATCCCGTCTTTGACA-T-GG-AC---TGCCAGAGC--TTCATAGGTGC-GCTCTCGAAGAGTCGAGTTGTTTGGGAATGCAGCTCAAAATGGGTGGTAAATGCCATCTAAAGCTAAATATTGGCGAGAGACCGATAGCGAACAAGTACCGTGAGGGAAAGATGAAAAGAACTTTGGAAAGAGAGTTAAACAGTACGTGAAATTGCTGAAAGGGAAACGCTTGAAGTCAGTCGCATC-GG-TCGGAAATCAACC--TT-GCTTTTGCTGGGTGTACTTTCT-G------TC----TGATGGGTCAGCATCAATTTTGATCGCTGGATAAA-GTTC-TTGGGAATGTGGCATC-----TTTGGATGTGTTATAG-CCCTTGG-ATGTATGCGGTGGTTGGGATTGAGG-AACTCAGCAT--GGGCC--------GC-------AAGGC-TTTTGGG-----GC-TT------G-TCTCACA-A-----------AACATGCTTAGGAT-GCTGGCA-TAATGGCTTTAATTGACCCGTCTTGAAACACGGACCAAGGAGTCTAACATGCTTGCGAGTGTTTGAGTG--G--AAAACTCATGCGCGTAATGAAAGTG-A---TAGTTGAGATCCCCGTCG-----------T-GGGGAGCATCGATGCCCAGACCAGACCTT-TTGTGACGGATCTGC-GGTAGAGCACGCATGTTGGGACCCGAAAGATGGTGAACTATGYCTGAATAGGGTGAAGCCAGAGGAAACTCTGGTGGAGGCTCGTAGCGATTCTGACGTGCAAATCGATCGTCAAATTTGGGTATAGGGGCGAAAGACTAATCGAACCATCTAGTAGCTGGTTCCTGCCGAAGTTTCCCTCAGGATAGCAGAAACTCA----TATCAGATTTATGTGGTAAAGCGAATGATTAGAGGCCTTGGGGTTGAAACAACCTTAACCTATTCTCAAACTTTAAATATGTAAGAACAAGCTGTCTCTTGA---TTGGACTGCTTG-GCGATTGAGAGTTTCTAGTGGGCCATTTTTGGTAAGCAGAACTGGCGATGCGGGATGAACCGAACGTGAGGTTAAGGTGCCGGAATTCACGCTCATCAGACACCACAAAAGGTGTTAGTTCATCTAGACAGCAGGACGGTGGCCATGGAAGTCGGAATCCGCTAAGGAGTGTGTAACAACTCACCTGCCGAATGAACTAGCCCTGAAAATGGATGG-CGCTTAAGCG-TGATACCCATACCTCACCATCAGTGTTGAAGGAGACCCCAGAAGGTCAAGCTTGTGGTCTTGTGAAGAATTTGGCATTGATGGCCTGCATCTCTGTTGGTTCATTTTCTGGGCCTGTCATTGAGTTCTTGGAAGAGTGGGGTCTGGAATCGTTGGAGGAGAATGCACATTCATCAACACCGTTCACCAAGGTGTTTGTCAATGGCGTTTGGATTGGTGTACACCGCGATGCAGCTAACCTTGTGAAGACTTTGAAGCGATTGAGGAGAAGAGACGACATTAGTACGGAGATTTCGGTTGTCAGAGATATTCGAGAGAGAGAGATGAGGGTATACACGGATGCGGGTCGAGTTTGCAGGCCGCTATTCATTGTGGAGGATCAACAGCTGGTTTTGCAAAAAAAACACGTCAGGTGGCTTAATAACGGGGTTGATGAGGAAGGGCAGGAGTTCAAATGGGAGCAGATGATCAAGGGTGGCATCATCGAGTTACTTGACTCCGAAGAGGAGGAAACGGTCATGATCTCGATGACACCTGAAGACCTGGAGAATTCGCGGTTGCAACAAAGAGGGATTGATCCCCACGCGAATGACGGCGAATTCGATCCTGCTGCTCGTTTGAAGGCTGGGACTCATGCACATACTTGGACACATTGCGAAATTCATCCAAGCATGATCCTTGGCATCTGCGCCAGCATCATTCCCTTCCCCGACCATAACCAGGCAAGAT-AGTC-ATT---TG--AAATTCATTTT-ACAGAGTTTTAAAC--TGCT-TCACAGTCACCCCGTAACACTTACCAATCTGC---------------------------------------------------------------------------------------------------------------------------------------------------------------------------------------------------------------------------------------------------------------------------------------------------------------------------------------------------------------------------------------------------------------------------------------------------------------------------------------------------------------------------------------------------------------------------------------------------------------------------------------------------------------------------------------------------------------------------------------------------------------------------------------------------------------------------------------------------------------------------------------------------------------------------------------------------------------------------------------------------------------------------------------------------------------------------------------------------------------------------------------------------------
>Inosperma_adaequatum_Finland
CGT-AACAAGGTTTCCGTAGGTGAACC-TGCGGAAGGATCATTAT-----TGAA-AT-----A-GA-AGC-GATGAGCTG-------TCGCTGG---CC-------------------------TCGGCCGTGCACGCT-CGT-CG-T-CCC-CTTA---TTTC-TCC--AT-CT--CTT-TGTGCA-C-C-A-CTTG-T-GTAGGT-CA-----------CGTGTCCGAG----C-CTCT---------------------------------CGGACGA----TT-GGG--AC-TGCTTTGCGATAAA------------------TTT-GTGGGGCTTTC-C-TTG--------------GATCTATATTC------TCTTCG--C--ATACTCCA-TTGT-----A--ATAT-G-AAGG-AAG-AAAACGAA------------------------TG-AA---ATTGTTATACAACTTTCAGCAACGGATCTCTTGGCTCTCGCATCGATGAAGAACGCAGCGAAATGCGATAAGTAATGTGAATTGCAGAATTCAGTGAATCATCGAATCTTTGAACGCATCTTGCGCTCCTTGG-TATTCTGAGGAGCATGCCTGTTTGAGGGTCA--TT--AATATA---TC-TCGA-CC-ACA-CC--T------G--------CGT-GTGTGGC-TCGGA-CTTGGGGGGAT----------------GGTGCAGG-CT--CCAG-C----------------------------T-C---TGTGGT-CTGCTCCCCTGAAATGCATT-GGC----GGTT-----------TTTTTAT----------G--A------CCTCT-GCTC------T-----GGG--TG-TGAT--AA--T--CT-ATC-TCATATCAATAAGCGGAGGAAAAGAAACTAACCAGGATTCCCTTAGTAACTGCGAGTGAACTGGGAAGAGCTCAAATTTGTAAT-CTGGCGGTC------CTT-G---ACCGTCCGAGTTGTAATCTAGAGAAGTGCTTACCTGCACTGGA--CCATGTACAAGTCTCCTGGAATGGAGCGTCGCAGAGGGTGAGAATCCCGTCTTTGACA-T-GG-AC---TGCCAGGGC--TCCACGGGTGC-GCTCTCAAAGAGTCGAGTTGTTTGGGAATGCAGCTCAAAATGGGTGGTAAATGCCATCTAAAGCTAAATATTGGCGAGAGACCGATAGCGAACAAGTACCGTGAGGGAAAGATGAAAAGAACTTTGGAAAGAGAGTTAAACAGTACGTGAAATTGCTGAAAGGGAAACGCTTGAAGTCAGTCGCGTC-GC-CTGGAAATCAACC--TC-GCTCTTGCAGGGTGTACTTTCCAG------CC----CGACGGGTCAGCATCAGTTTTGGCTGCCGGACAA-GGTCT-TTGGAAATGTGGCATC----TC-AGGATGTGTTATAG-CCCTTGG-ACGGATGCGGTGGCCGGAACTGAGG-AACTCAGCAC----GCCT-------GT-------GAGGC----TGGGGCGCTTCGTC------G-TC-CACA-C---------CCAACGTGCTTAGGAT-GCTGGCA-TAATGGCTTCAATCGACCCGTCTTGAAACACGGACCAAGGAGTCTAACATGCCTGCGAGTGTTTGGGTG--G--AAAACCCATGCGCGCAATGAAAGTG-A---AGGTTGAGATCCCTGTCG-----------T-GGGGAGCATCGATGCCCAGACCAGACCTT-CTGTGACGGCTCTGC-GGTAGAGCATGCATGTTGGGACCCGAAAGATGGTGAACTATGCCTGAATAGGGTGAAGCCAGAGGAAACTCTGGTGGAGGCTCGTAGCGATTCTGACGTGCAAATCGATCGTCAAATTTGGGTATAGGGGCGAAAGACTAATCGAACCATCTAGTAGCTGGTTCCTGCCGAAGTTTCCCTCAGGATAGCAGAAACTCG----TATCAGATTTATGTGGTAAAGCGAATGATTAGAGGCCTTGGGGTTGAAACAACCTTAACCTATTCTCAAACTTTAAATATGTAAGAACAAGCCGTCTCTTGA---CTGGACCGCTTG-GCGATTGAGAGTTTCTAGTGGGCCATTTTTGGTAAGCAGAACTGGCGATGCGGGATGAACCGAACGCGAGGTTAAGGTGCCGGAATTCACGCTCATCAGACACCACAAAAGGTGTTAGTTCATCCAGACAGCAGGACGGTGGCCATGGAAGTCGGAATCCGCTAAGGAGTGTGTAACAACTCACCTGCCGAATGAACTAGCCCTGAAAATGGATGG-CGCTTAAGCG-TGATACCCATACCTCGCCGTCGGTGTTGAAG-------CCGAAGGTCAAGCTTGCGGTCTCGTGAAGAATCTGGCATTGATGGCTTGTATCTCTGTTGGTTCATTTTCCGGGCCTGTCATTGAGTTCTTGGAAGAGTGGGGTCTGGAATCGTTGGAAGAGAATGCGCATTCGTCAACGGCGTTCACTAAAGTGTTCGTTAATGGTGTTTGGATTGGTGTGCACCGTGATGCAGCTAACCTTGTGAAGACTTTGAAGCGATTGAGGAGAAGAGACGACATTAGTACGGAGATTTCGGTTGTCAGAGATATTCGAGAAAGAGAAATGAGGGTATATACGGATGCAGGTCGAGTTTGTCGGCCGCTGTTCATTGTGGAAGATCAACAGTTGGTCTTGCAAAAGAAACACATCCGGTGGTTAAATAACGGGGTTGACGATGAAGGGCAGGAGTTCAAGTGGGAGCAGCTGATTAAGGGTGGTATCATAGAGCTGCTCGACTCGGAAGAGGAAGAAACAGTCATGATCTCGATGACGCCTGAAGACCTGGAGAATTCGCGGTTGCAACAGAGAGGGATTGATCCCCACGCAAACGATGGCGAATTCGATCCCGCTGCTCGTCTGAAGGCTGGAACTCATGCACATACTTGGACACATTGCGAGATTCATCCAAGTATGATTCTTGGCATTTGTGCCAGTATCATTCCTTTCCCCGACCATAACCAGGCAAGTC-AATT-ATC---TC--AGGTTCTTTAT-ACAGAGTGTTAATC-C-AT----------------------------------GACTGTGCCATCCTCATCATCGCTGGTGGTACTGGTGAATTCGAAGCCGGTATCTCCAAAGATGGACAGACTCGCGAGCATGCTCTCCTTGCCTTCACTCTTGGTGTTCGTCAACTTATTGTCGCCGTCAACAAGATGGATACCACCAAGGTAAGATGATCAA----TCTGCTTG-TG-TTAC-CCCGTGTCTCTGACATAA----CCTCATCGACAGTGGAGTGAGGACCGTTTCAACGAAATCGTGAAGGAAACGTCCACCTTCATCAAGAAGGTCGGATACAATCCCAAGGCTGTCGCGTTTGTGCCCATTTCGGGTTGGCATGGTGACAACATGTTGGAAGAATCCGCCAAGTAATTTTCAATTGACCAAATATATGTGGCAAT-TCCA-GC-TAATTAGC-TTTA-TTTAGTATGCCATGGTACAAGGGCTGGACAAAGGAGTTGAAGGCCGGAGTCGTCAAGGGCAAGACCCTCCTTGACGCCATTGATGCCATTGAGCCTCCCGTTCGTCCCTCCGACAAGCCTCTTCGTCTCCCTCTTCAGGATGTCTACAAAATCGGTGGTATTGG-TACAGTGCCCGTTGGTCGTGTTGAGACTGGTATCATTAAGGCTGGAATGGTCGTCACTTTCGCTCCTTCAAACGTGACCACTGAAGTCAAGTCTGTTGAAATGCACCACGAACAGCTCGAGCAGGGTAACCCTGGTGACAACGTCGGTTTCAATGTTAAGAACGTCTCCGTTAAGGATATTCGCCGTGGAAACGTTGCTTCTGACTCCAAGAATGACCCTGCTAAGGAGGCTGCTTCTTTCAACGCTCAGGTCATTGTCCTCAACCACCCTGGTCAGATCGGTGCCGGTTACGCACCAGTTCTCGACTGCCACACAGCCCACATTGCCTGTAAATTCGCTGAGCTCGTTGAGAAGATCGATCGTCGAACAGGTAAATCGATTGAAGCCAACCCCAAGTTCGTCAAGTCGGGCGATGCTGCCATCGTCAAGCTTATTCCCTCCAAGCCCATGGTAC-GTTAATTATT---AGTCAAATGAGTTCG--GTACTCATG-----TTTCCTGTTAGTGTGTCGAATCTTACAATGAGTACCC
>Inosperrma_rhodiolum_France
CGT-AACAAGGTTTCCGTAGGTGAACT-TGCGGAAGAATCAT-AT-----CGAA-ATAAGAAAAGG---CGATGGAGCTG-------TCGCTGG---CCCTT--------------------G----GCCGTGCACGCT-CGT-CG-T-CCC-CTCA---TTTC-TCC--AT-CT--CTT-TGTGCA--TC-G-CTTG-T-GTAGAT-CA---------------------------------------------------------------------------TT-AGG--AC-TGCTTTGCGAATGGGGA--------GACCCTTTTG-GTGGGGCTTTC-C-TTG--------------GATCTACGTCC------TCTTCA--C--ATGCTCCA-GTGT-AAT----AATTAGGAA----GG-AAATTTAT-------------------------GAAA---TTGTTTATACAACTTTCAGCAACGGATCTCTTGGCTCTCGCATCGATGAAGAACGCAGCGAAATGCGATAAGTAATGTGAATTGCAGAATTCAGTGAATCATCGAATCTTTGAACGCATCTTGCGCTCCTTGG-TATTCCGAGGAGCATGCCTGTTTGAGGGTCA--TT--A--ATA---TC-TCAA-CC-ACATC---T------------G--TGT-GTGTGGC-TTGGA-CTTGGGGGGAC----------------AGTGCAGGGC--------------------------------------CC----TGAGTCCTGCTCCCCTGAAATACATG-AGC----GGT------------TTTGTGT----------G--A------CCTCT-GCTC------T-----AGG--TG-TGAT-AAA---C-AT-ATC-TCATATCAATAAGCGGAGGAAAAGAAACTAACCAGGATTCCCCTAGTAACTGCGAGTGAACCGGGAAGAGCTCAAATTTGTAAT-CTGGCGGTC-----TC-T-G---GCCGTCCGAGTTGTAATCTAGAGAAGTGCTTACCTGCGCTGGA--CCATGTACAAGTCTCCTGGAATGGAGCGTCATAGAGGGTGAGAATCCCGTCTTTGACA-T-GG-AC---TGCCAGAGC--TCAACAGGTGC-GCTCTCGAAGAGTCGAGTTGTTTGGGAATGCAGCTCAAAATGGGTGGTAAATGCCATCTAAAGCTAAATATTGGCGAGAGACCGATAGCGAACAAGTACCGTGAGGGAAAGATGAAAAGAACTTTGGAAAGAGAGTTAAACAGTACGTGAAATTGCTGAAAGGGAAACGCTTGAAGTCAGTCGCATC-GT-CTGGAAATCAACC--TC-GCTCTTGCTGGGTGTACTTTCC-G------TC----CGATGGGTCAGCATCAGTTTCGGCTGCTGGACAA-GGTCT-TTGGGAACGTGGCATC----TC-AGGATGTGTTATAG-CCCTTGG-GCAGATGCAGTGGCCGGGACTGAGG-AACTCGGCGC----GCC--------GC-------GAGGC----TGGGATGC-TCGTC------G-TC-CACA-C----------CAACGCGCCTAGGAT-GCTGGCA-TAATGGCTTTAATCGACCCGTCTTGAAACACGGACCAAGGAGTCTAACATGCCTGCGAGTGTTTGGGTG--G--AAAACCCATGCGCGCAATGAAAGTG-A---AGGTTGAGATCCCTGTCG-----------T-GGGGAGCATCGACGCCCAGACCAGACCTT-CTGTGACGGCTCTGC-GGTAGAGCATGCATGTTGGGACCCGAAAGATGGTGAACTATGCCTGAATAGGGTGAAGCCAGAGGAAACTCTGGTGGAGGCTCGTAGCGATTCTGACGTGCAAATCGATCGTCAAATTTGGGTATAGGGGCGAAAGACTAATCGAACCATCTAGTAGGTGGTTCCTGCCGAAGTATCCCTCAGGATAGCAGAAACTCG----TATCAGATTTATGTGGTAAAGCGAATGATTAGAGGCCTTGGGGTTGAAACAACCTTAACCTATTCTCAAACTTTAAATATGTAAGAACCGGCCGTCTCTTGA---TTGGACTGCCTG-GCGATTGAGAGTTTCTAGTGGGCCATTTTTGGTAAGCAGAACTGGCGATGCAGGATGAACCGAACGTGAGGTTGAGGTGCCGGAATTCACGCTCATCAGACACCACAAAATGTGTTAGTTCATCTAGACAGCAAGATGGTGGCCATGGAAGTAGGACTCCGCTGACGAGTGTGTAACAACTCACCTGCCGAATGAACTAGCCCTGAAAATGGATGGCCGCTTAAGCG-TGATACCCATACCCT----CAGGCGGTCTGG-------------------------------------------------------------------------------------------------------------------------------------------------------------------------------------------------------------------------------------------------------------------------------------------------------------------------------------------------------------------------------------------------------------------------------------------------------------------------------------------------------------------------------------------------------------------------------------------------------------------------------------------------------------------------------------------------------------------------------------------------------------------------------------------------------------------------------------------------------------------------------------------------------------------------------------------------------------------------------------------------------------------------------------------------------------------------------------------------------------------------------------------------------------------------------------------------------------------------------------------------------------------------------------------------------------------------------------------------------------------------------------------------------------------------------------------------------------------------------------------------------------------------------------------------------------------------------------------------------------------------------------------------------------------------------------------------------------------------------------------------------------------------------------------------------------------------------------------------------------------------------------------------------------------------------------------------------------------
>Inosperma_vinaceobrunneum_USA
---------------------------------------------------------------------AAAAAGAGCTG-------TCGCTGG---CCCTT-----------------------GGGCCGTGCACGCT-CGT-CG-TTCCC-TTTA---TTTC-TCC--AT-CT--CTT-TGTGCA--TC-G-CTTGTGTGTGGAT-CA---------------------------------------------------------------------------TT-AGG--AC-TGCTTTGCGAATGGGGA--------GACCCTTTTG-GTGGGGCTTTC-C-TTG--------------GATCTACATTC------TCTTCA--C--ATGCTCCA-GTGT-GTA-A--TATTAGGAA----GG-AAATTTAT-------------------------GAAA---TTGTTTATACAACTTTCAGCAACGGATCTCTTGGCTCTCGCATCGATGAAGAACGCAGCGAAATGCGATAAGTAATGTGAATTGCAGAATTCAGTGAATCATCGAATCTTTGAACGCATCTTGCGCTCCTTGG-TATTCTGAGGAGCATGCCTGTTTGAGGGTCA--TT--AATATA---TC-TCAA-CC-ACATCC-ATTCT--------TG--TGT-GTGTGGC-TTGGA-CTTGGGGGGAC----------------AGTGCAGGGC---CCTG----------------------------------TTGTTGGTCCTGCTCCCCTGAAATACATG-AGC----GGT------------TTTGTG---------Y-G--A------CCTCT-GCTC------T-----AGG--TG-TGAT--AA--T--AT-ATC-TCATATCAATAAGCGGAGGAAAAGAAACTAACCAGGATTCCCTTAGTAACTGCGAGTGAACTGGGAAGAGCTCAAATTTGTAAT-CTGGCGGTC-----TC-T-G---GCCGTCCGAGTTGTAATCTAGAGAAGTGCTTACCTGCACTGGA--CCATGTACAAGTCTCCTGGAATGGAGCGTCATAGAGGGTGAGAATCCCGTCTTTGACA-T-GG-AC---TGCCAGGGC--TCAACAGGTGC-GCTCTCGAAGAGTCGAGTTGTTTGGGAATGCAGCTCAAAATGGGTGGTAAATGCCATCTAAAGCTAAATATTGGCGAGAGACCGATAGCGAACAAGTACCGTGAGGGAAAGATGAAAAGAACTTTGGAAAGAGAGTTAAACAGTACGTGAAATTGCTGAAAGGGAAACGCTTGAAGTCAGTCGCATC-GT-CTGGAAATCAACC--TY-GCTCTTGCTGGGTGTACTTTCC-G------TC----YGATGGGTCAGCATCAGTTTCGGCCGCTGGACAA-GGTCT-TTGGGAATGTGGCATC----TC-AGGATGTGTTATAG-CCCTTTG-GCAGATGCAGTGGCCGGGACTGAGG-AACTCGGCGC----GCC--------GC-------GAGGC----TGGGACGC-TCGTC------G-TC-CACA-C----------CAACGCGCCTAGGAT-GCTGGCG-TAATGGCTTTAATCGACCCGTCTTGAAACACGGACCAAGGAGTCTAACATGCCTGCGAGTGTTTGGGTG--G--AAAACCCATGCGCGCAATGAAAGTG-A---AGGTTGAGATCCCTGTCG-----------T-GGGGAGCATCGACGCCCAGACCAGACCTT-CTGTGACGGCTCTGC-GGTAGAGCATGCATGTTGGGACCCGAAAGATGGTGAACTATGCCTGAATAGGGTGAAGCCAGAGGAAACTCTGGTGGAGGCTCGTAGCGATTCTGACGTGCAAATCGATCGTCAAATTTGGGTATAGGGGCGAAAGACTAATCGAACCATCTAGTAGCTGGTTCCTGCCGAAGTTTCCCTCAGGATAGCAGAAGCTCG----TATCAGATTTATGTGGTAAAGCGAATGATTAGAGGCCTTGGGGTTGAAACAACCTTAACCTATTCTCAAACTTTAAATATGTAAGAACAGGCCGTCTCTTGA---TTGGACTGCCTG-GCGATTGAGAGTTTCTAGTGGGCCATTTTTGGTAAGCAGAACTGGCGATGCGGGATGAACCGAACGTGGGGTTAAGGTGCCGGAATTCACGCTCATCAGACACCACAAAAGGTGTTAGTTCATCTAGACAGCAGGACGGTGGCCATGGAAGTCGGAACCCGCTAAGGAGTGTGTAACAACTCACCTGCCGAATGAACTAGCCCTGAAAATGGATGG-CGCTTAAGCG-TGATACCCATACCTCACCGTCGGCGTTGAAGGAGACTCCCGAAGGTCAAGCTTGTGGTCTCGTGAAGAATTTGGCATTGATGGCTTGTATTTCTGTTGGTTCATTTTCCGGGCCTGTCATTGAGTTCTTGGAAGAGTGGGGTCTGGAATCGTTGGAAGAGAATGCGCATTCATCAACGGCGTTCACTAAAGTGTTCGTTAATGGTGTTTGGATTGGTGTGCATCGTGATGCAGCTAACCTTGTGAAGACTCTGAAGCGATTGAGGAGAAGAGACGACATCAGTACGGAGATTTCGGTTGTCAGAGAYATTCGAGAAAGAGAAATGAGGGTATATACGGATGCAGGTCGAGTTTGTCGGCCGCTGTTCATTGTGGAAGATCAACAGTTGGTCTTGCAAAAGAAACACATCCGGTGGTTAAATAACGGGGTTGATGATGAAGGGCAGGAGTTCAAGTGGGAGCAGCTGATTAAAGGTGGTATCATCGAGCTGCTTGACTCAGAAGAGGAAGAGACAGTCATGATCTCGATGACGCCTGAAGACCTGGAGAATTCRCGGTTGCAACAACGAGGGATTGATCCCCACGCAAACGATGGCGAGTTCGATCCCGCTGCTCGTCTGAAGGCTGGAACTCATGCACATACTTGGACACATTGCGAGATTCATCCAAGTATGATYCTTGGCATTTGTGCCAGTATCATTCCTTTCCCCGACCATAACCAGGCAAGTC-AATT-ATC---TC-GARGTTCCTTAT-ACAGGRTGTTAATC-CCATT-CCACAGTCACCCCGTAACACCTACCAGTCTGC---------------------------------------------------------------------------------------------------------------------------------------------------------------------------------------------------------------------------------------------------------------------------------------------------------------------------------------------------------------------------------------------------------------------------------------------------------------------------------------------------------------------------------------------------------------------------------------------------------------------------------------------------------------------------------------------------------------------------------------------------------------------------------------------------------------------------------------------------------------------------------------------------------------------------------------------------------------------------------------------------------------------------------------------------------------------------------------------------------------------------------------------------------
>Inosperma_sp_PBM2871_USA
--------------------------------------------------CGAA-AT--G---CCC-ATGGACAGAGTTG-------TCGCTGG---CC-TTCTCC---------------------GCCGTGCACGCTCCAT-CC-T--TC-TTCA---TTTC-TCC--AT-CT-AC-T-TGTGCA-CTC-T-CTC-GC-ATGGAT-C-T-----CATTGTCCGAGGGGGC-TTC-C-CT---------------------------------TGGATCA----TT-AGG--AC-TGCTTTGTGAAT----------------TCGTTTT-CATGGGCTTTC-C-TTGTT------------ATTCCATGT-CT----TTCTTCG--C--ATACCCCAAGTGT-----A--ACCACGAAA---TAG--ATGAATTT---------T-GGAT---------GCAT---AATATTATACAACTTTCAGCAACGGATCTCTTGGCTCTCGCATCGATGAAGAACGCAGCGAAATGCGATAAGTAATGTGAATTGCAGAATTCAGTGAATCATCGAATCTTTGAACGCATCTTGCGCTCCTTGG-TATTCCGAGGAGCATGCCTGTTTGAGTGTCA--TC--A--ATA---TC-TCAA-CC-ACACCCGA--CTC--G--TTCG-TTG--GCGTGGC-TTGGA-CTTGGGGG--T----------------TGTGCAGG-CT--TCTG-C--------------------------------CCTTGCAGTCTGCTCCCCTGAAATGCATG-AGT----GGTC----------------------------G--AA------CCCTC-CCCA--T--C-----AGG--TG-TGAT--AA-----TT-ATC-CCATATCAATAAGCGGAGGAAAAGAAACTAACCAGGATTCCCTTAGTAACTGCGAGTGAAGTGGGAAGAGCTCAAATTTGTAAT-CTGGCGGCCG-----TTT-G---GCAGTCCGAGTTGTAATCTAAAGAAGTGC-TACCTGCGCTGGA--CCGTGTACAAGTCTTCTGGAATGGAGCATCATAGAGGGTGAGAATCCCGTCTTTGACA-T-GG-AC---TCCCAGTGC--TCAATAGGTGC-GCTCTCRAAGAGTCGAGTTGTTTGGGAATGCAGCTCAAAAYGGGTGGTAAATGCCATCTAAAGCTAAATATTGGCGAGAGACCGATAGCGAACAAGTACCGTGAGGGAAAGATGAAAAGAACTTTGGAAAGAGAGTTAAACAGTACGTGAAATTGCTGAAAGGGAAACGCTTGAAGTCAGTCGCGTC-GG-TCGGAAATCAACC--TT-GCTCTTGCTGGGTGTACTTTCC-G------TC----CGACGGGTCAGCATCAATTTTGGCTGCTGGATAAA-GTTCTTTGGGAATGTGGCATC-C-TT-T-GGATGTGTTATAG-CCCTTGGGACATATGCAGCTGCTGGGATTGAGG-AACTCAGCAC----GCC--------TC------TCTGGC----TGGG-----CC-TT------G-TC-CACA-C----------GAACGTGCTTAGGAT-GCTGGCG-TAATGGCTTTAATCGACCCGTCTTGAAACACGGACCAAGGAGTCTAACATGCCTGCGAGTGTTTGAGTG--G--AAAACTCATGCGCGCAATGAAAGTG-A---CGGTTGAGATCCCTGTCA-----------T-GGGGAGCATCGACGCCCAGACCAGACCTT-TTGTGACGGATCTGC-GGTAGAGCAGGCATGTTGGGACCCGAAAGATGGTGAACTATGCCTGAATAGGGTGAAGCCAGAGGAAACTCTGGTGGAGGCTCGTAGCGATTCTGACGTGCAAATCGATCGTCAAATTTGGGTATAGGGGCGAAAGACTAATCGAACCATCTAGTAGCTGGTTCCTGCCGAAGTTTCCCTCAGGATAGCAGAAACTCG----TATCAGATTTATGTGGTAAAGCGAATGATTAGAGGCCTTGGGGTTGAAACAACCTTAACCTATTCTCAAACTTTAAATATGTAAGAACAGGCCGTCTCTTGA---TTGGACTCCCTG-GCGATTGAGAGTTTCTAGTGGGCCATTTTTGGTAAGCAGAACTGGCGATGCGGGATGAACCGAACGCGAGGTTAAGGTGCCGGAATTCACGCTCATCAGACACCACAAAAGGTGTTAGTTCATCTAGACAGCAGGACGGTGGCCATGGAAGTCGGAATCCGCTAAGGAGTGTGTAACAACTCACCTGCCGAATGAACTAGCCCTGAAAATGGATGG-CGCTTAAGCG-TGATACCCATACCTCGCCGTCGGCGTTGAAGGAGACTCCCGAAGGTCAAGCTTGCGGTCTCGTGAAGAATTTGGCATTGATGGCTTGTATYTCCGTTGGTTCATTTTCCGGGCCTGTCATTGAATTCTTGGAAGAGTGGGGTCTGGAATCGTTGGAAGAAAATGCGCATTCGTCAACGGCGTTCACTAAGGTGTTCGTTAACGGTGTTTGGATYGGTGTGCATCGTGACGCAGCTAACCTTGTGAAGACCCTAAAGCGATTGAGGAGAAGAGACGACATCAGTACGGAGATTTCGGTTGTAAGRGATATTCGAGAAAGGGAAATGAGAGTATACACGGATGCGGGTCGAGTTTGTAGGCCGTTGTTCATCGTGGAAGATCAACAATTGGTYTTGCAAAAGAAACACATCAGGTGGCTAAATAACGGAGTTGACGATGAAGGACAGGAGTTCAAGTGGGAGCAACTGATCAAGGGTGGCATCATCGAGTTGCTCGACTCGGAAGAAGAAGAGACAGTCATGATCTCGATGACACCCGAAGACCTGGAGAATTCGCGGTTGCAACAAAGAGGGATTGATCCCCATGCAAATGATGGCGAGTTCGATCCTGCTGCTCGTCTGAAGGCTGGAACTCATGCACATACTTGGACGCATTGCGAGATTCATCCAAGTATGATTCTTGGCATTTGTGCCAGTATCATTCCTTTCCCCGACCATAACCAGGCAAGTC-AATC-AT--------AAGTTCCTTAC-ACAGARTGTTAATA-CCATT-CCATAGTCGCCCCGTAACACCTACCAGTCTGC---------------------------------------------------------------------------------------------------------------------------------------------------------------------------------------------------------------------------------------------------------------------------------------------------------------------------------------------------------------------------------------------------------------------------------------------------------------------------------------------------------------------------------------------------------------------------------------------------------------------------------------------------------------------------------------------------------------------------------------------------------------------------------------------------------------------------------------------------------------------------------------------------------------------------------------------------------------------------------------------------------------------------------------------------------------------------------------------------------------------------------------------------------
>Inosperma_maculatum_USA
CGT-AACCAGGTTTCCGTAGGTGAACC-TGCGGAGGGATCATTAT-----CGAA-AT--G---CCT-AT-GACGGAGCTG-------TCGCTGG---CC-TTC----------------------TGGCCATGCACGCTCTGT-CC-T--TC-TTCA---TTTC-TCC--AT-CT-AC-T-TGTGCA-CTC-G-CTCA-C-ACGGAT-C-T-----CATTGTCTGAGGGG--TTTC-C-CT---------------------------------TGGATCA----TT-AGG--AC-TGCTTTGCGAAAAAACA-------TCATTTTTTTT-CGTGGGCTTTC-C-TTGTT--------------CTTCCATGT---CTTTCTTCA--C--ATACCCCA-GTGT-AAC-A--ACCATGAAA---TAG--ATGAATT-------------------------TTTA---TGCATAATACAACTTTCAGCAACGGATCTCTTGGCTCTCGCATCGATGAAGAACGCAGCGAAATGCGATAAGTAATGTGAATTGCAGAATTCAGTGAATCATCGAATCTTTGAACGCATCTTGCGCTCCTTGG-TATTCCGAGGAGCATGCCTGTTTGAGTGTCG--TT--A--ATA---TC-TCAA-CC-GCACC--ATT-----------G-GGG--GTGTGGC-TTGGAT-TTGGGGG--T----------------TATGCAGG-CT--CTGG-C----------------------------------TTGTAGTCTGCTCCCCTGAAATGCATG-AGT----GGTT----------------------------G--AA------C-C-C-TCTG--T--T-----AGG--TG-TGAT--AA-----TT-ATC-TCATATCAATAAGCGGAGGAAAAGAAACTAACCAGGATTCCCTTAGTAACTGCGAGTGAAGTGGGAAGAGCTCAAATTTGTAAT-CTGGTGGCC------CTC-G---GCCGTCCGAGTTGTAATCTAAAGAAGTGC-TACCTGTGCTGGA--CCGTGTACAAGTCTTCTGGAATGGAGCATCATAGAGGGTGAGAATCCCGTCTTTGACA-T-GG-AC---TGCCAGTGC--TCCGTAGGTGC-GCTCTCGAAGAGTCGAGTTGTTTGGGAATGCAGCTCAAAATGGGTGGTAAATGCCATCTAAAGCTAAATATTGGCGAGAGACCGATAGCGAACAAGTACCGTGAGGGAAAGATGAAAAGAACTTTGGAAAGAGAGTTAAACAGTACGTGAAATTGCTGAAAGGGAAACGCTTGAAGTCAGTCGCGTCGGG-TCGGAAATCAACC--TT-GCTTCTGCTGGGTGCACTTTCC-G------TC----TGACGGGTCAGCATCGATTTYGGCCGCTGGATAAA-GTCCTTTGGGAACGTGGCATC-----CTCGGATGTGTTATAG-CCCTTGGGACGTATGCGGCGGCTGGGATYGAGG-AACTCAGCAC----GCC--------TCC-----TCTGGC----TGGG-----CT-TT------G-TC-CACA-C----------GAACGTGCTTAGGAT-GCTGGCG-TAATGGCTTTAATCGACCCGTCTTGAAACACGGACCAAGGAGTCTAACATGCCTGCGAGTGTTTGGGTG--G--AAAACTCATGCGCGCAATGAAAGTG-A---CGGTTGAGATCCCCGTCG-----------T-GGGGAGCATCGACGCCCAGACCAGACCTT-TTGCGACGGATCTGC-GGTGGAGCATGCATGTTGGGACCCGAAAGATGGTGAACTATGCCTGAATAGGGTGAAGCCAGAGGAAACTCTGGTGGAGGCTTGTAGCGATTCTGACGTGCAAATCGATCGTCAAATTTGGGTATAGGGGCGAAAGACTAATCGAACCATCTAGTAGCTGGTTCCTGCCGAAGTT--------------------------------------------------------------------------------------------------------------------------------------------------------------------------------------------------------------------------------------------------------------------------------------------------------------------------------------------------------------------------------------------------------------------GAGACTCCCGAAGGTCAAGCTTGCGGTCTCGTGAAGAATTTGGCATTGATGGCTTGTATCTCCGTTGGTTCATTTTCCGGGCCTGTCATTGAATTCTTGGAAGAGTGGGGTTTGGAATCGTTGGAAGAAAATGCGCATTCGTCAACGACGTTCACTAAGGTGTTCGTTAACGGTGTTTGGATCGGTGTGCATCGTGACGCAGCTAACCTTGTGAAGACCCTGAAGCGAYTGAGGAGAAGAGACGACATCAGTACGGAGATTTCGGTTGTAAGAGATATTCGAGAAAGGGAAATGAGAGTATACACGGATGCGGGTCGAGTCTGTAGGCCGCTGTTTATTGTGGAAGATCAACATTTGGTCTTGCAAAAGAAACACATCAGGTGGCTAAATAACGGAGTTGACGATGAAGGACAGGAGTTCAAGTGGGAGCAACTGATCAAGGGTGGCATCATCGAGTTGCTCGACTCGGAAGAAGAGGAGACAGTCATGATCTCGATGACACCCGAAGACCTGGAGAATTCGCGGTTGCAACAGAGAGGGATTGATCCCCATGCAAACGATGGCGAGTTCGATCCGGCTGCTCGTCTGAAGGCTGGAACTCATGCACATACTTGGACGCATTGCGAGATTCATCCAAGTATGATTCTTGGCATTTGTGCCAGTATCATTCCTTTCCCTGACCATAACCAGGCAAGTT-AA-CTATC---TC-AAAGTTCCTTAC-ACAGAGTGTTAATA-CCATTCCCATAGTCGCCCCGTAACACCTACC----------------------------------------------------------------------------------------------------------------------------------------------------------------------------------------------------------------------------------------------------------------------------------------------------------------------------------------------------------------------------------------------------------------------------------------------------------------------------------------------------------------------------------------------------------------------------------------------------------------------------------------------------------------------------------------------------------------------------------------------------------------------------------------------------------------------------------------------------------------------------------------------------------------------------------------------------------------------------------------------------------------------------------------------------------------------------------------------------------------------------------------------------------------
>Inosperma_sp_SAT0427406_USA
CGT-AACAAGGTTTCCGTAGGTGAACC-TGCGGAAGGATCATTAT-----CGAA-AT--G---CCC-A-CCACAGAGCTG-------TCGCTGG---CC-TTT-------------------G----GCTGTGCACGCTTTGT-CG-T--TC-TTCA---TTTC-TCC--AT-CT-ACTT-TGTGCA-CTC-G-CTT-GCCATGGAT--AT-----CATTGTCTGAGGGGG-TTTC-C-TT---------------------------------GGATCCA----TT-AGG--AC-TGCTTTGCAAAA---------------------TT-TGTGGGCTTTC-C-TTGTT-------------ATTTCCATGT---CTTTCTTCA--C--ATACCCCCA--GT-TGT-A--ACCAATTCT-----GAA--GGAAATA-----------------------GATG---CATATAATACAACTTTCAGCAACGGATCTCTTGGCTCTCGCATCGATGAAGAACGCAGCGAAATGCGATAAGTAATGTGAATTGCAGAATTCAGTGAATCATCGAATCTTTGAACGCATCTTGCGCTCCTCGG-TATTCCAAGGAGCATGCCTGTTTGAGTGTCA--TC--A--ATA---TC-TCAA-CT-ACACC--AATTTA-------TGATTG--GTGTGGC-TTGGATC-TGGGGG--TTT---------------ATGCAGG-CT--CCAG-C---------------------------------TTTGTGGTCTGCTCCCCTGAAATGCATG-AGT----GGTC----------------------------G---A------C-C-C-TCCG--T--T-----AGG--TG-TGAT--AAA----TT-ATC-TCATATCAATAAGCGGAGGAAGAGAAACTAACCAGGATTCCCTTAGTAACTGCGAGTGAAGTGGGAAGAGCTCAAATTTGTAAT-CTGGCAGCCA-----TTC-G---GCCGTCCGAGTTGTAATCTAAAGAAGTGC-TACCTGTGCTGGA--CCATGTACAAGTCTTCTGGAATGGAGCATCATAGAGGGTGAGAATCCCGTCTTTGACA-T-GG-AC---TGCCAGTGC--TCAATAGGTGC-GCTCTCAAAGAGTCGAGTTGTTTGGGAATGCAGCTCAAAATGGGTGGTAAATGCCATCTAAAGCTAAATATTGGCGAGAGACCGATAGCGAACAAGTACCGTGAGGGAAAGATGAAAAGAACTTTGGAAAGAGAGTTAAACAGTACGTGAAATTGCTGAAAGGGAAACGCTTGAAGTCAGTCGCGTC-GG-TCGGAAATCAACC--TT-GCTTTTGCTGGGTGTACTTTCC-G------TC----YGATGGGTCAGCATCAATTTTGGCTGCTGGATAAA-GTTCTTTGGGAACGTGGCATC-----CTCGGATGTGTTATAG-CCCTCGGGACATATGCAGCTGCTGGGATTGAGG-AACTCAGCAC----GCC--------TT------TTTGGC----TGGG------C-TT------G-TC-CACA-C----------GAACGTGCTTAGGAT-GCTGGCG-TAATGGCTTTAATCGACCCGTCTTGAAACACGGACCAAGGAGTCTAACATGCCTGCGAGTGTTTGAGTG--G--AAAACTCATGCGCGCAATGAAAGTG-A---TAGTTGAGATCCCTGTCA-----------T-GGGGAGCATCGATGCCCAGACCAGACCTT-TTGYGACGGATCTGC-GGTAGAGCAGGCATGTTGGGACCCGAAAGATGGTGAACTATGCCTGAATAGGGTGAAGCCAGAGGAAACTCTGGTGGAGGCTCGTAGCGATTCTGACGTGCAAATCGATCGTCAAATTTGGGTATAGGGGCGAAAGACTAATCGAACCATCTAGTAGCTGGTTCCTGCCGAAGTTTCCCTCAGGATAGCAGAAACTCG----TATCAGATTTATGTGGTAAAGCGAATGATTAGAGGCCTTGGGGTTGAAACAACCTTAACCTATTCTCAAACTTTAAATATGTAAGAACAGGCTGTCTCTTGA---TTGGACTGCCTG-GCGATTGAGAGTTTCTAGTGGGCCATTTTTGGTAAGCAGAACTGGCGATGCGGGATGAACCGAACGCGAGGTTAAGGTGCCGGAATTCACGCTCATCAGACACCACAAAAGGTGTTAGTTCATCTAGACAGCAGGACGGTGGCCATGGAAGTCGGAACCCGCTAAGGAGTGTGTAACAACTCACCTGCCGAATGAACTAGCCCTGAAAATGGATGG-CGCTTAAGCG-TGATACCCATACCTCGCCGTCGGCGTTGAAG----------------------------------------------------------------------------------------------------------------------------------------------------------------------------------------------------------CTAACCTTGTGAAGACCTTGAAACGATTGAGGAGAAGAGACGACATCAGTACGGAGATTTCGGTTGTAAGAGATATTCGAGAAAGGGAAATGAGAGTRTACACGGATGCGGGTCGAGTTTGTAGGCCGCTGTTCATTGTGGAAGATCAACAATTGGTCTTGCAAAAGAAACACATCAGGTGGCTAAATAACGGAGTTGACGAAGAAGGACAGGAGTTCAAGTGGGAGCAACTGATCAAGGGTGGCATCATCGAGTTGCTTGACTCGGAAGAAGAGGAGACAGTCATGATCTCGATGACACCCGAAGACCTGGAGAATTCGCGGTTGCAACAGAGAGGGATTGATCCCCATGCAAATGATGGCGAGTTCGATCCCGCTGCTCGTCTGA------------------------------------------------------------------------------------------------------------------------------------------------------------------------------------------------------------------------------------------------------------------------------------------------------------------------------------------------------------------------------------------------------------------------------------------------------------------------------------------------------------------------------------------------------------------------------------------------------------------------------------------------------------------------------------------------------------------------------------------------------------------------------------------------------------------------------------------------------------------------------------------------------------------------------------------------------------------------------------------------------------------------------------------------------------------------------------------------------------------------------------------------------------------------------------------------------------------------------------------------------------------------------------------------------------------------------------------------------
>Inosperma_fulvum_Finland
CGT-AACAAGGTTTCCGTAGGTGAACC-TGCGGAAGGATCATTAT-----TGAA-AT-AG----C--AT-GAC-GAGTTG-------TCGCTGG---CC-TTTTT--------------------TGACCGTGCACGCTCTGT-CG-T--TC-TTCA---TTTC-TCC--AT-CT-A-TT-TGTGCA-C-C-T-CTT-GC-GTAGA-CC-T----------TTTCTGAGGGCTT-C-C--T---------------------------------CGGGTCG----TT-AGG--AC-TGCTTTGCAAAAAA---------------TGAATT-TGTGGGCTTTC-C-TTGTC-------------------------GC-TACCACA--C--ATACACCA-GTGT-AAT-T--GTTTAG-AAG----GAAATGGAAT-------------------------TTGA---TGCATAATACAACTTTCAGCAACGGATCTCTTGGCTCTCGCATCGATGAAGAACGCAGCGAAATGCGATAAGTAATGTGAATTGCAGAATTCAGTGAATCATCGAATCTTTGAACGCATCTTGCGCTCCTTGGTTAATCCAAGGAGCATGCCTGTTTGAGTGTCA--TT--A--ATG---TC-TCAA-CC-ACACC----------------GTGAG--GTGTGGC-TTGGAT-TTGGGGG--------------------TTACAGG-CC---------------------------------------------TAGTCTGCTCCCCTGAAATACATG-AGT----GGTA-----------ACGACC-------------------------TC-TCCAT-TA-------AG--ATG-TGAT--A-C----AT-ATC-TCATATCAATAAGCGGAGGAAAAGAAACTAACCAGGATTCCCTTAGTAACTGCGAGTGAAGTGGGAAGAGCTCAAATTTGTAAT-CTGGCGGCC------TTT-G---GACGTCCGAGTTGTAATCTAAAGAAGTGC-TACCTGTGCTGGA--CCGTGTACAAGTCTTCTGGAATGGAGCATCACAGAGGGTGAGAATCCCGTCTTTGACA-T-GG-AC---TGCCAGTGC--TCAATAGGTGT-GCTCTCAAAGAGTCGAGTTGTTTGGGAATGCAGCTCAAAATGGGTGGTAAATGCCATCTAAAGCTAAATATTGGCGAGAGACCGATAGCGAACAAGTACCGTGAGGGAAAGATGAAAAGAACTTTGGAAAGAGAGTTAAACAGTACGTGAAATTGCTGAAAGGGAAACGCTTGAAGTCAGTCGCGTC-CG-TCGGGAATCAACC--TT-GCTCTTGCTGGGTGTACTTTCT-G------TC----GGACGGGTCAGCATCAGTTTCGGTTGCTGGACAAA-GTTCTTTGGGAATGTGGCATC-----CTCGGATGTGTTATAG-CCCTTGGGACACATGCAGCGGTCGGGATTGAGG-AACTCAGCAC----GCC--------CG------CGAGGG---CT-GGGGCT-TT-TT------G-CC-CACA-C----------AACTGTGCTTAGGAT-GCTGGCG-TAATGGCTTTAATCGACCCGTCTTGAAACACGGACCAAGGAGTCTAACATGCCTGCGAGTGTTTGAGTG--G--AAAACTCATGCGCGCAATGAAAGTG-A---TAGTTGAGATCCCTGTCA-----------T-GGGGAGCATCGATGCCCAGACCAGACCTT-TTGTGACGGATCTGC-GGTAGAGCATGCATGTTGGGACCCGAAAGATGGTGAACTATGCCTGAATAGGGTGAAGCCAGAGGAAACTCTGGTGGAGGCTCGTAGCGATTCTGACGTGCAAATCGATCGTCAAATTTGGGTATAGGGGCGAAAGACTAATCGAACCATCTAGTAGCTGGTTCCTGCCGAAGTTTCCCTCAGGATAGCAGAAACTCG----TATCAGATTTATGTGGTAAAGCGAATGATTAGAGGCCTTGGGGTTGAAACAACCTTAACCTATTCTCAAACTTTAAATATGTAAGAACAAGCTGTCTCTTGA---TTGGACTGCTTG-GCGATTGAGAGTTTCTAGTGGGCCATTTTTGGTAAGCAGAACTGGCGATGCGGGATGAACCGAACGTGAGGTTAAGGTGCCGGAATTCACGCTCATCAGACACCACAAAAGGTGTTAGTTCATCTAGACAGCAGGACGGTGGCCATGGAAGTCGGAATCCGCTAAGGAGTGTGTAACAACTCACCTGCCGAATGAACTAGCCCTGAAAATGGATGG-CGCTTAAGCG-TGATACCCATACCTCACCGTCGGCGTTGAAGGAGACTCCCGAAGGTCAAGCTTGTGGTCTCGTGAAGAATTTGGCATTGATGGCTTGTATCTCTGTTGGTTCATTTTCYGGGCCTGTCATTGAATTCTTGGAAGAGTGGGGTCTGGAATCGTTGGAAGAAAATGCGCATTCGTCAACGACGTTCACTAAGGTRTTCGTTAACGGTGTTTGGATTGGTGTGCACCGTGACGCAGCTAACTTGGTGAAGACCCTGAAGCGATTGAGGAGAAGAGACGACATCAGTACGGAGATTTCGGTTGTAAGAGATATTCGAGAAAGGGAAATGAGGGTATACACGGATGCGGGTCGAGTTTGTAGGCCGCTGTTCATTGTGGAAGATCAACARTTGGTCTTGCAAAAGAAACACGTCAGGTGGCTAAATAACGGGGTTGACGATGAAGGACAGGAGTTCAAGTGGGAGCAACTGATCAAGGGTGGTATCATTGAGCTGCTTGACTCGGAAGAAGAAGAGACAGTCATGATCTCGATGACACCCGAAGACCTGGAGAATTCGCGGTTGCAGCAGAGAGGGATTGATCCCCACGCAAATGATGGCGAGTTCGATCCCGCTGCTCGTCTGAAGGCTGGAACYCATGCACATACTTGGACGCATTGCGAGATTCACCCAAGCATGATCCTTGGCATTTGTGCCAGTATCATTCCTTTCCCAGACCATAACCAGGCAAGTC-AACT-ATC---TC-CAATTTTCTTAC-ACAGAGTGTTAATC-CCATT-CTATAGTCGCCCCGTAACACGTACCAGTCTGC---------------------------------------------------------------------------------------------------------------------------------------------------------------------------------------------------------------------------------------------------------------------------------------------------------------------------------------------------------------------------------------------------------------------------------------------------------------------------------------------------------------------------------------------------------------------------------------------------------------------------------------------------------------------------------------------------------------------------------------------------------------------------------------------------------------------------------------------------------------------------------------------------------------------------------------------------------------------------------------------------------------------------------------------------------------------------------------------------------------------------------------------------------
>Inosperrma_lanatodiscum_USA
------------------AGGTGAACC-TGCGGAAGGATCATTAT-----TGAA-AT-AG----C--AT-GAC-GAGTTG-------TCGCTGG---YC-TTTTCTT------------------TGACCGTGCACGCTCTGT-CG-T--TC-TTCA---TTTC-TCC--AT-CT-A-TT-TGTGCA-C-C-T-CTT-GC-GTAGA-CC-T----------TTTCTGAGGGCTTTC-C--T---------------------------------SGGGYCG----TW-AGR--AC-KGCTTKGCAAAAAA------------AAATGAATT-TGTGGGCTTTC-C-TTGTC-------------------------GC-TACCACA--C--ATACACCA-GTGT-AAT-T--GTTTAG-AAG----GAAATGGAAT-------------------------TTGA---TGCATAATACAAC-TTCAGCAACGG-TCTCTNNNNNNNNNNNNNNNNNNNNNNNNNNNNNNNNTGCGATAAGTAATGTGAATTGCAGAATTCAGTGAATCATCGAATCTTTGAACGCATCTTGCGCTCCTTGGTTAATCCAAGGAGCATGCCTGTTTGAGTGTCA--TT--A--ATG---TC-TCAA-CC-ACACC----------------GTGAG--GTGTGGC-TTGGAT-WTGGGGG--------------------TTACAGG-CK---------------------------------------------TAGTCTGCTCCCCTGAAATGCATG-AGT----GGTA-----------ACGACC-------------------------TC-TCCAT-TA-------AG--ATG-TGAT--A-C----AT-ATC-TCATATCAATAAGCGGAGGAAAAGAAACTAACCAGGATTCCCTTAGTAACTGCGAGTGAAGTGGGAAGAGCTCAAATTTGTAAT-CTGGCGGCC------TTT-G---GACGTCCGAGTTGTAATCTAAAGAAGTGC-TACCTGTGCTGGA--CCGTGTACAAGTCTTCTGGAATGGAGCATCACAGAGGGTGAGAATCCCGTCTTTGACA-T-GG-AC---TGCCAGTGC--TCAATAGGTGT-GCTCTCGAAGAGTCGAGTTGTTTGGGAATGCAGCTCAAAATGGGTGGTAAATGCCATCTAAAGCTAAATATTGGCGAGAGACCGATAGCGAACAAGTACCGTGAGGGAAAGATGAAAAGAACTTTGGAAAGAGAGTTAAACAGTACGTGAAATTGCTGAAAGGGAAACGCTTGAAGTCAGTCGCGTC-CG-TCGGGAATCAACC--TT-GCTCTTGCTGGGTGTACTTTCT-G------TC----GGACGGGTCAGCATCAGTTTCGGTCGCTGGACAAA-GTTCTTTGGGAATGTGGCATC-----CTCGGATGTGTTATAG-CCCTTGGGACACATGCAGCGGTCGGGATTGAGG-AACTCAGCAC----GCC--------CG------CGAGGG---CT-GGGGCT-TT-TT------G-CC-CACA-C----------GACTGTGCTTAGGAT-GCTGGCG-TAATGGCTTTAATCGACCCGTCTTGAAACACGGACCAAGGAGTCTAACATGCCTGCGAGTGTTTGAGTG--G--AAAACTCATGCGCGCAATGAAAGTG-A---TAGTTGAGATCCCTGTCA-----------T-GGGGAGCATCGATGCCCAGACCAGACCTT-TTGTGACGGATCTGC-GGTAGAGCATGCATGTTGGGACCCGAAAGATGGTGAACTATGCCTGAATAGGGTGAAGCCAGAGGAAACTCTGGTGGAGGCTCGTAGCGATTCTGACGTGCAAATCGATCGTCAAATTTGGGTATAGGGGCGAAAGACTAATCGAACCATCTAGTAGCTGGTTCCTGCCGAAGTTTCCCTCAGGATAGCAGAAACTCG----TATCAGATTTATGTGGTAAAGCGAATGATTAGAGGCCTTGGGGTTGAAACAACCTTAACCTATTCTCAAACTTTAAATATGTAAGAACAAGCTGTCTCTTGA---TTGGACTGCTTG-GCGATTGAGAGTTTCTAGTGGGCCATTTTTGGTAAGCAGAACTGGCGATGCGGGATGAACCGAACGTGAGGTTAAGGTGCCGGAATTCACGCTCATCAGACACCACAAAAGGTGTTAGTTCATCTAGACAGCAGGACGGTGGCCATGGAAGTCGGAATCCGCTAAGGAGTGTGTAACAACTCACCTGCCGAATGAACTAGCCCTGAAAATGGATGG-CGCTTAAGCG-TGATACCCATACCTCACCGTCGGCGTTGAAG---------------CAAGCTTGTGGTCTCGTAAAGAATTTGGCATTGATGGCTTGTATCTCTGTTGGTTCATTTTCCGGGCCTGTCATTGAATTCTTGGAAGAGTGGGGTCTGGAATCGTTGGAAGAAAATGCGCATTCGTCAACGACGTTCACTAAGGTGTTCGTTAACGGTGTTTGGATTGGTGTGCACCGTGACGCAGCTAACTTGGTGAAGACCCTGAAGCGATTGAGGAGAAGAGACGACATCAGTACGGAGATTTCGGTTGTAAGAGATATTCGAGAAAGGGAAATGAGGGTATACACGGATGCGGGTCGAGTTTGTAGGCCGCTGTTCATTGTGGAAGATCAACAATTGGTCTTGCAAAAGAAACACGTCAGGTGGCTAAATAACGGGGTTGACGATGAAGGACAGGAGTTCAAGTGGGAGCAACTGATCAAGGGTGGTATCATTGAGCTGCTTGACTCGGAAGAAGAAGAGACAGTCATGATCTCGATGACRCCCGAAGACYTGGAGAATTCGCGGTTGCAGCAGAGAGGGATTGATCCCCACGCAAACGATGGCGAGTTCGATCCCGCTGCTCGTCTGAAGGCTGGAACTCATGCACATACTTGGACGCATTGCGAGATTCACCCAAGCATGATCCTTGGCATTTGTGCCAGTATCATTCCTTTCCCAGACCATAACCAGGCAAGTA-AACT-ATY---TC-CAATTTTCTTAC-ACAGAGTGTTAATC------------------------------------------------------------------------------------------------------------------------------------------------------------------------------------------------------------------------------------------------------------------------------------------------------------------------------------------------------------------------------------------------------------------------------------------------------------------------------------------------------------------------------------------------------------------------------------------------------------------------------------------------------------------------------------------------------------------------------------------------------------------------------------------------------------------------------------------------------------------------------------------------------------------------------------------------------------------------------------------------------------------------------------------------------------------------------------------------------------------------------------------------------------------------------------------------
>Inosperma_sphaerobulbosum_China
-----------------------------GCGG-AGGA-CATTAT-----CGAA-AT-AG----C--ATCGGC-GAGTTG-------TCGCTGG---CT-CCT-------------------G----GTTGCACGCACT-CGT-CG-T--TC-TTAA---TTTC-TCC--AT-CT-A-TT-TGTGCA-C-C-C-CTT-G-TGTGGATC--TGT----------------------C-CCTT---------------------------------GGGACGA--T-TG-GGG--AC-TGCTTTGCGAAACG---------------ACCTTT-TGCGGGCTTTC-C-TTGTG--------TA--GATCCTCATTT------TCTTCA--C--ATACCACT--T-------GT-AAATAGGAAGGGTTGGAATATAATA------------------------AAAA---ATCGTTATACAACTTTCAGCAACGGATCTCTTGGCTCTCGCATCGATGAAGAACGCAGCGAAATGCGATAAGTAATGTGAATTGCAGAATTCAGTGAATCATCG-ATCTTTGAACGCATCTTGCGCTCCTTGG-TATTCCGAGGAGCATGCCTGTTTGAGTGTCA--TT--A--ATA---TC-TCAA-CC-ATACGC-----------------ACGA-GTATGGC-TTGGA-CTTGGGGGGAT----------------AATGCAGG-CT--CCG-AC--------------------------------TTTGGTAGTCTGCTCCCCTGAAATAAATG-AGC----GGTG-----------AAAATG-----------------------CCTC--TTG--T--T-----AGG--TG-TGAT--A-C-T--TT-ATC-T------------------------------------TTCCCTTAGTAACTGCGAGTGAACTGGGAAGAGCTCAAATTTGTAATCCCGGCGGTC------TTT-G---ATCGTCCGAGTTGTAATCTAGAGAAGTGT-TACCTGCGCTGGA--CCGTGTACAAGTCTCCTGGAATGGAGCATCACAGAGGGTGAGAATCCCGTCTTTGACA-T-GG-AC---TGCCGGAGC--TTAATAGGTGT-GCTCTCGAAGAGTCGAGTTGTTTGGGAATGCAGCTCAAAATGGGTGGTAAATGCCATCTAAAGCTAAATATTGGCGAGAGACCGATAGCGAACAAGTACCGTGAGGGAAAGATGAAAAGAACTTTGGAAAGAGAGTTAAACAGTACGTGAAATTGCTGAAAGGGAAACGCTTGAAGTCAGTCGCGTC-AG-TCGGAAATCAACC--TT-GCTTCTGCTGGGTGTACTTTCC-------GTC----CGACGGGTCAGCATCAGTTTCGGTCGCTGGATAAA-GTTG-TTGGGAATGTGGCATC----C-TCGGATGTGTTATAG-CCCATTG-ACATACGCAGCGGCTGGGATTGAGG-AATTCAGCAC----GCCC-------GC------GAGGGC----TGGGG----AC-TT------G-TCCCACAAC--------CAT-AGGTGCTTAGGAT-GCTGGCA-TAATGGCTTTAATCGACCCGTCTTGAAACACGGACCAAGGAGTCTAACATGCCTGCGAGTGTTTGAGTG--G--AAAACTCATGCGCGCAATGAAAGTG-AA--AGGTTGAGATCCCTGTCG-----------T-GGGGAGCATCGACGCCCAGACCAGACCTTCTTGTGACGGATCTGC-GGTAGAGCATGCATGTTGGGACCCGAAAGATGGTGAACTATGCCTGAATAGGGTGAAGCCAGAGGAAACTCTGGTGGAGGCTCGTAGCGATTCTGACGTGCAAATCGATCGTCAAATTTGGGTATAGGGGCGAAAGACTAATCGAACCATCTAGTAGCTGGTTCCTGCCGAAGTTTCCCTCAGGATAGCAGAAGCTCA----TATCAGATTTATGTGGTAAAGCGAATGATTAGAGGCCTTGGGGTTGAAACAACCTTAACCTATTCTCAAACTTTAAATATGTAAGAACGGGCCGTCTCTTGA---TTGGACTGCCTG-GCGATTGAGAGTTTCTAGTGGGCCATTTTTGGTAAGCAGAACTGGCGATGCGGGATGAACCGAACGCGAGGTTAAGGTGCCGGAATTCACGCTCATCAGACACCACAAAAGGTGTTAGTTCATCTAGACAGCAGGACGGTGGCCATGGAAGTCGGAATCCGCTAAGGAGTGTGTAACAACTCACCTGCCGAATGAACTAGCCCTGAAAATGGATGG-CGCTTAAGCG-TGATACCCATACCTCGCCGTCAGTGTTGAAGGAGACCCCAGAAGGTCAAGCTTGTGGTCTCGTGAAGAATTTGGCGTTGATGGCCTGTATTTCTGTTGGTTCATTTTCTGGGCCTGTCATTGAGTTTTTGGAAGAGTGGGGTCTGGAATCTTTGGAAGAGAATGCGCATTCGTCAACGGCGTTCACTAAGGTGTTCGTTAATGGAGTTTGGATTGGTGTGCACCGCGATGCAGCTAACCTTGTGAAGACTCTGAAGCGATTGAGGAGAAGAGACGACATTAGTACGGAGATTTCGGTCGTCAGAGATATCCGAGAACGAGAAATGAGGGTATACACGGATGCAGGTCGAGTTTGTAGGCCGCTGTTCATCGTGGAAGATCAACAGTTGGTCTTGCAAAAGAAACACGTCAGGTGGCTGAATAACGGGGTTGACGATGAAGGGCAGGAGTTCAAGTGGGAGCAAATGATCAAGGGTGGTATCATCGAGCTGCTTGACTCGGAAGAGGAAGAGACAGTCATGATCTCGATGACACCTGAAGACCTGGAGAATTCGCGTTTGCAACAGAGAGGGATTGATCCCAACGCAAATGATGGCGAGTTCGATCCCGCTGCTCGTCTGAAGGCTGGAACTCATGCACATACTTGGACACATTGCGAGATTCATCCAAGTATGATTCTTGGCATTTGTGCCAGTATCATTCCTTTCCCCGACCATAACCAGGCAAGTC-AATT-ATC---TC--AAGTTCCTGAC-ACAGAGTGTTAATC-C-AT--CCATAG-----------------------------------------------------------------------------------------------------------------------------------------------------------------------------------------------------------------------------------------------------------------------------------------------------------------------------------------------------------------------------------------------------------------------------------------------------------------------------------------------------------------------------------------------------------------------------------------------------------------------------------------------------------------------------------------------------------------------------------------------------------------------------------------------------------------------------------------------------------------------------------------------------------------------------------------------------------------------------------------------------------------------------------------------------------------------------------------------------------------------------------------------------------------------------------
>Inosperrma_shawarensis_Pakistan
---------------------------------------------------------------------------------------TCGCTGG---CC-CATACCA------------------GGGTCGTGCACGCT-CGT-CG-T--TC-TTCA---TTTC-TCC--AT-CT-A-TT-TGTGCA-C-C-T-CTT-G-TGTGGATCCATG----------------------TC-C--T--------------G------------------GGGACGA----TT-GGG--GA-CGCTTCGCAAATAC---------------CTTCTT-TGCAGGCTTTC-C-TTGTG-------TTG--GATCCTCATTT------TCTTCA--C--ATACCACTA--G-AAAA-CA-ATAGAG-AAGGGTTGG---------------------------------AAAT---ATAAATATACAACTTTCAGCAACGGATCTCTTGGCTCTCGCATCGATGAAGAACGCAGCGAAATGCGATAAGTAATGTGAATTGCAGAATTCAGTGAATCATCGAATCTTTGAACGCATCTTGCGCTCCTTGG-TATTCTGAGGAGCATGCCTGTTTGAGTGTCA--TT--A--ATA---TC-TCAA-CC-GCATGCG-------AAA--------GC-GTGTGGC-TTGGA-CTTGGGGG-AT----------------GATGCAGG-CT--CCG-ACTCG----------------------------GTCGGTTGGTCTGCTCCCCTGAAATACATGG-GC----AAAG-----------TAAAAA----------GG-----------CCTC-TTTG--T--T------GGG-TG-TGAT--AACA---TT-ATC-T------------------------------------------TAGTAACTGCGAGTGAACCGGGAAGAGCTCAAATTTGTAAT-CTGGCGGTCT-----TTC-G---ATCGTCCGAGTTGTAATCTAGAGAAGTGC-TACCTGCGCTGGA--CCGTGTACAAGTCTCCTGGAATGGAGCATCACAGAGGGTGAGAATCCCGTCTTTGACA-T-GG-AC---TGCCAGAGC--TCAACAGGTGT-GCTCTCGAAGAGTCGAGTTGTTTGGGAATGCAGCTCAAAATGGGTGGTAAATGCCATCTAAAGCTAAATATTGGCGAGAGACCGATAGCGAACAAGTACCGTGAGGGAAAGATGAAAAGAACTTTGGAAAGAGAGTTAAACAGTACGTGAAATTGCTGAAAGGGAAACGCTTGAAGTCAGTCGCGTC-GG-TCGGAAATCAACC--TT-GCTCCTGCTGGGTGTACTTTTC-------GTC----CGATGGGTCAGCGTCAGTTTTGGTCGCTGGATAAA-GTCC-TTGGGAATGTGGCATC----C-TCGGATGTGTTATAG-CCCTTTG-ACGCACGCAGCGGCTGGGATTGAGG-AATTCAGCAC----GCCC-------TC------G-GGGC----TGGGGA------TT------G-TCCCACAAC-------------GGTGCTTAGGAT-GCTGGCG-TAATGGCTTTAATCGACCCGTCTTGAAACACGGACCAAGGAGTCTAACATGCCTGCGAGTGTTTGAGTG--G--AAAACTCATGCGCGCAATGAAAGTG-A---AGGTTGAGATCCCTGTCG-----------T-GGGGAGCATCGACGCCCAGACCAGACCTTCTTGCGACGGATCTGC-GGTAGAGCATGCATGTTGGGACCCGAAAGATGGTGAACTATGCCTGAATAGGGTGAA-------------------------------------------------------------------------------------------------------------------------------------------------------------------------------------------------------------------------------------------------------------------------------------------------------------------------------------------------------------------------------------------------------------------------------------------------------------------------------------------------------------------------------------------------------------------------------------------------------------------------------------------------------------------------------------------------------------------------------------------------------------------------------------------------------------------------------------------------------------------------------------------------------------------------------------------------------------------------------------------------------------------------------------------------------------------------------------------------------------------------------------------------------------------------------------------------------------------------------------------------------------------------------------------------------------------------------------------------------------------------------------------------------------------------------------------------------------------------------------------------------------------------------------------------------------------------------------------------------------------------------------------------------------------------------------------------------------------------------------------------------------------------------------------------------------------------------------------------------------------------------------------------------------------------------------------------------------------------------------------------------------------------------------------------------------------------------------------------------------------------------------------------------------------------------------------------------------------------------------------------------------------------------------------------------------------------------------------------------------------------------------------------------------------------------------------------------------------------------------------------------------
>Inosperrma_quietiodor_France
CGT--ACCAGGTTTCCGTAGGTGAACC-TGCGGAAGGATCATTAT-----CGAA-------------GT-CTAAGAGTTG-------TCGCTGG---CC-CCTA-----------------G---GGGTCGTGCACGCT-CGC-CG-T--TC-TTCA---TTTC-TCC--AT-CT-A-TT-TGTGCA-C-C-TCCTT-G-TGTGGATCCATG----------------------TC-CC-TT------------------------------GGGGGACGA--T-TG-GGG--AC-TGCTTTGCGAATAC--------------CTCTTTT-TGCAGGCTTTC-C-TTGTG-------TCG--GATCCTCATTT------TCTTCA--C--ATACCACTA--G--AAA-CA-ATAGAG-AAGGGTTGGAA-------------------------------TTAT---AAATATATACAACTTTCAGCAACGGATCTCTTGGCTCTCGCATCGATGAAGAACGCAGCGAAATGCGATAAGTAATGTGAATTGCAGAATTCAGTGAATCATCGAATCTTTGAACGCATCTTGCGCTCCTTGG-TATTCCGAGGAGCATGCCTGTTTGAGTGTCA--TT--A--ATA---TC-TCAA-CC-ACGCACG-------AAA--------GC-GTGTGGC-TTGGA-CTTGGGGG-AT----------------GATGCAGG-CT--CGG-ACTCG----------------------------GTCGGTCGGTCTGCTCCCCTGAAATACATG-AGC----GAAA-----------TAAAA-----------GG-----------CCTC-TTTG--T--T------GGG-TG-TGAT--AAC-T--CT-ATC-TCATATCAATAAGCGGAGGAAAAGAAACTAACCAGGATTCCCTTAGTAACTGCGAGTGAACCGGGAAGAGCTCAAATTTGTAAT-CTGGCGGTCA-----TTC-G---ATCGTCCGAGTTGTAATCTAGAGAAGTGT-TACCTGCTCTGGA--CCGTGTACAAGTCTCCTGGAATGGAGCATCACAGAGGGTGAGAATCCCGTCTTTGACA-T-GG-AC---TGCCAGAGC--TTAATAGGTGT-GCTCTCGAAGAGTCGAGTTGTTTGGGAATGCAGCTCAAAATGGGTGGTAAATGCCATCTAAAGCTAAATATTGGCGAGAGACCGATAGCGAACAAGTACCGTGAGGGAAAGATGAAAAGAACTTTGGAAAGAGAGTTAAACAGTACGTGAAATTGCTGAAAGGGAAACGCTTGAAGTCAGTCGCGTC-GG-TCGGAAATCAACC--TT-GCTTCTGCTGGGCGTACTTTCC-------GTC----CGACGGGTCAGCGTCAGTTTCGGTCGCTGGATAAA-GTTC-TTGGGAATGTGGCATC----C-TCGGATGTGTTATAG-CCCTTTG-ACATACACAGCGGCCGGGATTGAGG-AATTCAGCAC----GCCC------TCC------G-GGGC----TGGGG----AC-TC------G-TCCCACAAT--------C-T-GGGTGCTTAGGAT-GCTGGCG-TAATGGCTTTAATCGACCCGTCTTTAAACACGGACCAAGGAGTCAAACATGCATGTGAGTGTTTGGGTG--G--AAAACCCATGCGCGCGATGAAAGTG-A---AGGTTGAGATCCCTGTCG-----------T-GGGGAGCATCGACGCCCAGACCAGACCTTCTTGTGACGGATCTGC-GGTAGAGCATGCATGTTGGGACCCGAAAGATGGTGAACTATGCCTGAATAGGGTGAAGCCAGAGGAAACTCTGGTGGAGGCT------------------------------------------------------------------------------------------------------------------------------------------------------------------------------------------------------------------------------------------------------------------------------------------------------------------------------------------------------------------------------------------------------------------------------------------------------------------------------------------------------------------------------------------------------------------------------------------------------------------------------------------------------------------------------------------------------------------------------------------------------------------------------------------------------------------------------------------------------------------------------------------------------------------------------------------------------------------------------------------------------------------------------------------------------------------------------------------------------------------------------------------------------------------------------------------------------------------------------------------------------------------------------------------------------------------------------------------------------------------------------------------------------------------------------------------------------------------------------------------------------------------------------------------------------------------------------------------------------------------------------------------------------------------------------------------------------------------------------------------------------------------------------------------------------------------------------------------------------------------------------------------------------------------------------------------------------------------------------------------------------------------------------------------------------------------------------------------------------------------------------------------------------------------------------------------------------------------------------------------------------------------------------------------------------------------------------------------------------------------------------------------------------------------------------------------------------------------------------------
>Inosperrma_cookei_Sweden
---------------------------------------CATTAT-----CGCA-AT-AG----C--A-NGAC-GAGTAG-------TCGCTGG---CC-CCCA--------------TGCGA--GGGTTGTGCACGCT-TGT-TG-T--TCTTTCA---TTTC-TCC--AT-CTCA-TT-TGTGCA-C-C-T-CTT-G-TGTGGATC-A--------ATGTAC-----------C-TTCT--------------------------------GCGGACGA-ATGGGGGGG--AC-TGCTTTGCAAAA-------------------TACT-TGCGGGCTTTC-C-TTGT-------------GATCTATAT------TTTTTACA----TATACTCCA---G------TC-ACATAG-AATGATATATATATATA-------------------------TGGA---AATGTTATACAACTTTCAGCAACGGATCTCTTGGCTCTCGCATCGATGAAGAACGCAGCGAAATGCGATAAGTAATGTGAATTGCAGAATTCAGTGAATCATCGAATCTTTGAACGCATCTTGCGCTCCTTGG-TATTCCAAGGAGCATGCCTGTTTGAGTGTCA--TT----TATATA-TC-TCAATCCTGCATCCGT----G-AAA--AAAAGGGT-GTCGGGC-TTGGA-CTTGGGGG--------------------TTACAGG-CT--CTGC----------------------------------TATTGCAGTCTGCTCTCCTGAAATACATGGAG-----GCCC----------CT-CCCC--T--------G--------------------A-T-TTA---AACG--TG-TGAT--AT-AT--CT-ATC-TCATATCAATAAGCGGAAGAAAAGAAACTAACGAGGATTCCCGTAGTAACTGCGAGTGAAGTGGGAAGAGCTCAAATTTGTAAT-CTGGCAGTC------GTTGG---ATTGTCCGAGTTGTAATCTAGAGAAGTGCTTACCTGCGCTGGA--CCGTGTACAAGTCTCCTGGAATGGAGCATCGCAGAGGGTGAGAATCCCGTCTTTGACA-T-GG-AC---TGCCAGGGC--TCAACAGGTGT-GCTCTCGAAGAGTCGAGTTGTTTGGGAATGCAGCTCAAAATGGGTGGTAAATGCCATCTAAAGCTAAATATTGGCGAGAGACCGATAGCGAACAAGTACCGTGAGGGAAAGATGAAAAGAACTTTGGAAAGAGAGTTAAACAGTACGTGAAATTGCTGAAAGGGAAACGCTTGAAGTCAGTCGCGTC-AG-CTGGAAATCAACC--CT-GCTTTTGCTGGGCGCACTTTCCTG------TC----TGACGGGTCAGCATCAGTTCTGGTCGCTGGATAAA-GTCC-TTGGGAACGTGGCATC-C---TTTGGATGTGTTATAG-CCCACTG-GCGCATGCAGCGGCTGGGATTGAGG-AACTCAGCAC----GGC--------CCTTGCGAGAGGGC-GATTGGAGGGAGAC--CT----------CACAAC----------TTACGTGCTTAGGAT-GCTGGCA-TAATGGCTTTAATCGACCCGTCTTGAAACACGGACCAAGGAGTCTAACATGCCTGCGAGTGTTTGGGTG--G--AAAACTCATGCGCGCAATGAAAGTG-A---TGGTTGAGATCCCTGTCA-----------T-GGGGAGCATCGACGCCCAGACCAGACCTT-TTGCGACGGATCTGC-GGTAGAGCATGCATGTTGGGACCCGAAAGATGGTGAACTATGCCTGAATAGGGTGAAGCCAGAGGAAACTCTGGTGGAGGCTCGTAGCGATTCTGACGTGCAAATCGATCGTCAAATTTGGGTATAGGGGCGAAAGACTAATCGAACCATCTAGTAGCTGGTTCCTGCCGAAGTTTCCCTCAAGATAGCAGAAGCTCG----TATCAGATATATGTGGTAAAGCGAATGATTAGAGGCCTTGGGGTTGAAACAACCTTAACCTATTCTCAAACTTTAAATATGTAAGAACAAGCCGTCTCTTGA---CTGGACCGCTTG-GCGATTGAGAGTTTCTAGTGGGCCATTTTTGGTAAGCAGAACTGGCGATGCGGGATGAACCGAACGCGATGTTAATGTGCCAGAATTCACGCTCATCAGACACCACAAAATGTGTTAGTTCATCTAGACAGCAGGACGGTGGCCATGGAAGTCGGAATCCGCTAAGGAGTGTGTAACAACTCACCTGCCGAATGAACTAGCCCTGAAAATGGATGG-CGC-TAAGCG-TGATGCCCATACCTCGCCGTCGGCGTTGAAG-------------------------------------------------------------------------------------------------------------------------------------------------------------------------------------------------------------------------------------------------------------------------------------------------------------------------------------------------------------------------------------------------------------------------------------------------------------------------------------------------------------------------------------------------------------------------------------------------------------------------------------------------------------------------------------------------------------------------------------------------------------------------------------------------------------------------------------------------------------------------------------------------------------------------------------------------------------------------------------------------------------------------------------------------------------------------------------------------------------------------------------------------------------------------------------------------------------------------------------------------------------------------------------------------------------------------------------------------------------------------------------------------------------------------------------------------------------------------------------------------------------------------------------------------------------------------------------------------------------------------------------------------------------------------------------------------------------------------------------------------------------------------------------------------------------------------------------------------------------------------------------------------------------------------------------------------------------------
>Inosperma_rimosoides_USA
CGT-AACAAGGTTTCCGTAGGTGAACC-TGCGGAAGGATCATTAT-----CGAA-AT-AG----C--AT-GGC-GAGTTG-------TCGCTGG---CC-CTTT---------------------GGGTCGTGCACGCT-CGT-CG-T--TC-TTCA---TTTC-TCC--AT-CT-A-TT-TGTGCA-C-C-T-CTT-G-TGTGGATCCATGT---C------------------C-CTTTT------------------------------TGGGGACGA--T-GGGGGG--AC-TGCTTTGCAATATT------------CTTTTCTTT-TGCGGGCTTTC-C-TTGT-------------GATCTATA---------TTTTCA--C--ATACTCCA---G------T--GTAGAG-AAGG-AATAAATATATA-------------------------TGAA---ATTGTTATACAACTTTCAGCAACGGATCTCTTGGCTCTCGCATCGATGAAGAACGCAGCGAAATGCGATAAGTAATGTGAATTGCAGAATTCAGTGAATCATCGAATCTTTGAACGCATCTTGCGCTCCTTGG-TATTCCAAGGAGCATGCCTGTTTGAGTGTCA--TT----TATATA-TC-TCAACCC-GCACCCGT----G-AA------AGGGT-GTTGGGC-TTGGA-CTTGGGAG--------------------TTACAGG-CT--CTGCT-------------------------------ATTGTGGTAGTCTGCTCTCCTGAAATACATGGAGC----GG-T-----------AATGAA---------AGG---------CCCCC--CCTGC-T-TCA---AAGG--TG-TGAT--A-CAT--CT-ATC-TCATATCAATAAGCGGAGGAAAAGAAACTAACCAGGATTCCCGTAGTAACTGCGAGTGAAGTGGGAAGAGCTCAAATTTGTAAT-CTGGCAGTT------GTTGG---ATTGTCCGAGTTGTAATCTAGAGAAGTGCTTACCTGCGCTGGA--CCGTGTACAAGTCTCCTGGAATGGAGCATCGCAGAGGGTGAGAATCCCGTCTTTGACA-T-GG-AC---TGCCAGGGC--TCAACAGGTGC-GCTCTCGAAGAGTCGAGTTGTTTGGGAATGCAGCTCAAAATGGGTGGTAAATGCCATCTAAAGCTAAATATTGGCGAGAGACCGATAGCGAACAAGTACCGTGAGGGAAAGATGAAAAGAACTTTGGAAAGAGAGTTAAACAGTACGTGAAATTGCTGAAAGGGAAACGCTTGAAGTCAGTCGCGTC-GG-CTGGAAATCAACC--CC-GCTTTTGCTGGGCGCACTTTCCTG------TT----YGATGGGTCAGCATCAATTCCGGTCGCTGGATAAA-GTCC-TTGGGAACGTGGCATC-C---TTTGGATGTGTTATAG-CCCGCTG-GCGCATGCGGCGGCTGGGATTGAGG-AACTCAGCAC----GGC--------CCCCTT--GGGGGC-GATTGGAGGGAGAC--CT----------CACAAC----------TTACGTGCTTAGGAT-GCTGGCA-TAATGGCTTTAATCGACCCGTCTTGAAACACGGACCAAGGAGTCTAACATGCCTGCGAGTGTTTGAGTGGCG--AAAACTCATGCGCGCAATGAAAGTG-A---TGGTTGAGATCCCTGTCA-----------T-GGGGAGCATCGACGCCCAGACCAGACCTT-TTGCGACGGATCTGC-GGTAGAGCATGCATGTTGGGACCCGAAAGATGGTGAACTATGCCTGAATAGGGTGAAGCCAGAGGAAACTCTGGTGGAGGCTCGTAGCGATTCTGACGTGCAAATCGATCGTCAAATTTGGGTATAGGGGCGAAAGACTAATCGAACCATCTAGTAGCTGGTTCCTGCCGAAGTTTCCCTCAGGATAGCAGAAGCTCG----TATCAGATTTATGTGGTAAAGCGAATGATTAGAGGCCTTGGGGTTGAAACAACCTTAACCTATTCTCAAACTTTAAATATGTAAGAACAGGCCGTCTCTTGA---CTGGACCGCCTG-GCGATTGAGAGTTTCTAGTGGGCCATTTTTGGTAAGCAGAACTGGCGATGCGGGATGAACCGAACGCGAGGTTAAGGTGCCGGAATTCACGCTCATCAGACACCACAAAAGGTGTTAGTTCATCTAGACAGCAGGACGGTGGCCATGGAAGTCGGAATCCGCTAAGGAGTGTGTAACAACTCACCTGCCGAATGAACTAGCCCTGAAAATGGATGG-CGCTTAAGCG-TGATACCCATACCTCGCCGTCGGCGTTGAAGGARACTCCTGAAGGTCAAGCTTGTGGTCTCGTGAAGAATTTGGCGTTGATGGCCTGTATTTCTGTTGGTTCATTTTCCGGGCCTGTCATWGAGTTCTTGGAAGAGTGGGGCCTGGAATCTYTGGAAGAAAAYGCGCATTCGTCCACGGCGTTCACTAAAGTGTTCGTCAATGGCGTTTGGATTGGTGTGCACCGCGACGCAGCTAACCTTGTGAARACTCTGAAGCGATTAAGGAGAAGAGACGACATTAGTACGGAGATTTCGGYTGTCAGAGATATTCGAGAACGAGAAATGAGGGTATACACGGATGCAGGTCGAGTTTGTAGGCCGCTKTTCATCGTGGAAGATCAACAAYTGGTCCTGCAAAAGAAACACGTCAGGTGGCTAAATAGTGGGGTTGACGATGAAGGCCAGGAATTTAAGTGGGAGCAAATGATCAAAGGCGGTATCATCGAGYTGCTTGACTCAGAAGAGGAAGAGACCGTCATGATCTCGATGACGCCTGAAGACCTGGAGAATTCRCGGTTGCAACAGAGAGGGATTGATCCCCACGCAAATGATGGCGAATTCGATCCCGCTGCTCGTCTGAAGGCYGGAACTCATGCACACACTTGGACTCATTGCGAGATTCACCCAAGTATGATTCTTGGCATTTGTGCCAGTATTATTCCTTTCCCCGACCATAACCAGGTAAGTC-AACT-GTC---TT-NNNGTTCTCGAC-GCACAGTGTTAATC-CCACT-TCCTAGTCGCCCCGTAACACATACCAGTCTGC------GCCATCCTTATCATTGCTGGTGGAACTGGTGAATTCAAAGCCGGTATCTCCAAAGATGGACAGACTCGCGAGCACGCCCTCCTTGCCTTTACTCTTGGTGTCCGTCAACTCATCGTTGCTGTCAACAAGATGGATACCACCAAGGTAAGATGATCAA----TCG------TA-ATAC-TTGGCATATCTGACATAA----CCTCGTTGATAGTGGAGTGAGGACCGCTTCAACGAAATCGTGAAGGAAACATCCACCTTCATCAAGAAGGTTGGCTACAACCCCAAGGCCGTCGCCTTTGTGCCCATCTCRGGTTGGCATGGTGACAATATGTTGGAAGAATCCGCCAAGTAA--TTCAATTGAGCGCATATATTTGGAATT-TCCATGC-TAATTAGT-TTCA-TTTAGCATGCCTTGGTACAAGGGCTGGACAAAGGAGACCAAGGGCGGTGTCGTCAAGGGCAAGACCCTTCTTGATGCCATTGATGCCATTGAACCTCCYGTTCGTCCCTCCGACAAGCCTCTTCGTCTCCCTCTTCAGGATGTCTACAAAATTGGCGGTATCGG-TACAGTGCCCGTCGGCCGTGTTGAGACTGGTATCATTAAGGCTGGAATGGTCGTCACTTTTGCGCCTTCAAACGTGACCACTGAAGTCAAATCCGTTGAAATGCACCATGAACAGCTCGAGCAGGGCAACCCTGGTGACAACGTTGGTTTCAATGTCAAGAACGTCTCAGTTAAGGATATCCGCCGTGGAAACGTTGCTTCTGACTCCAAGAATGACCCTGCCAAGGAGGCGGCTTCTTTCAACGCCCAAGTCATTGTCCTCAACCACCCTGGTCAAATTGGTGCCGGTTACGCACCAGTTCTTGACTGCCACACTGCCCACATTGCCTGTAAATTCGCTGARCTTATTGAGAAGATCGATCGTCGAACAGGTAAATCGATTGAAGCCAGCCCCAAGTTTGTCAAGTCGGGTGATGCTGCCATCGTCAAACTTATTCCCTCCAAGCCCATGGTGA-GTTAAATATT---GGCCAAACGTGTCCG--GTATTGAGA----TTTCTTTGTTAGTGTGTCGAATCTTACAATGAGTACCC
>Inosperma_sp_CO4253_USA
CGT-AACAAGGTTTCCGTAGGTGAACC-TGCGGAAGGATCATTAT-----CGAA-AT-AG----C--AT-GACAGAGTTG-------TCGCTGG---CC-ACTGT----------------------GCCGTGCACGCTCCGT-CG-T--TC-TTCA---TTTC-TCC--ATCAT--C-TCTGTGCA--T-TGCCTTTG-TGTAGAT--AT-----C--TCTCTGTC--------C-ATTT-------------------------------CAAGGAYGGAAT-TG-GGG--AC-TGCTTTGCAAAAAACA--------------------GTAGGGCTTTC-C-TTG--------------GATCTACATTC------TCTTCA--C--ATACCCCAGTTG------TA-ATATGG-AATGAATGGAAAAAATA-------------------------AAAA---TGAAAAAAACAACTTTCAGCAACGGATCTCTTGGCTCTCGCATCGATGAAGAACGCAGCGAAATGCGATAAGTAATGTGAATTGCAGAATTCAGTGAATCATCGAATCTTTGAACGCATCTTGCGCTCCTTGG-TATTCTGAGGAGCATGCCTGTTTGAGTGTCA--TT--A--ATG---TC-TCAA-CC-ACACCTGT----G-A--------GGGT-G-TTGGC-TTGGATC-TGGGGG-------------------CTTACAGG-CT--CTGAATT-----------------------------TTTTGTGTAGCCTGCTCCCCTGAAAAACATG-AGT----GGCA-----------AATGA-CCTCCC------------------TC--TCCA--T--T-----AG--ATG-TGAT--A-C----AT-ATC-T------------------------------------------------------------------------------------------------------------------------------------------------------------------------------------------------------------------------------------------------------------------------------------------------------------------------------------------------------------------------------------------------------------------------------------------------------------------------------------------------------------------------------------------------------------------------------------------------------------------------------------------------------------------------------------------------------------------------------------------------------------------------------------------------------------------------------------------------------------------------------------------------------------------------------------------------------------------------------------------------------------------------------------------------------------------------------------------------------------------------------------------------------------------------------------------------------------------------------------------------------------------------------------------------------------------------------------------------------------------------------------------------------------------------------------------------------------------------------------------------------------------------------------------------------GGCCTCGTGAAGAATCTGGCGTTGATGGCCTGTATCTCTGTTGGTTCGTTTTCTGGRCCTGTCATTGAGTTCTTGGAAGAGTGGGGTCTGGAATCGTTGGAAGAGAATGCGCATTCGTCAACACCRTTCACTAAGGTGTTCGTTAATGGTGTTTGGATTGGTGTGCACCGTGAYGCAGCYAACCTTGTGAAGACTCTGAAGCGGTTGAGGAGAAGAGACGACATCAGCACAGAGATTTCGGTTGTCAGAGATATCCGAGAGAGGGAAATGAGGGTATACACAGATGCAGGTCGAGTTTGTAGGCCACTGTTCATTGTGGAAGATCARCAATTGGTYTTGCAAAAGAAACACGTCAGGTGGCTAAATAGCGGGGTTGAYGACGAAGGGCAGGAGTTCAARTGGGAGCAGATGATCAAAGGTGGTATCATYGAACTGCTTGACTCAGAAGAAGAAGAGACGGTCATGATCTCGATGACACCTGAAGACTTGGAGAATTCGCGCTTGCAACAGAGRGGTATCGATCCCCACGCAAATGACGGCGACTTCGACCCCGCTGCTCGTCTGAAGGCTGGAACTCATGCTCATACTTGGACACATTGCGAGATTCATCCAAGTATGATCCTTGGCATTTGTGCCAGTATCATTCCCTTCCCTGACCATAACCAGGCAAGTC--G---A-C---------------------------------------------------------------------------------------------------------------------------------------------------------------------------------------------------------------------------------------------------------------------------------------------------------------------------------------------------------------------------------------------------------------------------------------------------------------------------------------------------------------------------------------------------------------------------------------------------------------------------------------------------------------------------------------------------------------------------------------------------------------------------------------------------------------------------------------------------------------------------------------------------------------------------------------------------------------------------------------------------------------------------------------------------------------------------------------------------------------------------------------------------------------------------------------------------------------------------------
>Inosperma_carnosibulbosum_India
CGT-AACAAGGTTTCCGTAGGTGAACC-TGCGGAAGGATCATTAT-----CGAGGGT---TTTAT--A-ACGATGAGTTG-------TTGCTGA-----------------------------GC-AATCGTGCACACT-TGT-TG-T--TC-TT-----TTTCAT----ATCCC--CCT-TGTGCA--TC-A--TT---TGTAGATC---G-----------------------------------------------------------------------T-TT-AGG--AC-TGCTTTGTGGCTAG--------------TATAAGC-TGCAGGCTTTC-C-TTGTTT-TT-CCTTT--GATCTATGTCT------ATTTTG----AATACTCCA------AA--TA---TTAAAAA-G----AAGGAAAAT------------------------AAAT----GGTTTTATACAACTTTCAGCAACGGATCTCTTGGCTCTCGCATCGATGAAGAACGCAGCGAAATGCGATAAGTAATGTGAATTGCAGAATTCAGTGAATCATCGAATCTTTGAACGCATCTTGCGCTCCTTGG-TATTCTGAGGAGCATGCCTGTTTGAGTGTCA--TT--A--ATA---TC-TCAA-CC-ATATCAGTTTT-G---------------GTGTGGC-TTGGA-TTTGGG--TCGT---------------GATGCAGG-CC---TCAAA----------------------------------TTGTGGTCTGCTCACCTGAAATGAATGG-GT----GGTT-----------GTTATYCC-----------------------------------T------GG-ATG-TGAT--AAAAT--CT-GTCTTCATATCAATAAGCGGAGGAAAAGAAACTAACAAGGATTCCCTTAGTAACTGCGAGTGAACTGGGATGAGCTCAAATTTGTAAT-CTGGTGG-TT-----CTT-G---GCCATCCGAGTTGTAATCTAGAGAAGTGCTTACCTGTGCTGKA--CCATGTACAAGTCTCCTGGAATGGGGCATCACAGAGGGTGAGAATCCCGTCTTTGACA-T-GG-AC---TACCAGTGC--ATCTCAGGTGT-GCTCTCAAAGAGTCGAGTTGTTTGGGAATGCAGCTCAAAATGGGTGGTAAATGCCATCTAAAGCTAAACATTGGCGAGAGACCGATAGCGAACAAGTACCGTGAGGGAAAGATGAAAAGAACTTTGGAAAGAGAGTTAAACAGTACGTGAAATTGCTGAAAGGGAAACGCTTGAAGTCAGTCACGTC-GG-TCGGAAATCAACC--TT-GCTCTTGCTTGGTGTACTTTCT-------GTT----CGATGGGTCAGCATCAGTTTTGGTTGCTGGATAAA-GTTC-TTGGGAATGTGGCATC-----TCAGGATGTGTTATAG-CCCTTGG-ACACATGCAGCAGCTGAGATTGAGG-AACTCAGCAT----GCCC-------GC-------GAGGG---ATGGGG----CC-CT------G-CC-CACA-TA-------ACCAACGTGCTTAGGAT-GCTGGCA-TAATGGCTTCAATCGACCCGTCTTGAAACACGGACCAAGGAGTCTAACATACCTGCGAGTGTTTGGGTG--G--AAAACCCATGCGCGTAATGAAAGTG-A---TGGTTGAGATCCCTGTCG-----------T-GGGGAGCATCGACGCCCAGACCGGACCTT-TTGCGATGGATCTGC-GGTAGAGCATGTGTGTTGGGACCCGAAAGATGGTGAACTATGCCTGAATAGGGTGAAGCCAGAGGAAACTCTGGTGGAGGCTCGTAGCGATTCTGACGTGCAAATCGATCGTCAAATTTGGGTATAGGGGCGAAAGACTAATCGAACCATCTAGTAGCTGGTTCCTGCCGAAGTTTCCCTCAGGATAGCAGAAACTCGT---TATCAGATTTATGTGGTAAAGCGAATGATTAGAGGCCTTGGGGTTGAAACAACCTTAACCTATTCTCAAACTTTAAATATGTAAGAACAAGCTGTCTCTTGA---TTGGACTGCTTG-GCGATTGAGAGTTTCTAGTGGGCCATTTTTGGTAAGCAGAACTGGCGATGCGGGATGAACCGAACGTGAGGTTAAGGTGCCGGAATTCACGCTCATCAGACACCACAAAAGGTGTTAGTTCATCTAGACAGCAGGACGGTGGCCATGGAAGTCGGAATCCGCTAAGGAGTGTGTAACAACTCACCTGCCGAATGAACTAGCCCTGAAAATGGATGG-CGCTTAAGCG-TGATACCCATACCTCACCGTCGGCGTTGAAGGAAACTCCTGAAGGTCAAGCTTGCGGTCTTGTGAAGAATTTAGCGCTGATGGCCTGTATCTCTGTCGGCTCGTTTTCTGGACCTGTCATCGAGTTCTTGGAAGAGTGGGGACTGGAATCTTTAGAAGAGAACGCCCACTCGTCGACGACGTTCACCAAGGTGTTCGTTAATGGTGTTTGGATTGGAGTGCACCGTGACGCAGCTAACCTTGTGAAGACTCTGAAGAGGTTAAGGAGAAGAGACGACATCAGTACAGAGATTTCGGTTGTCAGAGATATTCGGGAAAGGGAAATGAGGGTATACACTGATGCGGGTCGGGTTTGCAGACCATTATTCATCGTGGAAGATCAACAGTTGGTCTTGCAAAAGAAACATATCAGGTGGCTGAATACGGGCGCTAACGATGAAGGGCAGGAGTTCAAGTGGGAACAACTTATCAAGGGTGGTATCATCGAGCTGCTTGACTCTGAGGAGGAGGAGACAGTCATGATCTCGATGACGCCTGAAGATCTGGAAAATTCCCGGTTGCAACAAAGAGGTATTGATCCCCATGCAAATGATGGCGAGTTCGATCCCGCTGCTCGTCTGAAGGCTGGAACTCATGCACATACTTGGACACATTGCGAGATTCATCCAAGTATGATTCTTGGGATTTGTGCCAGTATCATTCCTTTCCCCGACCATAACCAGGCAAGTC-GACT-ACC--TC--AAAGTTCTTCGT-ATAAAGCGTTAATC-CCATT-CTATAGTCGCCTCGTAACACCTACCAGTCTGCGACTGTGCCATCCTTATCATCGCCGGTGGTACTGGTGAATTCGAAGCTGGTATCTCTAAAGATGGTCAGACTCGCGAGCACGCTCTCCTTGCCTTTACTCTTGGTGTCCGTCAGCTCATCGTCGCCGTCAACAAGATGGACACCACTAAGGTAATGTGATCGG----TCCTGGTG-CA-TTAC-CTGATGTAGCTGATGTAG----CCTGATTGACAGTGGAGTGAGGACCGTTTCAACGAAATCGTGAAGGAAACCTCCGCCTTCATCAAGAAGGTCGGATACAACCCTAAGGCTGTTGCTTTCGTGCCCATCTCGGGTTGGCATGGTGATAATATGTTGGAGGAATCTAGCAAGTAATTCTCATTTGGGCGCATATATGAAATAAT-TCTATGC-TAATTCGG-TCTA-TTTAGCATGCCATGGTACAAGGGCTGGACAAAGGAGACCAAGGCCGGTGTTGTCAAGGGCAAGACCCTCCTTGACGCCATTGATGCCATTGAGCCTCCCGTTCGTCCTTCTGACAAGCCTCTTCGTCTCCCCCTCCAAGATGTGTACAAAATCGGTGGTATCGG-TACAGTGCCCGTTGGTCGTGTTGAGACTGGTATMATTAAGGCTGGAATGGTCGTTACTTTCGCTCCCTCAAACGTGACCACTGAAGTCAAGTCCGTCGAAATGCACCACGAACAGCTTGAGCAGGGCAATCCCGGTGACAACGTTGGATTTAATGTTAAGAACGTCTCCGTCAAGGATATCCGCCGTGGAAACGTTGCTTCCGACTCTAAGAATGACCCTGCTAAGGAGGCCGCTTCCTTCAACGCTCAGGTTATCGTCCTCAACCACCCTGGTCAAATTGGTGCTGGTTACGCACCCGTTCTTGACTGCCACACCGCCCACATTGCCTGTAAATTCTCTGAGCTCATCGAGAAGATCGATCGTCGAACAGGTAAATCGATCGAAGCCAACCCCAAGTTCGTCAAGTCGGGCGATGCTGCCATCGTCAAACTTGTTCCTTCAAAGCCAATGGTAC-GTTAATTGTT---CTCTAAAAATGACCTGGATACCTAGTT-GTTTTTTTTTCTAGTGTGTCGAATCCTACAACGAGTACCC
>Inosperma_subsphaerosporum_China
---------------------------------AAGGATCATTAT-----CGAG-GTTA-TAAAC--AT--GATGAGTTG-------TTGCTGG---TG-TCCCT-------------AGGGA-C-AGTCGTGCACGCT-TGT-CA-T--TC-TTCA---TTTTTTTC-AACATC--CCT-TGTGCA-C-C-T--TT---TGTAGATCTT-GAAA-C-TGTTTTGTCTGAGC---C-TTTT---------------------------------CAGACGGCGT-TT-AGG--AC-TGCTTTGCATAGA------------------TTTT-TGCGGGCTTTC-CTTTGTT-A---TTCTC--GATCTATGTTT-----TCCTTTG--C--ATACTCCAG-TGT-AATCT--A-TTCAGAA-G--GCAATTGAA-GATG-CA-TTT---TGT-GTCTTT---ATAAA-TGTGGAATACAACTTTCAGCAACGGATCTCTTGGCTCTCGCATCGATGAAGAACGCAGCGAAATGCGATAAGTAATGTGAATTGCAGAATTCAGTGAATCATCGAATCTTTGAACGCATCTTGCGCTCCTTGG-TATTCTGAGGAGCATGCCTGTTTGAGTGTCA--TT--A--ATA---TC-TCAA-CC-ATG-CTGGTTTTGT-------TTACTG-GTGTGGC-TTGGA-CTTGGGATT-G----------------CATGCAGG-CT---------------------------------------TTTATATGGTCTGCTCTCCTGAAATGAATG-AGT----GGGG-----------TCTA-G------------------------CC--TGCA--T--T-----AGG--TG-TGAT--AA-----TT-ATC-T---------------------------------------CCTTAGT-ACTGCGAGTGAACTGGGATGAGCTCAAATTTGTAAT-CTGGCAG-TC-----CTT-G---GCTGTCCGAGTTGTAATCTAGAGAAGTGCTTACCTGCGCTGGA--CCATGTACAAGTCTCCTGGAATGGGGCATCACAGAGGGTGAGAATCCCGTCTTTGACA-T-GG-AC---CGCCAGTGC--TTT-CAGGTGT-GCTCTCAAAGAGTCGAGTTGTTTGGGAATGCAGCTCAAAATGGGTGGTAAATGCCATCTAAAGCTAAATACTGGCGAGAGACCGATAGCGAACAAGTACCGTGAGGGAAAGATGAAAAGAACTTTGGAAAGAGAGTTAAACAGTACGTGAAATTGCTGAAAGGGAAACGCTTGAAGTCAGTCGCATT-GG-TCGGAAATCAACC--CT-GCTCTTGCTTGGTGTACTTTCC-G------TT----CGATGGGTCAGCATCAGTTTTGGTTGCTGGATAAA-GTTC-TTGGGAATGTGGCATC-----TCTGGATGTGTTATAG-CCCTTGG-ATGCATACAGCAGCTGGGATTGAGG-ATCTCAGCAC----GCC--------GT-------GAGGC----TGGGGCAT-TT-TT------G-CT-CACA-C-----------AATGTGCTTAGGAT-GCTGGCA-TAATGGCTTTAATCGACCCGTCTTGAAACACGGACCAAGGAGTCTAACATGCCTGCGAGTGTTTGGGTG--G--AAAACCCATGCGCGTAATGAAAGTG-A---TGGTTGAGATCCCTGTCG-----------T-GGGGAGCATCGACGCCCAGACCGGACCTT-TTGCGATGGATCTGC-GGTAGAGCATGCATGTTGGGACCCGAAAGATGGTGAACTATGCCTGAATAGGGTGAAGCCAGAGGAAACTCTGGTGGAGGCTCGTAGCGATTCTGACGTGCAAATCGATCGTCAAATTTGGGTATAGGGGCGAAAGACTAATCGAACCATCTAGTAGCTGGTTCCTGCCGAAGTTTCCCTCAGGATAGCAGAAACTCG----TATCAGATTTATGTGGTAAAGCGAATGATTAGAGGCCTTGGGGTTGAAACAACCTTAACCTATTCTCAAACTTTAAATATGTAAGAACAAGCTGTCTCTTGA---TTGGACTGCTTG-GCGATTGAGAGTTTCTAGTGGGCCATTTTTGGTAAGCAGAACTGGCGATGCGGGATGAACCGAACGTGAGGTTAAGGTGCCGGAATTCACGCTCATCAGACACCACAAAAGGTGTTAGTTCATCTAGACAGCAGGACGGTGGCCATGGAAGTCGGAATCCGCTAAGGAGTGTGTAACAACTCACCTGCCGAATGAACTAGCCCTGAAAATGGATGG-CGCTTAAGCG-TGATACCCATACCTCACCGTCAGCGTTGAAGGAAACGCCAGAAGGCCAAGCTTGTGGTCTTGTGAAGAATTTGGCATTGATGGCCTGTATCTCTGTCGGTTCGTTTTCTGGACCTGTCATCGAGTTCTTGGAGGAGTGGGGACTGGAATCTTTGGAAGAGAACGCGCATTCGCAAACGACGTTTACTAAGGTGTTCGTGAACGGCGTTTGGATTGGTGTGCATCGTGACGCAGCTAACCTTGTGAAGACTCTGAAGAGGTTAAGGAGAAGAGACGACATCAGTACGGAAATTTCAGTTGTCAGAGATATTCGGGAAAGGGAAATGAGAGTATACACGGATGCGGGTCGAGTTTGTAGACCGCTATTTATCGTGGAAGATCAACAGTTGGTGTTGCAAAAGAAACATATCAGGTGGCTCAATAATGGAGTTGATGATGAAGGACAGGAATTCAAGTGGGAACAACTGATCAAGGGTGGTATTATCGAGCTGCTCGATTCTGAAGAGGAGGAGACGGTTATGATCTCGATGACGCCTGAAGACCTGGAAAACTCCCGGTTGCAACAGAGAGGTATTGATCCTCATGCAAACGATGGCGAGTTCGATCCTGCAGCTCGTCTAAAGGCTGGAACCCACGCACATACTTGGACACATTGCGAGATTCATCCAAGTATGATTCTTGGAATTTGTGCTAGTATAATTCCTTTCCCCGATCATAACCAGGCAAGTC-AATT-ATC---TTTGAAATTCCTCGT-TCGAAGTATTAATC--CATT-CCATAGTCGCCTCGCAACACCTACCAGTCCGC---------------------------------------------------------------------------------------------------------------------------------------------------------------------------------------------------------------------------------------------------------------------------------------------------------------------------------------------------------------------------------------------------------------------------------------------------------------------------------------------------------------------------------------------------------------------------------------------------------------------------------------------------------------------------------------------------------------------------------------------------------------------------------------------------------------------------------------------------------------------------------------------------------------------------------------------------------------------------------------------------------------------------------------------------------------------------------------------------------------------------------------------------------
>Inosperma_muscarium_FYG6091_China
-----------------------------------------------------------------------------TTG-------TTGCTGG---CC-TTTACCAT------------GGG-C-AATTGTGCACGCT-TGT-TA-T--TT-CTCA---TTTT-CAC--AT-CC---TT-TGTGCA--TC-T--T---CTGTAGATTT----------------------------------------------G--------------------------GT-TT-AGG--AC-TGCTTAGCAGGAGTTTGA----------TTTCTCT-TGCAGGCTTTC-C-TTATT-A---TTTCA--GATCTATGT--------TTTTTA----AATACTCCAGTTG------T--AATTGAA--GG--AAAATTGAATGG---CACGTT---TGT-GTCTTT--AATA---ATGCATATACAACTTTCAGCAACGGATCTCTTGGCTCTCGCATCGATGAAGAACGCAGCGAAATGCGATAAGTAATGTGAATTGCAGAATTCAGTGAATCATCGAATCTTTGAACGCATCTTGCGCTCCTTGG-TATTCCGAGGAGCATGCCTGTTTGAGTGTCA--TT--ATTATA---TC-TCAA-CC-ATCTCTATTT-----------ATTGG--ATGTGGC-TTGGATC-TGGG---A----------------CTGTGCAGG-CC----------------------------------------TTTATTGGTCTGCTCTCCTAAAATGAA-------GAGGGTG--ATT------TTAGTGTT---------G--AAC-------CC--TACA--T--T-----AG--ATG-TGAT--AA-----CT-ATTTT---------------------------------GGATTCCCATAGTAACTGCGAGTGAAGTGGGAAAAGCTCAAATTTGTAAT-CTGGCAG-TC-----CTT-G---GCTGTCCGAGTTGTAATCTAGAGAAGTGCTTACCTGTGCTGGA--CCATGTACAAGTCTCCTGGAATGGAGCATCATAGAGGGTGAGAATCCCGTCTTTGACA-T-GG-AC---CACCAGTGC--TTC-TAGGTGT-GCTCTCAAAGAGTCGAGTTGTTTGGGAATGCAGCTCAAAATGGGTGGTAAATGCCATCTAAAGCTAAATATTGGCGAGAGACCGATAGCGAACAAGTACCGTGAGGGAAAGATGAAAAGAACTTTGGAAAGAGAGTTAAACAGTACGTGAAATTGCTGAAAGGGAAACGCTTGAAGTCAGTCACATT-GG-TTGGAAATCAACC--TT-GCTTTTGCTTGGTGTACTTTCC-------ATC----TGATGGGTCAGCATCAATTTTGGTTGCTGGATAAA-GTTC-TTGGGAATGTGGCATC-----TTTGGATGTGTTATAG-CCCTTGG-ATGCATACAGCAGCTGAGATTGAGG-AACTCAGCAT----GCC--------GC-------AAGGC----TGGG-----CT-TT------G-TC-CACA-T-----------AACGTGCTTAGGAT-GCTGGCA-TAATGGCTTTAATCGACCCGTCTTGAAACACGGACCAAGGAGTCTAACATACCTGCGAGTGTTTGGGTG--G--AAAACCCATGCGCGTAATGAAAGTG-A---TGGTTGAGATCCCTGTCG-----------T-GGGGAGCATCGACGCCCAGACCGGACCTT-TTGTGATGGATCTGC-GGTAGAGCATGTATGTTGGGACCCGAAAGATGGTGAACTATGCCTGAATAGGGTGAAGCCAGAGGAAACTCTGGTGGAGGCTCGTAGCGATTCTGACGTGCAAATCGATCGTCAAATTTGGGTATAGGGGCGAAAGACTAATCGAACCATCTAGTAGCTGGTTCCTGCCGAAGTTTCCCTCAGGATAGCAGAAACTCG----TATCAGATTTATGTGGTAAAGCGAATGATTAGAGGCCTTGGGGTTGAAACAACCTTAACCTATTCTCAAACTTTAAATATGTAAGAACAAGCTGTCTCTTGA---TTGGACTGCTTG-GCGATTGAGAGTTTCTAGTGGGCCATTTTTGGTAAGCAGAACTGGCGATGCGGGATGAACCGAACGTGAGGTTAAGGTGCCGGAATTCACGCTCATCAGACACCACAAAAGGTGTTAGTTCATCTAGACAGCAGGACGGTGGCCATGGAAGTCGGAATCCGCTAAGGAGTGTGTAACAACTCACCTGCCGAATGAACTAGCCCTGAAAATGGATGG-CGCTTAAGCG-TGATACCCATACCTCACCGTCAGTGTTGAAGGAGACTCCTGAAGGTCAAGCTTGCGGTCTTGTGAAGAATTTAGCATTAATGGCCTGTATCTCGGTCGGTTCGTTTTCCGGGCCTGTCATCGAGTTCTTAGAAGAGTGGGGACTGGAGTCTTTGGAAGAGAACGCACATTCATCAACGTCGTTCACCAAGGTGTTTGTTAATGGTGTTTGGATCGGTGTCCATCGTGACGCGGCTAACCTCGTGAAGACCCTGAAGAGGTTAAGGAGAAGAGACGACATTAGTACGGAGATTTCTGTTGTCAGAGATATTCGGGAAAGGGAAATGCGGGTATATACTGATGCGGGTCGGGTTTGCAGGCCGCTATTCATCGTGGAAGATCAACAGTTAATCTTGCAAAAGAAACATATCAGGTGGCTAAATAATGGGGCTGACGATGAAGGGCAAGAGTTCAAGTGGGAACAGTTGATCAAGGGCGGTATCATCGAGCTTCTCGACTCTGAAGAGGAGGAGACAGTCATGATCTCGATGACGCCCGAAGACCTGGAGAATTCCCGGTTGCAACAGAGGGGCATTGACCCTCACGCAAACGATGGCGAGTTCGACCCTGCTGCACGTTTGAAGGCTGGAACTCACGCACATACTTGGACACATTGTGAGATTCATCCGAGTATGATTCTTGGCATTTGTGCCAGTATCATCCCATTCCCCGACCATAACCAG----------------------------------------------------------------------------------------GACTGTGCCATCCTCATCATCGCTGGTGGTACTGGTGAATTCGAAGCTGGTATCTCCAAAGATGGACAGACTCGCGAGCACGCCCTCCTTGCCTTCACTCTTGGTGTTCGTCAGCTCATCGTAGCCGTCAACAAGATGGACACCACTAAGGTAAGACAATCGA----TCTGGTTG-TA-TTAC-CCGATGTAGCTGACATAG----CCCCATTGACAGTGGAGTGAAGACCGTTTCCATGAAATCGTGAAAGAAACCTCCGCATTCATCAAGAAGGTCGGATACAACCCCAAGGCTGTCGCCTTCGTGCCCATCTCGGGTTGGCATGGTGATAATATGTTGGAGGAATCTACCAAGTAATTCTCAA-TTCCCGCATACATGTAATAAT-------C-TAATTGGC-TTTA-TTTAGCATGCCATGGTACAAGGGCTGGACAAAGGAGAACAAAGGTGGTGTCGTCAAGGGCAAGACCCTTCTTGACGCCATCGATGCCATTGAACCTCCAGTTCGTCCGTCCGACAAGCCTCTTCGTCTCCCGCTTCAGGATGTCTACAAGATCGGTGGTATCGGGCACAGTG--------------------------------------------------------------------------------------------------------------------------------------------------------------------------------------------------------------------------------------------------------------------------------------------------------------------------------------------------------------------------------------------------------------------------------------------------------------------------------------------------------------------------------------------------
>Inosperma_sp_D80_Thailand
--------------------------------------------T-----TGAG-AT---ACAAC--AT--GGCAAGTTG-------TTGCTGG---CC-TTCACTAT------------GGG-C-AATTGTGCACGCT-TGT-TA-T--TT-CTCA---TTTT-CTC--AT-CC---TT-TGTGCA--TC-T--T---CTGTAGATTT----------------------------------------------G--------------------------GT-TT-AGG--AC-TGCTTAGCATGAG---------------------T-TGCAGGCTTTC-C-TTATT-A---TTTCA--GATCTATG---------TTTTCA----TATACTCCAG-TG------T--AATTGAA--GG--TGAATTGAATGG---CACATC---TGT-GTCTTT--AATA---ACACATATACAACTTTCAGCAACGGATCTCTTGGCTCTCGCATCGATGAAGAACGCAGCGAAATGCGATAAGTAATGTGAATTGCAGAATTCAGTGAATCATCGAATCTTTGAACGCATCTTGCGCTCCTTGG-TATTCCGAGGAGCATGCCTGTTTGAGTGTCA--TT--ATTATA---TC-TCAA-CC-ATGTCTATTTT-G---------TTGG--ATGTGGCTTTGGATC-TGGG---A----------------ATGTGCAGG-CC----------------------------------------ATTATTGGTCTGCTCTCCTGAAATGAA-------GAGGGTG-AATTGTATTATCTATGTT---------G--AA--------CC--TACA--T--T-----AG--ATG-TGAT--AA-----CT-ATTTT--------------------------------------CCCATAGTAACTGCGAGTGAAGTGGGATAAGCTCAAATTTGTAAT-CTGGCAG-TC-----CTT-G---GCTGTCCGAGTTGTAATCTAGAGAAGTGCTTACCTGTGCTGGA--CCATGTACAAGTCTCCTGGAATGGAGCATCATAGAGGGTGAGAATCCCGTCTTTGACA-T-GG-AC---CACCAGTGC--TTT-TAGGTGT-GCTCTCAAAGAGTCGAGTTGTTTGGGAATGCAGCTCAAAATGGGTGGTAAATGCCATCTAAAGCTAAATATTGGCGAGAGACCGATAGCGAACAAGTACCGTGAGGGAAAGATGAAAAGAACTTTGGAAAGAGAGTTAAACAGTACGTGAAATTGCTGAAAGGGAAACGCTTGAAGTCAGTCACATT-GG-TTGGAAATCAACC--TC-GCTTTTGCTTGGTGTACTTTCC-------TTC----TGATGGGTCAGCATCAATTTTGGTTGCTGGATAAA-GTTC-TTGGGAATGTGGCATC-----TTTGGATGTGTTATAG-CCCTTGG-ACACATACAGCAGCTGGGATTGAGG-AACTCAGCAT----GCC--------GC-------AAGGC----TGGG-----CT-TT------G-TC-CACA-T-----------AACGTGCTTAGGAT-GCTGGCA-TAATGGCTTTAATCGACCCGTCTTGAAACACGGACCAAGGAGTCTAACATACCTGCGAGTGTTTGGGTG--G--AAAACTCATGCGCGTAATGAAAGTG-A---TGGTTGAGATCCCTGTCG-----------T-GGGGAGCATCGACGCCCAGACCGGACCTT-TTGAGATGGATCTGC-GGTAGAGCATGTATGTTGGGACCCGAAAGATGGTGAACTATGCCTGAATAGGGTGAAGCCAGAGGAAACTCTGGTGGAGGCTCGTAGCGATTCTGACGTGCAAATCGATCGTCAAATTTGGGTATAGGGGCGAAAGACTAATCGAACCATCTAGTAGCTGGTTCCTGCCGAAGTTTCCCTCAGGATAGCAGAAACTCG----TATCAGATTTATGTGGTAAAGCGAATGATTAGAGGCCTTGGGGTTGAAACAACCTTAACCTATTCTCAAACTTTAAATATGTAAGAACAAGCTGTCTCTTGA---TTGGACTGC-----------------------------------------------------------------------------------------------------------------------------------------------------------------------------------------------------------------------------------------------------------------------------------------------------------------------------------------------------------------------------------------------TTGGAAGAGAACGCACATTCATCAACGTCGTTCACCAAGGTGTTTGTTAATGGTGTTTGGATCGGTGTACATCGTGACGCGGCTAACCTCGTGAAGACCCTGAAGAGGTTRAGGAGAAGAGACGACATTAGTACGGAGATTTCTGTTGTCAGAGATATTCGGGAAAGGGAGATGCGGGTATACACCGATGCGGGTCGGGTTTGCAGGCCACTATTCATCGTGGAAGATCAACAGTTAATCTTGCAAAAGAAACATATCAGGTGGCTAAATAATGGGGCTGACGATGAAGGGCAAGAGTTCAAGTGGGAACAGTTGATCAAGGGCGGTATCATCGAGCTTCTCGACTCTGAAGAGGAGGAGACMGTCATGATCTCGATGACTCCCGAAGACCTGGAGAATTCCCGGTTGCAACAGAGGGGCATTGATCCTCATGCAAACGATGGCGAGTTCGACCCTGCTGCACGTTTGAAGGCTGGAACTCACGCACATACTTGGACACATTGTGAGATTCATCCGAGTATGATTCTTGGCATTTGTGCCAGTATCATTCCATTCCCCGACCATAACCAGGTAAGTC-AATT-ACC---TT-GTAGTTCCTTGT-ACGAAACATTAATC-TTRTT-CTA--------------------------------------------------------------------------------------------------------------------------------------------------------------------------------------------------------------------------------------------------------------------------------------------------------------------------------------------------------------------------------------------------------------------------------------------------------------------------------------------------------------------------------------------------------------------------------------------------------------------------------------------------------------------------------------------------------------------------------------------------------------------------------------------------------------------------------------------------------------------------------------------------------------------------------------------------------------------------------------------------------------------------------------------------------------------------------------------------------------------------------------------------------------------------------------
>Inosperma_sp_D78_Thailand
--------------------------------------------T-----TGAG-AT---ACAAC--AT--GGCAAGTTG-------TTGCTGG---CC-TTCACTAT------------GGG-C-AATTGTGCACGCT-TGT-TA-T--TT-CTCA---TTTT-CTC--AT-CC---TT-TGTGCA--TC-T--T---CTGTAGATTT----------------------------------------------G--------------------------GT-TT-AGG--AC-TGCTTAGCATGAG---------------------T-TGCAGGCTTTC-C-TTATT-A---TTTCA--GATCTATG---------TTTTCA----TATACTCCAG-TG------T--AATTGAA--GG--TGAATTGAATGG---CACATC---TGT-GTCTTT--AATA---ACACATATACAACTTTCAGCAACGGATCTCTTGGCTCTCGCATCGATGAAGAACGCAGCGAAATGCGATAAGTAATGTGAATTGCAGAATTCAGTGAATCATCGAATCTTTGAACGCATCTTGCGCTCCTTGG-TATTCCGAGGAGCATGCCTGTTTGAGTGTCA--TT--ATTATA---TC-TCAA-CC-ATGTCTATTTT-G---------TTGG--ATGTGGCTTTGGATC-TGGG---A----------------ATGTGCAGG-CC----------------------------------------ATTATTGGTCTGCTCTCCTGAAATGAA-------GAGGGTG-AATTGTATTATCTATGTT---------G--AA--------CC--TACA--T--T-----AG--ATG-TGAT--AA-----CT-ATTTT--------------------------------------CCCATAGTAACTGCGAGTGAAGTGGGATAAGCTCAAATTTGTAAT-CTGGCAG-TC-----CTT-G---GCTGTCCGAGTTGTAATCTAGAGAAGTGCTTACCTGTGCTGGA--CCATGTACAAGTCTCCTGGAATGGAGCATCATAGAGGGTGAGAATCCCGTCTTTGACA-T-GG-AC---CACCAGTGC--TTT-TAGGTGT-GCTCTCAAAGAGTCGAGTTGTTTGGGAATGCAGCTCAAAATGGGTGGTAAATGCCATCTAAAGCTAAATATTGGCGAGAGACCGATAGCGAACAAGTACCGTGAGGGAAAGATGAAAAGAACTTTGGAAAGAGAGTTAAACAGTACGTGAAATTGCTGAAAGGGAAACGCTTGAAGTCAGTCACATT-GG-TTGGAAATCAACC--TC-GCTTTTGCTTGGTGTACTTTCC-------TTC----TGATGGGTCAGCATCAATTTTGGTTGCTGGATAAA-GTTC-TTGGGAATGTGGCATC-----TTTGGATGTGTTATAG-CCCTTGG-ACACATACAGCAGCTGGGATTGAGG-AACTCAGCAT----GCC--------GC-------AAGGC----TGGG-----CT-TT------G-TC-CACA-T-----------AACGTGCTTAGGAT-GCTGGCA-TAATGGCTTTAATCGACCCGTCTTGAAACACGGACCAAGGAGTCTAACATACCTGCGAGTGTTTGGGTG--G--AAAACTCATGCGCGTAATGAAAGTG-A---TGGTTGAGATCCCTGTCG-----------T-GGGGAGCATCGACGCCCAGACCGGACCTT-TTGAGATGGATCTGC-GGTAGAGCATGTATGTTGGGACCCGAAAGATGGTGAACTATGCCTGAATAGGGTGAAGCCAGAGGAAACTCTGGTGGAGGCTCGTAGCGATTCTGACGTGCAAATCGATCGTCAAATTTGGGTATAGGGGCGAAAGACTAATCGAACCATCTAGTAGCTGGTTCCTGCCGAAGTTTCCCTCAGGATAGCAGAAACTCG----TATCAGATTTATGTGGTAAAGCGAATGATTAGAGGCCTTGGGGTTGAAACAACCTTAACCTATTCTCAAACTTTAAATATGTAAGAACAAGCTGTCTCTTGA---TTGGACTGC-------------------------------------------------------------------------------------------------------------------------------------------------------------------------------------------------------------------------------------------------------------------------------------------------------------------------------------------------------------------------------------------------GGAAGAGAACGCACATTCATCAACGTCGTTCACCAAGGTGTTTGTTAATGGTGTTTGGATCGGTGTACATCGTGACGCGGCTAACCTCGTGAAGACCCTGAAGAGGTTRAGGAGAAGAGACGACATTAGTACGGAGATTTCTGTTGTCAGAGATATTCGGGAAAGGGAGATGCGGGTATACACCGATGCGGGTCGGGTTTGCAGGCCACTATTCATCGTGGAAGATCAACAGTTAATCTTGCAAAAGAAACATATCAGGTGGCTAAATAATGGGGCTGACGATGAAGGGCAAGAGTTCAAGTGGGAACAGTTGATCAAGGGCGGTATCATCGAGCTTCTCGACTCTGAAGAGGAGGAGACMGTCATGATCTCGATGACKCCCGAAGACCTGGAGAATTCCCGGTTGCAACAGAGGGGCATTGATCCTCATGCAAACGATGGCGAGTTCGACCCTGCTGCACGTTTGAAGGCTGGAACTCACGCACATACTTGGACACATTGTGAGATTCATCCGAGTATGATTCTTGGCATTTGTGCCAGTATCATTCCATTCCCCGACCATAACCAGGTAAGTC-AATT-ACC---TT-GTAGTTCCTTGT-ACGAAACATTAATC-TTRTT-CTA--------------------------------------------------------------------------------------------------------------------------------------------------------------------------------------------------------------------------------------------------------------------------------------------------------------------------------------------------------------------------------------------------------------------------------------------------------------------------------------------------------------------------------------------------------------------------------------------------------------------------------------------------------------------------------------------------------------------------------------------------------------------------------------------------------------------------------------------------------------------------------------------------------------------------------------------------------------------------------------------------------------------------------------------------------------------------------------------------------------------------------------------------------------------------------------
>Inosperrma_sp_TJB10045_Thailand
------------------------ACC-TGCGGAAGGATCATTAT-----TGAG-AT---ACAAC--AT--GGCAAGTTG-------TTGCTGG---CC-TTCACCAT------------AGG-C-AATTGTGCACGCT-TGT-TA-T--TT-CTCA---TTTT-CAC--AT-CC---TT-TGTGCA--TC-T--T---CTGTGGATTT----------------------------------------------G--------------------------GT-TT-AGG--AC-TGCTTAGCAGGAGTTTGA----------TTTCTTT-TGCAGGCTTTC-C-TTATT-A---TTTCA--GATCTATG---------TTTTCA----TATACTCCAG-TG------T--AATTGAA--GG--TGAATTGAATGG---CACATC---TGT-GTCTTT--AATA---ACACATATACAACTTTCAGCAACGGATCTCTTGGCTCTCGCATCGATGAAGAACGCAGCGAAATGCGATAAGTAATGTGAATTGCAGAATTCAGTGAATCATCGAATCTTTGAACGCATCTTGCGCTCCTTGG-TATTCCGAGGAGCATGCCTGTTTGAGTGTCA--TT--ATTATA---TC-TCAA-CC-ATGTCTATTTT-G---------TTGG--ATGTGGC-TTGGATC-TGGG---A----------------CTGTGCAGG-CC----------------------------------------TTT-------------------------------------------------------------------------------------------------------------------------------CATATCAATAAGCGGAGGAAAAGAAACTAACAAGGATTCCCATAGTAACTGCGAGTGAAGTGGGATAAGCTCAAATTTGTAAT-CTGGCAG-TC-----CTT-G---GCTGTCCGAGTTGTAATCTAGAGAAGTGCTTACCTGTGCTGGA--CCATGTACAAGTCTCCTGGAATGGAGCATCATAGAGGGTGAGAATCCCGTCTTTGACA-T-GG-AC---CACCAGTGC--TTC-TAGGTGT-GCTCTCAAAGAGTCGAGTTGTTTGGGAATGCAGCTCAAAATGGGTGGTAAATGCCATCTAAAGCTAAATATTGGCGAGAGACCGATAGCGAACAAGTACCGTGAGGGAAAGATGAAAAGAACTTTGGAAAGAGAGTTAAACAGTACGTGAAATTGCTGAAAGGGAAACGCTTGAAGTCAGTCACATT-GG-TTGGAAATCAACC--TT-GCTTTTGCTTGGTGTACTTTCC-------TTC----TGATGGGTCAGCATCAATTTTGGTTGCTGGATAAA-GTTC-TTGGGAATGTGGCATC-----TTTGGATGTGTTATAG-CCCTTGG-ACACATACAGCAGCTGAGATTGAGG-AACTCAGCAT----GCC--------GC-------AAGGC----TGGG-----CT-TT------G-TC-CACA-T-----------AACGTGCTTAGGAT-GCTGGCA-TAATGGCTTTAATCGACCCGTCTTGAAACACGGACCAAGGAGTCTAACATACCTGCGAGTGTTTGGGTG--G--AAAACTCATGCGCGTAATGAAAGTG-A---TGGTTGAGATCCCTGTCG-----------T-GGGGAGCATCGACGCCCAGACCGGACCTT-TTGAGATGGATCTGC-GGTAGAGCATGTATGTTGGGACCCGAAAGATGGTGAACTATGCCTGAATAGGGTGAAGCCAGAGGAAACTCTGGTGGAGGCTCGTAGCGATTCTGACGTGCAAATCGATCGTCAAATTTGGGTATAGGGGCGAAAGACTAATCGAACCATCTAGTAGCTGGTTCCTGCCGAAGTTTCCCTCAGGATAGCAGAAACTCG----TATCAGATTTATGTGGTAAAGCGAATGATTAGAGGCCTTGGGGTTGAAACAACCTTAACCTATTCTCAAACTTTAAATATGTAAGAACAAGCTGTCTCTTGA---TTGGACTGCTTG-GCGATTGAGAGTTTCTAGTGGGCCATTTTTGGTAAGCAGAACTGGCGATGCGGGATGAACCGAACGTGAGGTTAAGGTGCCGGAATTCACGCTCATCAGACACCACAAAAGGTGTTAGTTCATCTAGACAGCAGGACGGTGGCCATGGAAGTCGGAATCCGCTAAGGAGTGTGTAACAACTCACCTGCCGAATGAACTAGCCCTGAAAATGGATGG-CGCTTAAGCG-TGATACCCATACCTCACCGTCAGTGTTGAAG---------------------------------AAGAATTTAGCATTAATGGCCTGTATCTCGGTCGGTTCGTTTTCCGGGCCTGTYATCGAGTTCTTAGAAGAGTGGGGATTGGAATCTTTGGAAGAGAACGCACATTCATCAACGTCGTTCACCAAGGTGTTTGTYAATGGTGTTTGGATTGGTGTACATCGTGACGCGGCTAACCTCGTGAAGACCCTGAAGAGGTTAAGGAGAAGAGACGACATTAGTACGGAGATTTCTGTTGTCAGAGATATTCGGGAAAGGGAGATGCGGGTATACACYGATGCGGGTCGGGTTTGCAGGCCACTATTCATCGTGGAAGATCAACAGTTAATCTTGCAAAAGAAACATATCAGGTGGCTAAATAATGGGGCTGACGATGAAGGGCAAGAGTTCAAGTGGGAACAGTTGATCAAGGGCGGTATCATCGAGCTTCTTGACTCCGAAGAGGAGGAAACAGTCATGATCTCGATGACGCCCGAAGACCTGGAGAATTCCCGGTTGCAACAAAGGGGCATTGATCCCCATGCAAACGATGGCGAGTTCGACCCTGCTGCACGTTTGAAGGCTGGAACTCACGCACATACTTGGACACATTGTGAGATTCATCCGAGTATGATTCTTGGCATTTGTGCCAGTATCATTCCATTCCCCGACCATAACCAGGTAAGT-------------------------------------------------------------------------------------------------------------------------------------------------------------------------------------------------------------------------------------------------------------------------------------------------------------------------------------------------------------------------------------------------------------------------------------------------------------------------------------------------------------------------------------------------------------------------------------------------------------------------------------------------------------------------------------------------------------------------------------------------------------------------------------------------------------------------------------------------------------------------------------------------------------------------------------------------------------------------------------------------------------------------------------------------------------------------------------------------------------------------------------------------------------------------------------------------------------------------------------------
>Inosperma_hainanense_Zeng4937_China
---------------------------------AAGGATCATTAT-----TGAG-AT---ACAAC--AT--GGCAAGTTG-------TTGCTGG---CC-TTCACCAT------------AGG-C-AATTGTGCACGCT-TGT-TA-T--TT-CTCA---TTTT-CAC--AT-CC---TT-TGTGCA--TC-T--T---CTGTAGATTT----------------------------------------------G--------------------------AT-TT-AGG--AC-TGCTTAGCAGGAGTTTGA----------TTTCTCT-TGCAGGCTTTC-C-TTATT-A---TTTCA--GATCTATG---------TTTTCA----TATACTCCAG-TG------T--AATTGAA--GG--TGAATTGAATGG---CACATC---TGT-GTCTTT--AATA---ACACATATACAACTTTCAGCAACGGATCTCTTGGCTCTCGCATCGATGAAGAACGCAGCGAAATGCGATAAGTAATGTGAATTGCAGAATTCAGTGAATCATCGAATCTTTGAACGCATCTTGCGCTCCTTGG-TATTCCGAGGAGCATGCCTGTTTGAGTGTCA--TT--ATTATA---TC-TCAA-CC-ATATCTATTTT-G---------TTGG--ATGTGGC-TTGGATC-TGGG---A----------------CTGTGCAGG-CC----------------------------------------TTTATCAGTCTGCTCTCCTGAAATGAA-------GAGGGTG--ATTTTATTATCTATGTT---------G--AA--------CC--TGCAG----T-----AG--ATG-TGAT--AA-----CT-ATTTT--------------------------------------TCCATAGTAACTGCGAGTGAAGTGGGATAAGCTCAAATTTGTAAT-CTGGCAG-TC-----CTT-G---GCTGTCCGAGTTGTAATCTAGAGAAGTGCTTACCTGTGCTGGA--CCATGTACAAGTCTCCTGGAATGGAGCATCATAGAGGGTGAGAATCCCGTCTTTGACA-T-GG-AC---CACCAGTGC--TTC-TAGGTGT-GCTCTCAAAGAGTCGAGTTGTTTGGGAATGCAGCTCAAAATGGGTGGTAAATGCCATCTAAAGCTAAATATTGGCGAGAGACCGATAGCGAACAAGTACCGTGAGGGAAAGATGAAAAGAACTTTGGAAAGAGAGTTAAACAGTACGTGAAATTGCTGAAAGGGAAACGCTTGAAGTCAGTCACATT-GG-TTGGAAATCAACC--TT-GCTTTTGCTTGGTGTACTTTCC-------TTC----TGATGGGTCAGCATCAATTTTGGTTGCTGGATAAA-GTTC-TTGGGAATGTGGCATC-----TTTGGATGTGTTATAG-CCCTTGG-ACACATACAGCAGCTGAGATTGAGG-AACTCAGCAT----GCC--------GC-------AAGGC----TGGG-----CT-TT------G-TC-CACA-T-----------AACGTGCTTAGGAT-GCTGGCA-TAATGGCTTTAATCGACCCGTCTTGAAACACGGACCAAGGAGTCTAACATACCTGCGAGTGTTTGGGTG--G--AAAACTCATGCGCGTAATGAAAGTG-A---TGGTTGAGATCCCTGTCG-----------T-GGGGAGCATCGACGCCCAGACCGGACCTT-TTGAGATGGATCTGC-GGTAGAGCATGTATGTTGGGACCCGAAAGATGGTGAACTATGCCTGAATAGGGTGAAGCCAGAGGAAACTCTGGTGGAGGCTCGTAGCGATTCTGACGTGCAAATCGATCGTCAAATTTGGGTATAGGGGCGAAAGACTAATCGAACCATCTAGTAGCTGGTTCCTGCCGAAGTTTCCCTCAGGATAGCAGAAACTCG----TATCAGATTTATGTGGTAAAGCGAATGATTAGAGGCCTTGGGGTTGAAACAACCTTAACCTATTCTCAAACTTTAAATATGTAAGAACAAGCTGTCTCTTGA---TTGGACTGCTTG-GCGATTGAGAGTTTCTAGTGGGCCATTTTTGGTAAGCAGAACTGGCGATGCGGGATGAACCGAACGTGAGGTTAAGGTGCCGGAATTCACGCTCATCAGACACCACAAAAGGTGTTAGTTCATCTAGACAGCAGGACGGTGGCCATGGAAGTCGGAATCCGCTAAGGAGTGTGTAACAACTCACCTGCCGAATGAACTAGCCCTGAAAATGGATGG-CGCTTAAGCG-TGATACCCATACCTCACCGTCAGTGTTGAAG--------------------------------------------ATTAATGGCCTGTATCTCGGTCGGTTCGTTTTCCGGGCCTGTCATCGAGTTCTTAGAAGAGTGGGGATTAGAATCTTTGGAAGAGAACGCACATTCATCAACGTCGTTCACCAAGGTGTTTGTCAATGGTGTTTGGATTGGTGTACATCGTGACGCGGCTAACCTCGTGAAGACCCTGAAGAGGTTAAGGAGAAGAGACGACATTAGTACGGAGATTTCTGTTGTCAGAGATATTCGGGAAAGGGAGATGCGGGTATACACCGATGCGGGTCGAGTTTGCAGGCCACTATTCATCGTGGAAGATCAACAGTTAATCTTGCAAAAGAAACATATCAGGTGGCTAAATAATGGGGCTGACGATGAAGGGCAAGAGTTCAAGTGGGAACAGTTGATCAAGGGCGGTATCATCGAGCTTCTTGACTCCGAAGAGGAGGAAACAGTCATGATCTCGATGACGCCCGAAGACCTGGAGAATTCCCGGTTGCAACAAAGGGGCATTGATCCCCATGCAAACGATGGCGAGTTCGACCCTGCTGCACGTTTGAAGGCTGGAACTCACGCACATACTTGGACACATTGTGAGATTCATCCGAGTATGATTCTTGGCATTTGTGCCAGTATCATTCCATTCCCCGACCATAACCAGGTAAGTC-AATT-ACC---TT-GTAGTTCCTTGT-ACAAAACATTAATC-TTATT-CTATAGTCGCCTCGTAACACCTACCAGTCTGC---------ATCCTCATCATCGCTGGTGGTACTGGTGAATTCGAGGCTGGTATCTCCAAAGATGGACAGACTCGCGAGCACGCCCTCCTTGCCTTCACTCTTGGTGTTCGTCAGCTCATCGTAGCCGTCAACAAGATGGACACCACTAAGGTAAGACAATCAA----TCTGGTTG-TA-TTAC-CCGATGTAGCTGACATAG----CCCCATTGACAGTGGAGTGAGGACCGTTTCCATGAAATCGTGAAAGAAACCTCCGCATTCATCAAGAAGGTCGGATACAACCCCAAGGCTGTCGCCTTCGTGCCTATCTCGGGTTGGCATGGTGATAATATGTTGGAGGAATCTACCAAGTAATTCTCAG-TTCCCGCATACATGTAATAAT-------C-TAATTGGC-TTTATTTTAGCATGCCGTGGTACAAGGGTTGGACAAAGGAGAACAAAGGTGGTGTTGTCAAGGGCAAGACCCTTCTTGACGCCATCGATGCCATTGAACCTCCAGTTCGTCCATCTGACAAGCCCCTTCGCCTCCCGCTTCAGGATGTCTACAAGATCGGTGGTAT-------------------------------------------------------------------------------------------------------------------------------------------------------------------------------------------------------------------------------------------------------------------------------------------------------------------------------------------------------------------------------------------------------------------------------------------------------------------------------------------------------------------------------------------------------------
>Inosperma_sp_D89_Thailand
--------------------------------------------T-----TGAG-AT---ACAAC--AT--GGCAAGTTG-------TTGCTGG---CC-TTCACCAT------------AGG-C-AATTGTGCACGCT-TGT-TA-T--TT-CTCA---TTTT-CAC--AT-CC---TT-TGTGCA--TC-T--T---CTGTAGATTT----------------------------------------------G--------------------------GT-TT-AGG--AC-TGCTTAGCAGGAGTTTGA----------TTTCTCT-TGCAGGCTTTC-C-TTATT-A---TTTCA--GATCTATG---------TTTTCA----TATACTCCAG-TG------T--AATTGAA--GG--TGAATTGAATGG---CACATC---TGT-GTCTTT--AATA---ACACATATACAACTTTCAGCAACGGATCTCTTGGCTCTCGCATCGATGAAGAACGCAGCGAAATGCGATAAGTAATGTGAATTGCAGAATTCAGTGAATCATCGAATCTTTGAACGCATCTTGCGCTCCTTGG-TATTCCGAGGAGCATGCCTGTTTGAGTGTCA--TT--ATTATA---TC-TCAA-CC-ATATCTATTTT-G---------TTGG--ATGTGGC-TTGGATC-TGGG---A----------------CTGTGCAGG-CC----------------------------------------TTTATTAGTCTGCTCTCCTGAAATGAA-------GAGGGTG--ATTTTATTATCTATGTT---------G--AA--------CC--TGCAG----T-----AG--ATG-TGAT--AA-----CT-ATTTT--------------------------------------CCCATAGTAACTGCGAGTGAAGTGGGATAAGCTCAAATTTGTAAT-CTGGCAG-TC-----CTT-G---GCTGTCCGAGTTGTAATCTAGAGAAGTGCTTACCTGTGCTGGA--CCATGTACAAGTCTCCTGGAATGGAGCATCATAGAGGGTGAGAATCCCGTCTTTGACA-T-GG-AC---CACCAGTGC--TTC-TAGGTGT-GCTCTCAAAGAGTCGAGTTGTTTGGGAATGCAGCTCAAAATGGGTGGTAAATGCCATCTAAAGCTAAATATTGGCGAGAGACCGATAGCGAACAAGTACCGTGAGGGAAAGATGAAAAGAACTTTGGAAAGAGAGTTAAACAGTACGTGAAATTGCTGAAAGGGAAACGCTTGAAGTCAGTCACATT-GG-TTGGAAATCAACC--TT-GCTTTTGCTTGGTGTACTTTCC-------TTC----TGATGGGTCAGCATCAATTTTGGTTGCTGGATAAA-GTTC-TTGGGAATGTGGCATC-----TTTGGATGTGTTATAG-CCCTTGG-ACACATACAGCAGCTGAGATTGAGG-AACTCAGCAT----GCC--------GC-------AAGGC----TGGG-----CT-TT------G-TC-CACA-T-----------AACGTGCTTAGGAT-GCTGGCA-TAATGGCTTTAATCGACCCGTCTTGAAACACGGACCAAGGAGTCTAACATACCTGCGAGTGTTTGGGTG--G--AAAACTCATGCGCGTAATGAAAGTG-A---TGGTTGAGATCCCTGTCG-----------T-GGGGAGCATCGACGCCCAGACCGGACCTT-TTGAGATGGATCTGC-GGTAGAGCATGTATGTTGGGACCCGAAAGATGGTGAACTATGCCTGAATAGGGTGAAGCCAGAGGAAACTCTGGTGGAGGCTCGTAGCGATTCTGACGTGCAAATCGATCGTCAAATTTGGGTATAGGGGCGAAAGACTAATCGAACCATCTAGTAGCTGGTTCCTGCCGAAGTTTCCCTCAGGATAGCAGAAACTCG----TATCAGATTTATGTGGTAAAGCGAATGATTAGAGGCCTTGGGGTTGAAACAACCTTAACCTATTCTCAAACTTTAAATATGTAAGAACAAGCTGTCTCTTGA---TTGGACTGC-----------------------------------------------------------------------------------------------------------------------------------------------------------------------------------------------------------------------------------------------------------------------------------------------------------------------ATGGCCTGTATCTCGGTCGGTTCGTTTTCCGGGCCTGTCATCGAGTTCTTAGAAGAGTGGGGATTAGAATCTTTGGAAGAGAACGCACATTCATCAACGTCGTTCACCAAGGTGTTTGTCAATGGTGTTTGGATTGGTGTACATCGTGACGCGGCTAACCTCGTGAAGACCCTGAAGAGGTTAAGGAGAAGAGACGACATTAGTACGGAGATTTCTGTTGTCAGAGATATTCGGGAAAGGGAGATGCGGGTATACACCGATGCGGGTCGAGTTTGCAGGCCACTATTCATCGTGGAAGATCAWCAGTTAATCTTGCAAAAGAAACATATCAGGTGGCTAAATAATGGGGCTGACGATGAAGGGCAAGAGTTCAAGTGGGAACAGTTGATCAAGGGCGGTATCATCGAGCTTCTTGACTCCGAAGAGGAGGAAACAGTCATGATCTCGATGACGCCCGAAGACCTGGAGAATTCCCGGTTGCAACAAAGGGGCATTGATCCCCATGCAAACGATGGCGAGTTCGACCCTGCTGCACGTTTGAAGGCTGGAACTCACGCACATACTTGGACACATTGTGAGATTCATCCGAGTATGATTCTTGGCATTTGTGCCAGTATCATTCCATTCCCCGACCATAACCAGGTAAGTC-AATT-ACC---TT-GTAGTTCCTTGT-ACAAAACATTAATC-TTATT-CTA--------------------------------------------------------------------------------------------------------------------------------------------------------------------------------------------------------------------------------------------------------------------------------------------------------------------------------------------------------------------------------------------------------------------------------------------------------------------------------------------------------------------------------------------------------------------------------------------------------------------------------------------------------------------------------------------------------------------------------------------------------------------------------------------------------------------------------------------------------------------------------------------------------------------------------------------------------------------------------------------------------------------------------------------------------------------------------------------------------------------------------------------------------------------------------------
>Inosperma_sp_D152_Thailand
[truncated: 154,841 more chars]
